# Supplementary material for: Phenomics‐Based Discovery of Novel Orthosteric Choline Kinase Inhibitors
Source: Angew Chem Int Ed Engl. 2025 Jan 13;64(7):e202420149. doi: 10.1002/anie.202420149 (PMC11811597; doi:10.1002/anie.202420149)
Supplement: Supplementary file 2 — Supporting Information [file ANIE-64-e202420149-s002.xlsx]

## Sheet: Sheet1
XCR process
Protein	Gene	Description	uniquePeptides	effect_CETSA_Intact_UNC638_30	effect_CETSA_Intact_UNC737_30	p.value_CETSA_Intact_UNC638_30	p.value_CETSA_Intact_UNC737_30	p_adj_CETSA_Intact_UNC638_30	p_adj_CETSA_Intact_UNC737_30
Q7Z2Y8	GVINP1	Interferon-induced very large GTPase 1 OS=Homo sapiens OX=9606 GN=GVINP1 PE=2 SV=2	2	0.358	0.871	0.29	0.0185	0.54	0.159
P35790	CHKA	Choline kinase alpha OS=Homo sapiens OX=9606 GN=CHKA PE=1 SV=3	8	0.57	0.619	1.43e-9	4.99e-10	1.47e-06	5.62e-7
O43493	TGOLN2	Trans-Golgi network integral membrane protein 2 OS=Homo sapiens OX=9606 GN=TGOLN2 PE=1 SV=4	13	0.53	0.571	6.44e-8	2.62e-8	2.02e-05	1.34e-05
A0A1W2PQR6	SCARB2	Isoform of Q14108, Lysosome membrane protein 2 OS=Homo sapiens OX=9606 GN=SCARB2 PE=1 SV=1	6	0.251	0.514	1.94e-06	2.98e-10	0.000232	4.19e-7
Q92542	NCSTN	Nicastrin OS=Homo sapiens OX=9606 GN=NCSTN PE=1 SV=2	6	0.25	0.437	5.99e-06	8.14e-9	0.000527	5.73e-06
P11279	LAMP1	Lysosome-associated membrane glycoprotein 1 OS=Homo sapiens OX=9606 GN=LAMP1 PE=1 SV=3	3	0.238	0.434	6.66e-05	8.75e-8	0.00308	3.3e-05
Q9BQI6	SLF1	SMC5-SMC6 complex localization factor protein 1 OS=Homo sapiens OX=9606 GN=SLF1 PE=1 SV=2	2	0.521	0.431	0.00393	0.0128	0.0485	0.13
P62805	H4-16	Histone H4 OS=Homo sapiens OX=9606 GN=H4-16 PE=1 SV=2	5	0.424	0.401	0.00765	0.0106	0.0713	0.117
C9JIZ6	PSAP	Isoform of P07602, Prosaposin OS=Homo sapiens OX=9606 GN=PSAP PE=1 SV=2	16	0.267	0.392	2.24e-05	3.17e-7	0.00139	8.94e-05
Q07617	SPAG1	Sperm-associated antigen 1 OS=Homo sapiens OX=9606 GN=SPAG1 PE=1 SV=3	2	0.146	0.377	0.0524	8.74e-05	0.22	0.00513
P61927	RPL37	60S ribosomal protein L37 OS=Homo sapiens OX=9606 GN=RPL37 PE=1 SV=2	2	0.135	0.375	0.0699	9.37e-05	0.259	0.00527
P04179	SOD2	Superoxide dismutase [Mn], mitochondrial OS=Homo sapiens OX=9606 GN=SOD2 PE=1 SV=3	6	0.076	0.368	0.567	0.0131	0.767	0.133
I3L4N8	ACTG1	Isoform of P63261, Actin, cytoplasmic 2 (Fragment) OS=Homo sapiens OX=9606 GN=ACTG1 PE=1 SV=8	2	0.494	0.361	0.118	0.243	0.334	0.581
P01344	IGF2	Insulin-like growth factor II OS=Homo sapiens OX=9606 GN=IGF2 PE=1 SV=1	3	0.206	0.354	0.000996	5.53e-06	0.0198	0.000725
O15118	NPC1	NPC intracellular cholesterol transporter 1 OS=Homo sapiens OX=9606 GN=NPC1 PE=1 SV=2	3	0.161	0.338	0.0169	5.96e-05	0.117	0.00384
P50452	SERPINB8	Serpin B8 OS=Homo sapiens OX=9606 GN=SERPINB8 PE=1 SV=2	3	0.218	0.327	0.00167	4.78e-05	0.0284	0.00321
Q13162	PRDX4	Peroxiredoxin-4 OS=Homo sapiens OX=9606 GN=PRDX4 PE=1 SV=1	13	0.392	0.325	0.0417	0.0835	0.194	0.357
H7C0U6	C1orf53	Isoform of Q5VUE5, Uncharacterized protein C1orf53 (Fragment) OS=Homo sapiens OX=9606 GN=C1orf53 PE=1 SV=1	2	0.064	0.324	0.616	0.0223	0.797	0.178
Q86Y82	STX12	Syntaxin-12 OS=Homo sapiens OX=9606 GN=STX12 PE=1 SV=1	4	0.23	0.323	0.00023	7.77e-06	0.00736	0.000948
Q86VF2-5	IGFN1	Isoform of Q86VF2, Isoform 5 of Immunoglobulin-like and fibronectin type III domain-containing protein 1 OS=Homo sapiens OX=9606 GN=IGFN1 PE=1 SV=2	2	0.573	0.32	0.062	0.276	0.242	0.614
Q7L5Y6-2	DET1	Isoform of Q7L5Y6, Isoform 2 of DET1 homolog OS=Homo sapiens OX=9606 GN=DET1 PE=2 SV=2	2	0.283	0.318	0.0489	0.0293	0.212	0.204
A0A7I2V4B3	ADAM9	Isoform of Q13443, Disintegrin and metalloproteinase domain-containing protein 9 OS=Homo sapiens OX=9606 GN=ADAM9 PE=4 SV=1	3	0.159	0.306	0.0248	0.000286	0.146	0.0111
F8VWK8	CD63	Isoform of P08962, Tetraspanin (Fragment) OS=Homo sapiens OX=9606 GN=CD63 PE=1 SV=1	2	0.137	0.302	0.00872	1.1e-05	0.0788	0.00119
Q9UGP8	SEC63	Translocation protein SEC63 homolog OS=Homo sapiens OX=9606 GN=SEC63 PE=1 SV=2	3	0.435	0.295	0.00395	0.0346	0.0486	0.223
P68431	H3C12	Histone H3.1 OS=Homo sapiens OX=9606 GN=H3C12 PE=1 SV=2	3	0.343	0.284	0.00871	0.0239	0.0788	0.184
Q5VTL8	PRPF38B	Pre-mRNA-splicing factor 38B OS=Homo sapiens OX=9606 GN=PRPF38B PE=1 SV=1	2	0.164	0.282	0.149	0.02	0.383	0.167
Q15043	SLC39A14	Metal cation symporter ZIP14 OS=Homo sapiens OX=9606 GN=SLC39A14 PE=1 SV=3	4	0.044	0.28	0.401	9.45e-05	0.641	0.00527
Q8IXT5	RBM12B	RNA-binding protein 12B OS=Homo sapiens OX=9606 GN=RBM12B PE=1 SV=2	2	0.212	0.272	0.00744	0.00131	0.0702	0.0294
Q7Z7H8	MRPL10	39S ribosomal protein L10, mitochondrial OS=Homo sapiens OX=9606 GN=MRPL10 PE=1 SV=3	2	0.381	0.264	0.07	0.195	0.259	0.53
O15400	STX7	Syntaxin-7 OS=Homo sapiens OX=9606 GN=STX7 PE=1 SV=4	7	0.191	0.262	1.37e-05	3.93e-7	0.000956	9.64e-05
Q9NPF0	CD320	CD320 antigen OS=Homo sapiens OX=9606 GN=CD320 PE=1 SV=1	2	0.123	0.26	0.00708	1.18e-05	0.0681	0.00123
Q9UIQ6	LNPEP	Leucyl-cystinyl aminopeptidase OS=Homo sapiens OX=9606 GN=LNPEP PE=1 SV=3	3	0.175	0.259	0.000201	3.62e-06	0.00678	0.000575
P42892	ECE1	Endothelin-converting enzyme 1 OS=Homo sapiens OX=9606 GN=ECE1 PE=1 SV=2	2	0.175	0.259	0.000233	4.44e-06	0.00741	0.00061
A0A0U1RQK9	ALDH1B1	Isoform of P30837, Aldehyde dehydrogenase X, mitochondrial (Fragment) OS=Homo sapiens OX=9606 GN=ALDH1B1 PE=1 SV=1	2	0.149	0.257	0.0142	0.000283	0.106	0.0111
Q8WUW1	BRK1	Protein BRICK1 OS=Homo sapiens OX=9606 GN=BRK1 PE=1 SV=1	7	0.11	0.256	0.125	0.00204	0.346	0.0399
C9J7B4	RNF13	Isoform of O43567, E3 ubiquitin-protein ligase RNF13 (Fragment) OS=Homo sapiens OX=9606 GN=RNF13 PE=1 SV=1	3	0.087	0.254	0.0134	1.1e-06	0.103	0.000238
Q5JS37	NHLRC3	NHL repeat-containing protein 3 OS=Homo sapiens OX=9606 GN=NHLRC3 PE=2 SV=1	5	0.174	0.254	0.0258	0.00276	0.149	0.0487
Q9NPA8	ENY2	Transcription and mRNA export factor ENY2 OS=Homo sapiens OX=9606 GN=ENY2 PE=1 SV=1	6	0.124	0.252	0.0273	0.000206	0.154	0.00865
K7EKC1	FOSB	Isoform of P53539, Protein fosB OS=Homo sapiens OX=9606 GN=FOSB PE=1 SV=1	2	0.305	0.252	0.0176	0.0435	0.12	0.251
P37173	TGFBR2	TGF-beta receptor type-2 OS=Homo sapiens OX=9606 GN=TGFBR2 PE=1 SV=2	4	0.088	0.248	0.165	0.00111	0.403	0.0262
Q969J3	BORCS5	BLOC-1-related complex subunit 5 OS=Homo sapiens OX=9606 GN=BORCS5 PE=1 SV=1	2	0.172	0.247	0.00197	9.13e-05	0.0314	0.00522
Q96EK4	THAP11	THAP domain-containing protein 11 OS=Homo sapiens OX=9606 GN=THAP11 PE=1 SV=2	3	0.063	0.247	0.614	0.0613	0.797	0.305
A0A087WYL5	SEZ6L2	Isoform of Q6UXD5, Seizure 6-like protein 2 OS=Homo sapiens OX=9606 GN=SEZ6L2 PE=1 SV=1	3	0.117	0.244	0.00306	3.39e-06	0.0419	0.000562
E7ES96	PSEN1	Isoform of P49768, Presenilin OS=Homo sapiens OX=9606 GN=PSEN1 PE=1 SV=1	2	0.152	0.244	0.0019	2.91e-05	0.0311	0.00222
P43007	SLC1A4	Neutral amino acid transporter A OS=Homo sapiens OX=9606 GN=SLC1A4 PE=1 SV=1	2	0.058	0.241	0.335	0.00102	0.576	0.0249
J3QL56	SCO1	Isoform of O75880, Protein SCO1 homolog, mitochondrial OS=Homo sapiens OX=9606 GN=SCO1 PE=1 SV=1	2	0.256	0.239	2.2e-05	4.31e-05	0.00138	0.003
P15144	ANPEP	Aminopeptidase N OS=Homo sapiens OX=9606 GN=ANPEP PE=1 SV=4	21	0.088	0.238	0.0047	3.64e-7	0.0547	9.64e-05
M0QXN9	KXD1	Isoform of Q9BQD3, KxDL motif-containing protein 1 (Fragment) OS=Homo sapiens OX=9606 GN=KXD1 PE=1 SV=1	2	0.164	0.235	0.000671	2.28e-05	0.0155	0.00189
A0A7I2V348	ITGB1	Isoform of P05556, Integrin beta-1 OS=Homo sapiens OX=9606 GN=ITGB1 PE=4 SV=1	9	0.178	0.235	0.00156	0.000143	0.0275	0.00679
A0A2R8Y793	ACTB	Isoform of P60709, Actin, cytoplasmic 1 (Fragment) OS=Homo sapiens OX=9606 GN=ACTB PE=1 SV=1	2	0.286	0.229	0.0427	0.0953	0.196	0.381
H0Y2W2	ATAD3A	Isoform of Q9NVI7, ATPase family AAA domain-containing protein 3A (Fragment) OS=Homo sapiens OX=9606 GN=ATAD3A PE=1 SV=2	3	0.318	0.226	3.18e-05	0.000731	0.00179	0.0203
Q9HD47	RANGRF	Ran guanine nucleotide release factor OS=Homo sapiens OX=9606 GN=RANGRF PE=1 SV=1	2	0.087	0.226	0.387	0.0364	0.627	0.228
Q99653	CHP1	Calcineurin B homologous protein 1 OS=Homo sapiens OX=9606 GN=CHP1 PE=1 SV=3	2	0.217	0.222	0.136	0.128	0.362	0.437
Q6IAA8	LAMTOR1	Ragulator complex protein LAMTOR1 OS=Homo sapiens OX=9606 GN=LAMTOR1 PE=1 SV=2	3	0.022	0.22	0.715	0.0022	0.855	0.0425
M0QXM4	SLC1A5	Isoform of Q15758, Amino acid transporter OS=Homo sapiens OX=9606 GN=SLC1A5 PE=1 SV=1	2	0.124	0.219	0.0214	0.000439	0.134	0.0149
P16422	EPCAM	Epithelial cell adhesion molecule OS=Homo sapiens OX=9606 GN=EPCAM PE=1 SV=2	4	0.044	0.218	0.249	3.65e-05	0.499	0.00267
C9JFR7	CYCS	Isoform of P99999, Cytochrome c (Fragment) OS=Homo sapiens OX=9606 GN=CYCS PE=1 SV=1	11	0.276	0.218	0.0944	0.179	0.302	0.51
Q9NUJ1	ABHD10	Palmitoyl-protein thioesterase ABHD10, mitochondrial OS=Homo sapiens OX=9606 GN=ABHD10 PE=1 SV=1	15	0.126	0.217	0.000493	2.15e-06	0.0127	0.00039
Q9BRV8	SIKE1	Suppressor of IKBKE 1 OS=Homo sapiens OX=9606 GN=SIKE1 PE=1 SV=1	2	0.216	0.217	0.0197	0.0194	0.128	0.164
O75879	GATB	Glutamyl-tRNA(Gln) amidotransferase subunit B, mitochondrial OS=Homo sapiens OX=9606 GN=GATB PE=1 SV=1	3	0.284	0.215	0.0032	0.0175	0.0431	0.154
Q96FH0	BORCS8	BLOC-1-related complex subunit 8 OS=Homo sapiens OX=9606 GN=BORCS8 PE=1 SV=1	3	0.13	0.215	0.172	0.0325	0.411	0.216
A0A0A0MTB8	WDR36	Isoform of Q8NI36, WD repeat-containing protein 36 OS=Homo sapiens OX=9606 GN=WDR36 PE=1 SV=1	2	0.402	0.213	0.000579	0.0336	0.0141	0.219
P25445	FAS	Tumor necrosis factor receptor superfamily member 6 OS=Homo sapiens OX=9606 GN=FAS PE=1 SV=1	3	0.178	0.212	8.44e-05	1.45e-05	0.00363	0.00145
Q5T2E6	ARMH3	Armadillo-like helical domain-containing protein 3 OS=Homo sapiens OX=9606 GN=ARMH3 PE=1 SV=1	3	0.077	0.21	0.136	0.000763	0.362	0.0208
F6U1T9	PPP3R1	Isoform of P63098, Calcineurin subunit B type 1 OS=Homo sapiens OX=9606 GN=PPP3R1 PE=1 SV=1	6	0.175	0.21	0.0104	0.00327	0.0883	0.0551
P07307	ASGR2	Asialoglycoprotein receptor 2 OS=Homo sapiens OX=9606 GN=ASGR2 PE=1 SV=2	7	0.189	0.209	0.000638	0.000264	0.0151	0.0106
P02655	APOC2	Apolipoprotein C-II OS=Homo sapiens OX=9606 GN=APOC2 PE=1 SV=1	3	0.127	0.209	0.0167	0.000539	0.117	0.0166
P11717	IGF2R	Cation-independent mannose-6-phosphate receptor OS=Homo sapiens OX=9606 GN=IGF2R PE=1 SV=3	48	0.228	0.203	4.79e-06	1.65e-05	0.000465	0.00152
P29279	CCN2	CCN family member 2 OS=Homo sapiens OX=9606 GN=CCN2 PE=1 SV=2	11	-0.004	0.203	0.904	6.69e-05	0.958	0.0041
Q16656	NRF1	Nuclear respiratory factor 1 OS=Homo sapiens OX=9606 GN=NRF1 PE=1 SV=1	3	0.178	0.203	0.000968	0.000326	0.0194	0.012
P08236	GUSB	Beta-glucuronidase OS=Homo sapiens OX=9606 GN=GUSB PE=1 SV=2	8	0.052	0.203	0.631	0.0743	0.805	0.337
P55084	HADHB	Trifunctional enzyme subunit beta, mitochondrial OS=Homo sapiens OX=9606 GN=HADHB PE=1 SV=3	19	0.309	0.202	0.00217	0.0273	0.0337	0.197
P29317	EPHA2	Ephrin type-A receptor 2 OS=Homo sapiens OX=9606 GN=EPHA2 PE=1 SV=2	4	0.271	0.201	0.00692	0.034	0.0671	0.221
Q9UJZ1	STOML2	Stomatin-like protein 2, mitochondrial OS=Homo sapiens OX=9606 GN=STOML2 PE=1 SV=1	8	0.184	0.2	0.00127	0.000644	0.0236	0.0187
Q5T321	NBEA	Isoform of Q8NFP9, Neurobeachin OS=Homo sapiens OX=9606 GN=NBEA PE=1 SV=1	2	0.081	0.2	0.15	0.00216	0.384	0.0417
O60499	STX10	Syntaxin-10 OS=Homo sapiens OX=9606 GN=STX10 PE=1 SV=1	2	0.139	0.2	0.0334	0.00435	0.172	0.0648
P00533	EGFR	Epidermal growth factor receptor OS=Homo sapiens OX=9606 GN=EGFR PE=1 SV=2	7	0.143	0.199	0.00634	0.000553	0.0639	0.0168
P41208	CETN2	Centrin-2 OS=Homo sapiens OX=9606 GN=CETN2 PE=1 SV=1	8	0.103	0.197	0.0057	2.29e-05	0.0603	0.00189
Q9UNK0	STX8	Syntaxin-8 OS=Homo sapiens OX=9606 GN=STX8 PE=1 SV=2	6	0.132	0.196	0.00665	0.00033	0.0655	0.0121
Q9P0Z9	PIPOX	Peroxisomal sarcosine oxidase OS=Homo sapiens OX=9606 GN=PIPOX PE=1 SV=2	17	0.099	0.196	0.0472	0.000736	0.207	0.0203
Q9Y4D7	PLXND1	Plexin-D1 OS=Homo sapiens OX=9606 GN=PLXND1 PE=1 SV=3	2	0.118	0.194	0.0158	0.000515	0.112	0.0165
P22830	FECH	Ferrochelatase, mitochondrial OS=Homo sapiens OX=9606 GN=FECH PE=1 SV=2	6	0.167	0.193	0.000142	3.63e-05	0.00528	0.00267
P50135	HNMT	Histamine N-methyltransferase OS=Homo sapiens OX=9606 GN=HNMT PE=1 SV=1	15	0.204	0.191	1.03e-05	2.05e-05	0.000795	0.0018
Q92896	GLG1	Golgi apparatus protein 1 OS=Homo sapiens OX=9606 GN=GLG1 PE=1 SV=2	37	0.394	0.191	4.85e-05	0.0137	0.00248	0.136
P05026	ATP1B1	Sodium/potassium-transporting ATPase subunit beta-1 OS=Homo sapiens OX=9606 GN=ATP1B1 PE=1 SV=1	4	0.129	0.191	0.0301	0.00302	0.164	0.0522
K7EPV0	COA3	Isoform of Q9Y2R0, Cytochrome c oxidase assembly factor 3 homolog, mitochondrial OS=Homo sapiens OX=9606 GN=COA3 PE=1 SV=1	2	0.135	0.19	0.119	0.0351	0.336	0.224
Q96GP6	SCARF2	Scavenger receptor class F member 2 OS=Homo sapiens OX=9606 GN=SCARF2 PE=1 SV=5	5	0.168	0.187	0.00142	0.000605	0.0254	0.018
Q9UBS8	RNF14	E3 ubiquitin-protein ligase RNF14 OS=Homo sapiens OX=9606 GN=RNF14 PE=1 SV=1	2	0.031	0.187	0.83	0.209	0.922	0.547
Q8WTT2	NOC3L	Nucleolar complex protein 3 homolog OS=Homo sapiens OX=9606 GN=NOC3L PE=1 SV=1	5	0.637	0.186	0.00115	0.25	0.0218	0.588
P30837	ALDH1B1	Aldehyde dehydrogenase X, mitochondrial OS=Homo sapiens OX=9606 GN=ALDH1B1 PE=1 SV=3	27	0.124	0.184	0.000215	3.98e-06	0.00707	0.000576
Q96BS2	TESC	Calcineurin B homologous protein 3 OS=Homo sapiens OX=9606 GN=TESC PE=1 SV=3	2	0.176	0.182	0.00027	0.000206	0.00839	0.00865
Q96AJ9-1	VTI1A	Isoform of Q96AJ9, Isoform 1 of Vesicle transport through interaction with t-SNAREs homolog 1A OS=Homo sapiens OX=9606 GN=VTI1A PE=1 SV=2	6	0.142	0.179	0.000235	2.45e-05	0.00745	0.00197
H7C144	ACTN4	Isoform of O43707, Alpha-actinin-4 OS=Homo sapiens OX=9606 GN=ACTN4 PE=1 SV=2	3	0.141	0.177	0.0595	0.0219	0.237	0.175
Q969P0	IGSF8	Immunoglobulin superfamily member 8 OS=Homo sapiens OX=9606 GN=IGSF8 PE=1 SV=1	2	0.18	0.176	0.000121	0.000152	0.0047	0.00709
Q9Y289	SLC5A6	Sodium-dependent multivitamin transporter OS=Homo sapiens OX=9606 GN=SLC5A6 PE=2 SV=2	3	0.056	0.176	0.439	0.0255	0.673	0.191
Q5QNW6	H2BC18	Histone H2B type 2-F OS=Homo sapiens OX=9606 GN=H2BC18 PE=1 SV=3	5	0.22	0.175	0.0109	0.0349	0.0905	0.224
Q9Y6M5	SLC30A1	Zinc transporter 1 OS=Homo sapiens OX=9606 GN=SLC30A1 PE=1 SV=3	2	0.183	0.174	0.00757	0.0101	0.0708	0.114
Q6P9B9	INTS5	Integrator complex subunit 5 OS=Homo sapiens OX=9606 GN=INTS5 PE=1 SV=1	3	0.008	0.174	0.932	0.0686	0.974	0.323
H0YFD6	HADHA	Isoform of P40939, Enoyl-CoA hydratase OS=Homo sapiens OX=9606 GN=HADHA PE=1 SV=2	34	0.297	0.173	0.00389	0.0631	0.0483	0.31
Q6NUQ1	RINT1	RAD50-interacting protein 1 OS=Homo sapiens OX=9606 GN=RINT1 PE=1 SV=1	2	-0.001	0.172	0.992	0.0113	0.996	0.122
Q8NE62	CHDH	Choline dehydrogenase, mitochondrial OS=Homo sapiens OX=9606 GN=CHDH PE=1 SV=2	6	0.228	0.171	0.00672	0.0318	0.0658	0.214
P02792	FTL	Ferritin light chain OS=Homo sapiens OX=9606 GN=FTL PE=1 SV=2	4	0.026	0.171	0.691	0.0205	0.841	0.169
Q8WXA9	SREK1	Splicing regulatory glutamine/lysine-rich protein 1 OS=Homo sapiens OX=9606 GN=SREK1 PE=1 SV=1	7	0.083	0.171	0.26	0.0298	0.511	0.206
P54920	NAPA	Alpha-soluble NSF attachment protein OS=Homo sapiens OX=9606 GN=NAPA PE=1 SV=3	6	0.138	0.17	0.00255	0.000488	0.0374	0.016
Q7Z7M0	MEGF8	Multiple epidermal growth factor-like domains protein 8 OS=Homo sapiens OX=9606 GN=MEGF8 PE=1 SV=2	2	0.128	0.17	0.256	0.137	0.506	0.452
P78537	BLOC1S1	Biogenesis of lysosome-related organelles complex 1 subunit 1 OS=Homo sapiens OX=9606 GN=BLOC1S1 PE=1 SV=2	2	0.161	0.169	0.000749	0.000512	0.0164	0.0165
Q93096	PTP4A1	Protein tyrosine phosphatase type IVA 1 OS=Homo sapiens OX=9606 GN=PTP4A1 PE=1 SV=2	4	0.179	0.169	0.000837	0.00134	0.0178	0.0298
A6NH11	GLTPD2	Glycolipid transfer protein domain-containing protein 2 OS=Homo sapiens OX=9606 GN=GLTPD2 PE=1 SV=2	3	0.081	0.169	0.123	0.00408	0.342	0.0621
Q9BQT9	CLSTN3	Calsyntenin-3 OS=Homo sapiens OX=9606 GN=CLSTN3 PE=1 SV=1	2	-0.182	0.169	0.0239	0.0332	0.143	0.218
A0A0U1RRK1	MICU1	Isoform of Q9BPX6, Calcium uptake protein 1, mitochondrial OS=Homo sapiens OX=9606 GN=MICU1 PE=1 SV=1	6	0.156	0.168	0.000139	6.77e-05	0.0052	0.0041
Q8IWL3	HSCB	Iron-sulfur cluster co-chaperone protein HscB OS=Homo sapiens OX=9606 GN=HSCB PE=1 SV=3	7	0.188	0.168	0.000993	0.00229	0.0198	0.0433
Q96FZ7	CHMP6	Charged multivesicular body protein 6 OS=Homo sapiens OX=9606 GN=CHMP6 PE=1 SV=3	3	0.253	0.168	0.0289	0.129	0.16	0.44
Q9UNX4	WDR3	WD repeat-containing protein 3 OS=Homo sapiens OX=9606 GN=WDR3 PE=1 SV=1	5	0.451	0.167	0.00246	0.193	0.0368	0.527
H3BN98	readthrough,	readthrough, 40S ribosomal protein S15a (Fragment) OS=Homo sapiens OX=9606 PE=3 SV=2	2	0.112	0.166	0.0292	0.0029	0.161	0.0508
P13473	LAMP2	Lysosome-associated membrane glycoprotein 2 OS=Homo sapiens OX=9606 GN=LAMP2 PE=1 SV=2	4	0.127	0.166	0.0407	0.0111	0.191	0.12
Q14833-2	GRM4	Isoform of Q14833, Isoform 2 of Metabotropic glutamate receptor 4 OS=Homo sapiens OX=9606 GN=GRM4 PE=2 SV=1	2	0.233	0.164	0.0314	0.114	0.167	0.413
P28799	GRN	Progranulin OS=Homo sapiens OX=9606 GN=GRN PE=1 SV=2	20	0.092	0.163	0.00256	1.67e-05	0.0374	0.00152
P17301	ITGA2	Integrin alpha-2 OS=Homo sapiens OX=9606 GN=ITGA2 PE=1 SV=1	4	0.068	0.162	0.165	0.00364	0.403	0.0584
K7EPH3	NAGPA	Isoform of Q9UK23, N-acetylglucosamine-1-phosphodiester alpha-N-acetylglucosaminidase (Fragment) OS=Homo sapiens OX=9606 GN=NAGPA PE=1 SV=1	3	0.117	0.161	0.00569	0.00054	0.0603	0.0166
G3V325	ATP5MF-PTCD1	ATP5MF-PTCD1 readthrough, ATP5MF-PTCD1 readthrough OS=Homo sapiens OX=9606 GN=ATP5MF-PTCD1 PE=4 SV=1	4	0.106	0.161	0.0481	0.00555	0.209	0.076
Q8IUW5	RELL1	RELT-like protein 1 OS=Homo sapiens OX=9606 GN=RELL1 PE=1 SV=1	3	0.046	0.161	0.417	0.0115	0.654	0.123
Q7Z7K0	CMC1	COX assembly mitochondrial protein homolog OS=Homo sapiens OX=9606 GN=CMC1 PE=1 SV=1	3	0.207	0.16	0.00047	0.00337	0.0123	0.0556
P48449	LSS	Lanosterol synthase OS=Homo sapiens OX=9606 GN=LSS PE=1 SV=1	10	0.049	0.16	0.24	0.00146	0.488	0.0318
A1L188	NDUFAF8	NADH dehydrogenase [ubiquinone] 1 alpha subcomplex assembly factor 8 OS=Homo sapiens OX=9606 GN=NDUFAF8 PE=1 SV=1	2	0.133	0.159	0.0141	0.00488	0.106	0.0691
C9J406	IMMT	Isoform of Q16891, MICOS complex subunit MIC60 OS=Homo sapiens OX=9606 GN=IMMT PE=1 SV=1	7	0.086	0.158	0.00718	5.25e-05	0.0687	0.00348
O75323	NIPSNAP2	Protein NipSnap homolog 2 OS=Homo sapiens OX=9606 GN=NIPSNAP2 PE=1 SV=1	4	0.134	0.158	0.00101	0.00026	0.02	0.0105
Q96GS4	BORCS6	BLOC-1-related complex subunit 6 OS=Homo sapiens OX=9606 GN=BORCS6 PE=1 SV=2	3	0.286	0.158	0.00499	0.0859	0.0566	0.362
P0DP25	CALM3	Calmodulin-3 OS=Homo sapiens OX=9606 GN=CALM3 PE=1 SV=1	8	0.183	0.157	0.000658	0.00224	0.0153	0.0428
Q6P582	MZT2A	Mitotic-spindle organizing protein 2A OS=Homo sapiens OX=9606 GN=MZT2A PE=1 SV=2	5	0.093	0.157	0.0865	0.00774	0.289	0.0956
Q7Z699	SPRED1	Sprouty-related, EVH1 domain-containing protein 1 OS=Homo sapiens OX=9606 GN=SPRED1 PE=1 SV=2	2	0.253	0.157	0.122	0.324	0.342	0.655
P35580	MYH10	Myosin-10 OS=Homo sapiens OX=9606 GN=MYH10 PE=1 SV=3	77	0.177	0.156	0.00366	0.00824	0.0471	0.0993
P05783	KRT18	Keratin, type I cytoskeletal 18 OS=Homo sapiens OX=9606 GN=KRT18 PE=1 SV=2	34	0.035	0.156	0.749	0.174	0.874	0.503
O75208	COQ9	Ubiquinone biosynthesis protein COQ9, mitochondrial OS=Homo sapiens OX=9606 GN=COQ9 PE=1 SV=1	9	0.174	0.155	0.000162	0.000454	0.0058	0.0152
P21912	SDHB	Succinate dehydrogenase [ubiquinone] iron-sulfur subunit, mitochondrial OS=Homo sapiens OX=9606 GN=SDHB PE=1 SV=3	4	0.12	0.155	0.00371	0.00051	0.0471	0.0165
O14495	PLPP3	Phospholipid phosphatase 3 OS=Homo sapiens OX=9606 GN=PLPP3 PE=1 SV=1	2	0.134	0.155	0.037	0.0185	0.182	0.159
P35579	MYH9	Myosin-9 OS=Homo sapiens OX=9606 GN=MYH9 PE=1 SV=4	48	0.2	0.154	0.000299	0.00242	0.009	0.0445
Q9ULT0	TTC7A	Tetratricopeptide repeat protein 7A OS=Homo sapiens OX=9606 GN=TTC7A PE=1 SV=3	2	0.167	0.154	0.00528	0.00869	0.0581	0.103
P11166	SLC2A1	Solute carrier family 2, facilitated glucose transporter member 1 OS=Homo sapiens OX=9606 GN=SLC2A1 PE=1 SV=2	6	0.169	0.153	0.000128	0.0003	0.00492	0.0115
P49247	RPIA	Ribose-5-phosphate isomerase OS=Homo sapiens OX=9606 GN=RPIA PE=1 SV=3	16	0.076	0.153	0.193	0.0164	0.437	0.15
O95295	SNAPIN	SNARE-associated protein Snapin OS=Homo sapiens OX=9606 GN=SNAPIN PE=1 SV=1	4	0.119	0.153	0.075	0.0268	0.267	0.196
P05023	ATP1A1	Sodium/potassium-transporting ATPase subunit alpha-1 OS=Homo sapiens OX=9606 GN=ATP1A1 PE=1 SV=1	12	0.119	0.152	0.000592	6.64e-05	0.0142	0.0041
P63092	GNAS	Isoform of Q5JWF2, Guanine nucleotide-binding protein G(s) subunit alpha isoforms short OS=Homo sapiens OX=9606 GN=GNAS PE=1 SV=1	6	0.123	0.152	0.00385	0.000795	0.0483	0.0212
Q9P0T7	TMEM9	Proton-transporting V-type ATPase complex assembly regulator TMEM9 OS=Homo sapiens OX=9606 GN=TMEM9 PE=1 SV=1	2	0.029	0.152	0.516	0.00331	0.731	0.0551
P36542	ATP5F1C	ATP synthase subunit gamma, mitochondrial OS=Homo sapiens OX=9606 GN=ATP5F1C PE=1 SV=1	9	0.12	0.151	0.000929	0.000129	0.019	0.00636
Q9NUP1	BLOC1S4	Biogenesis of lysosome-related organelles complex 1 subunit 4 OS=Homo sapiens OX=9606 GN=BLOC1S4 PE=1 SV=1	4	0.146	0.151	0.00112	0.000846	0.0216	0.0221
P43897	TSFM	Elongation factor Ts, mitochondrial OS=Homo sapiens OX=9606 GN=TSFM PE=1 SV=2	3	0.176	0.151	0.0134	0.0298	0.103	0.206
Q9NWA0	MED9	Mediator of RNA polymerase II transcription subunit 9 OS=Homo sapiens OX=9606 GN=MED9 PE=1 SV=1	2	0.089	0.15	0.104	0.0111	0.314	0.12
A0A0C4DFP4	NGLY1	Isoform of Q96IV0, N-glycanase 1 (Fragment) OS=Homo sapiens OX=9606 GN=NGLY1 PE=1 SV=1	3	0.234	0.149	0.000354	0.00984	0.0101	0.112
X6RK58	LRRC20	Isoform of Q8TCA0, Leucine-rich repeat-containing protein 20 (Fragment) OS=Homo sapiens OX=9606 GN=LRRC20 PE=1 SV=7	3	0.119	0.149	0.00545	0.00107	0.0594	0.0255
P40189	IL6ST	Interleukin-6 receptor subunit beta OS=Homo sapiens OX=9606 GN=IL6ST PE=1 SV=2	6	0.117	0.148	0.0125	0.00277	0.0978	0.0488
Q9Y666	SLC12A7	Solute carrier family 12 member 7 OS=Homo sapiens OX=9606 GN=SLC12A7 PE=1 SV=3	3	0.113	0.148	0.0371	0.00944	0.182	0.109
Q96B45	BORCS7	BLOC-1-related complex subunit 7 OS=Homo sapiens OX=9606 GN=BORCS7 PE=3 SV=2	3	0.144	0.148	0.057	0.0506	0.23	0.274
O43325	LYRM1	LYR motif-containing protein 1 OS=Homo sapiens OX=9606 GN=LYRM1 PE=2 SV=1	4	0.131	0.147	0.00891	0.00436	0.0803	0.0648
Q01850	CDR2	Cerebellar degeneration-related protein 2 OS=Homo sapiens OX=9606 GN=CDR2 PE=1 SV=2	3	0.028	0.147	0.6	0.0145	0.787	0.14
P35613	BSG	Basigin OS=Homo sapiens OX=9606 GN=BSG PE=1 SV=2	8	0.115	0.146	0.0064	0.00118	0.064	0.0272
Q96PE3	INPP4A	Inositol polyphosphate-4-phosphatase type I A OS=Homo sapiens OX=9606 GN=INPP4A PE=1 SV=1	2	0.016	0.146	0.843	0.0848	0.929	0.36
O95822	MLYCD	Malonyl-CoA decarboxylase, mitochondrial OS=Homo sapiens OX=9606 GN=MLYCD PE=1 SV=3	7	0.193	0.145	8.45e-05	0.00107	0.00363	0.0255
P55789	GFER	FAD-linked sulfhydryl oxidase ALR OS=Homo sapiens OX=9606 GN=GFER PE=1 SV=2	9	0.16	0.144	0.000316	0.000806	0.00937	0.0213
Q6PJF5	RHBDF2	Inactive rhomboid protein 2 OS=Homo sapiens OX=9606 GN=RHBDF2 PE=1 SV=2	2	0.089	0.144	0.0288	0.0016	0.16	0.0336
H3BP28	COQ7	Isoform of Q99807, 5-demethoxyubiquinone hydroxylase, mitochondrial OS=Homo sapiens OX=9606 GN=COQ7 PE=1 SV=1	2	0.222	0.144	0.00637	0.0568	0.0639	0.289
Q6IPR1	ETFRF1	Electron transfer flavoprotein regulatory factor 1 OS=Homo sapiens OX=9606 GN=ETFRF1 PE=1 SV=2	2	0.05	0.144	0.297	0.0077	0.545	0.0956
Q71UI9	H2AZ2	Histone H2A.V OS=Homo sapiens OX=9606 GN=H2AZ2 PE=1 SV=3	2	0.2	0.144	0.0602	0.164	0.238	0.487
Q96AZ6	ISG20	Interferon-stimulated gene 20 kDa protein OS=Homo sapiens OX=9606 GN=ISG20 PE=1 SV=2	2	0.18	0.143	1.27e-05	0.000123	0.000908	0.00632
O43678	NDUFA2	NADH dehydrogenase [ubiquinone] 1 alpha subcomplex subunit 2 OS=Homo sapiens OX=9606 GN=NDUFA2 PE=1 SV=3	4	0.15	0.143	0.00113	0.0016	0.0216	0.0336
P49848	TAF6	Transcription initiation factor TFIID subunit 6 OS=Homo sapiens OX=9606 GN=TAF6 PE=1 SV=1	2	0.048	0.143	0.614	0.148	0.797	0.465
P04843	RPN1	Dolichyl-diphosphooligosaccharide--protein glycosyltransferase subunit 1 OS=Homo sapiens OX=9606 GN=RPN1 PE=1 SV=1	4	0.099	0.142	0.134	0.0391	0.36	0.238
Q6P087	RPUSD3	Mitochondrial mRNA pseudouridine synthase RPUSD3 OS=Homo sapiens OX=9606 GN=RPUSD3 PE=1 SV=3	2	0.128	0.142	0.107	0.0781	0.319	0.346
Q9H7Z6	KAT8	Histone acetyltransferase KAT8 OS=Homo sapiens OX=9606 GN=KAT8 PE=1 SV=2	3	0.106	0.141	0.0158	0.0027	0.112	0.048
Q9UN36	NDRG2	Protein NDRG2 OS=Homo sapiens OX=9606 GN=NDRG2 PE=1 SV=2	6	0.133	0.14	0.000699	0.000445	0.016	0.015
Q70SY1	CREB3L2	Cyclic AMP-responsive element-binding protein 3-like protein 2 OS=Homo sapiens OX=9606 GN=CREB3L2 PE=1 SV=3	2	0.178	0.14	0.0691	0.143	0.258	0.459
Q9BWE0	REPIN1	Replication initiator 1 OS=Homo sapiens OX=9606 GN=REPIN1 PE=1 SV=1	8	0.078	0.139	0.132	0.0125	0.357	0.129
Q8N490-2	PNKD	Isoform of Q8N490, Isoform 2 of Probable hydrolase PNKD OS=Homo sapiens OX=9606 GN=PNKD PE=1 SV=2	2	0.125	0.139	0.0293	0.0173	0.161	0.154
P34913	EPHX2	Bifunctional epoxide hydrolase 2 OS=Homo sapiens OX=9606 GN=EPHX2 PE=1 SV=2	20	0.045	0.138	0.108	0.000128	0.32	0.00636
Q96A73	KIAA1191	Putative monooxygenase p33MONOX OS=Homo sapiens OX=9606 GN=KIAA1191 PE=1 SV=1	4	0.126	0.138	0.0893	0.0646	0.294	0.314
Q14CZ8	HEPACAM	Hepatocyte cell adhesion molecule OS=Homo sapiens OX=9606 GN=HEPACAM PE=1 SV=1	5	0.053	0.137	0.117	0.000771	0.334	0.0208
P80303	NUCB2	Nucleobindin-2 OS=Homo sapiens OX=9606 GN=NUCB2 PE=1 SV=3	21	0.319	0.136	1.15e-05	0.0126	0.000838	0.13
H0YAA8	MED28	Isoform of Q9H204, Mediator complex subunit 28 (Fragment) OS=Homo sapiens OX=9606 GN=MED28 PE=1 SV=1	3	0.175	0.136	8.05e-05	0.000762	0.00354	0.0208
G3V533	SYNE3	Isoform of Q6ZMZ3, Nesprin-3 OS=Homo sapiens OX=9606 GN=SYNE3 PE=1 SV=1	2	-0.001	0.136	0.985	0.0752	0.994	0.339
Q15067	ACOX1	Peroxisomal acyl-coenzyme A oxidase 1 OS=Homo sapiens OX=9606 GN=ACOX1 PE=1 SV=3	23	0.173	0.135	0.000215	0.00175	0.00707	0.0357
P78504	JAG1	Protein jagged-1 OS=Homo sapiens OX=9606 GN=JAG1 PE=1 SV=3	15	0.129	0.135	0.000467	0.000321	0.0123	0.012
O60911	CTSV	Cathepsin L2 OS=Homo sapiens OX=9606 GN=CTSV PE=1 SV=2	2	0.026	0.134	0.521	0.00394	0.734	0.0606
A6NCS6	C2orf72	Uncharacterized protein C2orf72 OS=Homo sapiens OX=9606 GN=C2orf72 PE=1 SV=2	5	0.116	0.134	0.0244	0.0112	0.145	0.121
Q5QPA5	MRPS18A	Isoform of Q9NVS2, 39S ribosomal protein S18a, mitochondrial (Fragment) OS=Homo sapiens OX=9606 GN=MRPS18A PE=1 SV=9	2	0.022	0.134	0.655	0.0161	0.82	0.148
Q9H6N6	MYH16	Putative uncharacterized protein MYH16 OS=Homo sapiens OX=9606 GN=MYH16 PE=1 SV=2	2	0.135	0.134	0.0444	0.0462	0.201	0.26
Q5JPH6	EARS2	Probable glutamate--tRNA ligase, mitochondrial OS=Homo sapiens OX=9606 GN=EARS2 PE=1 SV=2	12	0.172	0.133	0.00126	0.0078	0.0235	0.0956
H3BUN4	NOL3	Isoform of O60936, Nucleolar protein 3 (Fragment) OS=Homo sapiens OX=9606 GN=NOL3 PE=1 SV=1	4	0.084	0.133	0.212	0.056	0.459	0.285
Q12962	TAF10	Transcription initiation factor TFIID subunit 10 OS=Homo sapiens OX=9606 GN=TAF10 PE=1 SV=1	4	0.078	0.131	0.0849	0.00743	0.286	0.0941
Q09328	MGAT5	Alpha-1,6-mannosylglycoprotein 6-beta-N-acetylglucosaminyltransferase A OS=Homo sapiens OX=9606 GN=MGAT5 PE=1 SV=1	2	0.12	0.131	0.0235	0.0146	0.142	0.14
Q9NP50	SINHCAF	SIN3-HDAC complex-associated factor OS=Homo sapiens OX=9606 GN=SINHCAF PE=1 SV=1	2	0.18	0.131	0.13	0.26	0.355	0.596
Q99424	ACOX2	Peroxisomal acyl-coenzyme A oxidase 2 OS=Homo sapiens OX=9606 GN=ACOX2 PE=1 SV=1	13	0.082	0.13	0.00944	0.000311	0.0833	0.0117
Q9Y259	CHKB	Choline/ethanolamine kinase OS=Homo sapiens OX=9606 GN=CHKB PE=1 SV=3	10	0.096	0.13	0.00762	0.000887	0.0711	0.0228
O95202	LETM1	Mitochondrial proton/calcium exchanger protein OS=Homo sapiens OX=9606 GN=LETM1 PE=1 SV=1	6	0.064	0.13	0.0608	0.00103	0.24	0.0249
Q96EY8	MMAB	Corrinoid adenosyltransferase OS=Homo sapiens OX=9606 GN=MMAB PE=1 SV=1	5	0.115	0.13	0.00662	0.00287	0.0653	0.0504
Q9BTZ2	DHRS4	Dehydrogenase/reductase SDR family member 4 OS=Homo sapiens OX=9606 GN=DHRS4 PE=1 SV=3	8	0.135	0.13	0.00303	0.00389	0.0419	0.0602
Q8IVW6	ARID3B	AT-rich interactive domain-containing protein 3B OS=Homo sapiens OX=9606 GN=ARID3B PE=1 SV=2	3	0.145	0.13	0.0254	0.0415	0.148	0.244
Q9NW97	TMEM51	Transmembrane protein 51 OS=Homo sapiens OX=9606 GN=TMEM51 PE=1 SV=1	2	0.057	0.13	0.333	0.0379	0.575	0.233
P49748	ACADVL	Very long-chain specific acyl-CoA dehydrogenase, mitochondrial OS=Homo sapiens OX=9606 GN=ACADVL PE=1 SV=1	30	0.166	0.129	0.000131	0.00115	0.00498	0.0266
Q9H773	DCTPP1	dCTP pyrophosphatase 1 OS=Homo sapiens OX=9606 GN=DCTPP1 PE=1 SV=1	9	0.094	0.129	0.00634	0.000611	0.0639	0.018
Q9BPW8	NIPSNAP1	Protein NipSnap homolog 1 OS=Homo sapiens OX=9606 GN=NIPSNAP1 PE=1 SV=1	11	0.117	0.129	0.0114	0.00625	0.0932	0.0835
F8WCT1	ARL6IP4	Isoform of Q66PJ3, ADP-ribosylation factor-like protein 6-interacting protein 4 OS=Homo sapiens OX=9606 GN=ARL6IP4 PE=1 SV=1	2	-0.068	0.129	0.199	0.0239	0.444	0.184
E9PKV2	MRPL17	Isoform of Q9NRX2, 39S ribosomal protein L17, mitochondrial (Fragment) OS=Homo sapiens OX=9606 GN=MRPL17 PE=1 SV=1	4	0.082	0.129	0.185	0.0455	0.427	0.258
Q9P035	HACD3	Very-long-chain (3R)-3-hydroxyacyl-CoA dehydratase 3 OS=Homo sapiens OX=9606 GN=HACD3 PE=1 SV=2	2	0.039	0.129	0.709	0.226	0.852	0.566
P78536	ADAM17	Disintegrin and metalloproteinase domain-containing protein 17 OS=Homo sapiens OX=9606 GN=ADAM17 PE=1 SV=1	2	0.092	0.128	0.0557	0.0117	0.227	0.124
G3XAL9	SLC12A2	Isoform of P55011, Solute carrier family 12 (Sodium/potassium/chloride transporters), member 2, isoform CRA_a OS=Homo sapiens OX=9606 GN=SLC12A2 PE=1 SV=1	3	0.032	0.128	0.511	0.0186	0.727	0.16
Q9Y657	SPIN1	Spindlin-1 OS=Homo sapiens OX=9606 GN=SPIN1 PE=1 SV=3	6	0.242	0.126	1.96e-7	0.000213	3.96e-05	0.00889
P35914	HMGCL	Hydroxymethylglutaryl-CoA lyase, mitochondrial OS=Homo sapiens OX=9606 GN=HMGCL PE=1 SV=2	7	0.088	0.126	0.00262	0.000135	0.0379	0.00651
Q6ICG6	KIAA0930	Uncharacterized protein KIAA0930 OS=Homo sapiens OX=9606 GN=KIAA0930 PE=1 SV=1	3	0.072	0.126	0.248	0.0525	0.497	0.279
Q9BXH1	BBC3	Isoform of Q96PG8, Bcl-2-binding component 3, isoforms 1/2 OS=Homo sapiens OX=9606 GN=BBC3 PE=1 SV=1	3	0.11	0.126	0.0946	0.0586	0.302	0.296
Q5T760	SRSF11	Isoform of Q05519, Serine/arginine-rich-splicing factor 11 (Fragment) OS=Homo sapiens OX=9606 GN=SRSF11 PE=1 SV=1	6	0.055	0.126	0.447	0.0979	0.679	0.384
Q96A19	CCDC102A	Coiled-coil domain-containing protein 102A OS=Homo sapiens OX=9606 GN=CCDC102A PE=1 SV=2	3	0.171	0.125	0.000281	0.00339	0.00851	0.0556
O43752	STX6	Syntaxin-6 OS=Homo sapiens OX=9606 GN=STX6 PE=1 SV=1	3	0.154	0.125	0.000301	0.00162	0.00901	0.0337
Q9NZ32	ACTR10	Actin-related protein 10 OS=Homo sapiens OX=9606 GN=ACTR10 PE=1 SV=1	7	0.096	0.125	0.0066	0.000973	0.0653	0.0244
Q14254	FLOT2	Flotillin-2 OS=Homo sapiens OX=9606 GN=FLOT2 PE=1 SV=2	4	0.035	0.125	0.34	0.00374	0.581	0.0587
Q8N0U4	FAM185A	Protein FAM185A OS=Homo sapiens OX=9606 GN=FAM185A PE=1 SV=3	3	0.029	0.125	0.483	0.00871	0.705	0.103
Q96FV9	THOC1	THO complex subunit 1 OS=Homo sapiens OX=9606 GN=THOC1 PE=1 SV=1	11	0.158	0.125	0.0424	0.0978	0.195	0.384
O94907	DKK1	Dickkopf-related protein 1 OS=Homo sapiens OX=9606 GN=DKK1 PE=1 SV=1	4	0.061	0.125	0.293	0.0426	0.542	0.248
A0A2R8YFF1	readthrough,	readthrough, Uncharacterized protein (Fragment) OS=Homo sapiens OX=9606 PE=4 SV=1	3	0.061	0.124	0.171	0.0114	0.41	0.122
Q02252	ALDH6A1	Methylmalonate-semialdehyde dehydrogenase [acylating], mitochondrial OS=Homo sapiens OX=9606 GN=ALDH6A1 PE=1 SV=2	22	0.128	0.123	0.000107	0.000157	0.0043	0.00723
P80217	IFI35	Interferon-induced 35 kDa protein OS=Homo sapiens OX=9606 GN=IFI35 PE=1 SV=5	6	0.151	0.123	0.000532	0.00263	0.0134	0.0479
Q8TAP6	CEP76	Centrosomal protein of 76 kDa OS=Homo sapiens OX=9606 GN=CEP76 PE=1 SV=1	6	0.072	0.123	0.125	0.0144	0.346	0.14
O60493	SNX3	Sorting nexin-3 OS=Homo sapiens OX=9606 GN=SNX3 PE=1 SV=3	4	0.084	0.123	0.0911	0.0187	0.297	0.16
Q9BT30	ALKBH7	Alpha-ketoglutarate-dependent dioxygenase alkB homolog 7, mitochondrial OS=Homo sapiens OX=9606 GN=ALKBH7 PE=1 SV=1	3	0.106	0.123	0.0854	0.0493	0.287	0.27
O15156	ZBTB7B	Zinc finger and BTB domain-containing protein 7B OS=Homo sapiens OX=9606 GN=ZBTB7B PE=1 SV=2	2	0.037	0.123	0.602	0.0947	0.788	0.381
Q9Y5X2	SNX8	Sorting nexin-8 OS=Homo sapiens OX=9606 GN=SNX8 PE=1 SV=1	11	0.154	0.122	0.000271	0.00177	0.00839	0.036
Q15004	PCLAF	PCNA-associated factor OS=Homo sapiens OX=9606 GN=PCLAF PE=1 SV=1	6	0.102	0.122	0.00204	0.000485	0.0322	0.016
Q96HJ9	FMC1	Protein FMC1 homolog OS=Homo sapiens OX=9606 GN=FMC1 PE=1 SV=2	3	0.057	0.122	0.0591	0.000629	0.236	0.0184
P11169	SLC2A3	Solute carrier family 2, facilitated glucose transporter member 3 OS=Homo sapiens OX=9606 GN=SLC2A3 PE=1 SV=1	5	0.086	0.122	0.0167	0.00173	0.117	0.0354
O14734	ACOT8	Acyl-coenzyme A thioesterase 8 OS=Homo sapiens OX=9606 GN=ACOT8 PE=1 SV=1	2	0.105	0.122	0.0137	0.00556	0.105	0.076
X6RLT1	NELFCD	Isoform of Q8IXH7, Negative elongation factor C/D (Fragment) OS=Homo sapiens OX=9606 GN=NELFCD PE=1 SV=1	3	0.137	0.122	0.0764	0.109	0.269	0.403
Q9P281	BAHCC1	BAH and coiled-coil domain-containing protein 1 OS=Homo sapiens OX=9606 GN=BAHCC1 PE=1 SV=4	2	-0.033	0.122	0.68	0.142	0.834	0.458
O95159	ZFPL1	Zinc finger protein-like 1 OS=Homo sapiens OX=9606 GN=ZFPL1 PE=1 SV=2	2	-0.136	0.122	0.271	0.32	0.522	0.653
P21549	AGXT	Serine--pyruvate aminotransferase OS=Homo sapiens OX=9606 GN=AGXT PE=1 SV=1	15	0.084	0.121	0.00723	0.000506	0.0689	0.0165
O14776	TCERG1	Transcription elongation regulator 1 OS=Homo sapiens OX=9606 GN=TCERG1 PE=1 SV=2	25	0.134	0.121	0.00108	0.00228	0.021	0.0433
A0A3B3ISD1	FGFR1	Isoform of P11362, Fibroblast growth factor receptor OS=Homo sapiens OX=9606 GN=FGFR1 PE=1 SV=1	4	0.132	0.121	0.00125	0.00242	0.0235	0.0445
Q9UGV2	NDRG3	Protein NDRG3 OS=Homo sapiens OX=9606 GN=NDRG3 PE=1 SV=2	7	0.136	0.121	0.00283	0.00602	0.0399	0.0817
O00161	SNAP23	Synaptosomal-associated protein 23 OS=Homo sapiens OX=9606 GN=SNAP23 PE=1 SV=1	11	0.082	0.121	0.0339	0.00376	0.173	0.0587
O43766	LIAS	Lipoyl synthase, mitochondrial OS=Homo sapiens OX=9606 GN=LIAS PE=2 SV=3	4	0.071	0.121	0.109	0.0109	0.321	0.119
Q96HN2	AHCYL2	Adenosylhomocysteinase 3 OS=Homo sapiens OX=9606 GN=AHCYL2 PE=1 SV=1	5	0.083	0.121	0.074	0.0134	0.265	0.133
Q9UJT0	TUBE1	Tubulin epsilon chain OS=Homo sapiens OX=9606 GN=TUBE1 PE=2 SV=1	3	-0.002	0.121	0.968	0.0301	0.987	0.207
Q9HA77	CARS2	Probable cysteine--tRNA ligase, mitochondrial OS=Homo sapiens OX=9606 GN=CARS2 PE=1 SV=1	21	0.075	0.12	0.0154	0.000623	0.112	0.0183
Q9NZV1	CRIM1	Cysteine-rich motor neuron 1 protein OS=Homo sapiens OX=9606 GN=CRIM1 PE=1 SV=1	8	-0.024	0.12	0.453	0.00185	0.684	0.0372
Q9Y3C8	UFC1	Ubiquitin-fold modifier-conjugating enzyme 1 OS=Homo sapiens OX=9606 GN=UFC1 PE=1 SV=3	5	0.102	0.12	0.0135	0.00515	0.104	0.0718
P46734	MAP2K3	Dual specificity mitogen-activated protein kinase kinase 3 OS=Homo sapiens OX=9606 GN=MAP2K3 PE=1 SV=2	2	0.178	0.12	0.0198	0.0986	0.128	0.386
Q9BYX7	POTEKP	Putative beta-actin-like protein 3 OS=Homo sapiens OX=9606 GN=POTEKP PE=5 SV=1	3	0.218	0.12	0.086	0.324	0.288	0.655
P21589	NT5E	5'-nucleotidase OS=Homo sapiens OX=9606 GN=NT5E PE=1 SV=1	2	0.109	0.12	0.167	0.131	0.405	0.441
Q9NY12	GAR1	H/ACA ribonucleoprotein complex subunit 1 OS=Homo sapiens OX=9606 GN=GAR1 PE=1 SV=1	5	0.347	0.119	0.002	0.213	0.0317	0.55
Q6DKK2	TTC19	Tetratricopeptide repeat protein 19, mitochondrial OS=Homo sapiens OX=9606 GN=TTC19 PE=1 SV=4	3	0.124	0.119	0.00323	0.00436	0.0433	0.0648
O00754	MAN2B1	Lysosomal alpha-mannosidase OS=Homo sapiens OX=9606 GN=MAN2B1 PE=1 SV=3	21	0.048	0.119	0.216	0.00647	0.463	0.0858
P82921	MRPS21	28S ribosomal protein S21, mitochondrial OS=Homo sapiens OX=9606 GN=MRPS21 PE=1 SV=3	3	0.103	0.119	0.0659	0.0384	0.251	0.235
Q9Y2Z9	COQ6	Ubiquinone biosynthesis monooxygenase COQ6, mitochondrial OS=Homo sapiens OX=9606 GN=COQ6 PE=1 SV=2	3	0.075	0.118	0.111	0.0184	0.324	0.159
Q9H3H3	C11orf68	UPF0696 protein C11orf68 OS=Homo sapiens OX=9606 GN=C11orf68 PE=1 SV=3	6	0.06	0.118	0.326	0.0651	0.569	0.315
Q96HS1	PGAM5	Serine/threonine-protein phosphatase PGAM5, mitochondrial OS=Homo sapiens OX=9606 GN=PGAM5 PE=1 SV=2	4	0.138	0.118	0.0844	0.132	0.285	0.443
Q5T2S8	ODAD2	Outer dynein arm-docking complex subunit 2 OS=Homo sapiens OX=9606 GN=ODAD2 PE=1 SV=1	2	0.048	0.118	0.657	0.284	0.82	0.62
I3L0A0	PEDS1-UBE2V1	PEDS1-UBE2V1 readthrough, HCG2044781 OS=Homo sapiens OX=9606 GN=PEDS1-UBE2V1 PE=1 SV=1	12	0.083	0.117	0.00685	0.000528	0.0667	0.0165
Q9Y653	ADGRG1	Adhesion G-protein coupled receptor G1 OS=Homo sapiens OX=9606 GN=ADGRG1 PE=1 SV=2	2	0.052	0.117	0.631	0.289	0.805	0.624
Q12769	NUP160	Nuclear pore complex protein Nup160 OS=Homo sapiens OX=9606 GN=NUP160 PE=1 SV=3	11	0.208	0.116	9.22e-05	0.00902	0.0039	0.106
Q9UJ83	HACL1	2-hydroxyacyl-CoA lyase 1 OS=Homo sapiens OX=9606 GN=HACL1 PE=1 SV=2	5	0.112	0.116	0.000462	0.000337	0.0123	0.0122
Q9P2W1	PSMC3IP	Homologous-pairing protein 2 homolog OS=Homo sapiens OX=9606 GN=PSMC3IP PE=1 SV=1	4	0.067	0.116	0.0431	0.00184	0.197	0.0372
P22695	UQCRC2	Cytochrome b-c1 complex subunit 2, mitochondrial OS=Homo sapiens OX=9606 GN=UQCRC2 PE=1 SV=3	11	0.077	0.116	0.024	0.00195	0.144	0.0387
G3V0I5	NDUFV1	Isoform of P49821, NADH dehydrogenase [ubiquinone] flavoprotein 1, mitochondrial OS=Homo sapiens OX=9606 GN=NDUFV1 PE=1 SV=1	19	0.112	0.116	0.00518	0.00399	0.0578	0.0609
Q9UEU0	VTI1B	Vesicle transport through interaction with t-SNAREs homolog 1B OS=Homo sapiens OX=9606 GN=VTI1B PE=1 SV=3	6	0.037	0.116	0.37	0.011	0.611	0.119
Q9BV40	VAMP8	Vesicle-associated membrane protein 8 OS=Homo sapiens OX=9606 GN=VAMP8 PE=1 SV=1	5	0.045	0.116	0.373	0.0318	0.613	0.214
P0CG30	GSTT2B	Glutathione S-transferase theta-2B OS=Homo sapiens OX=9606 GN=GSTT2B PE=1 SV=1	3	0.097	0.116	0.0738	0.0372	0.265	0.231
B4DUA4	SRSF5	Isoform of Q13243, Serine/arginine-rich-splicing factor 5 OS=Homo sapiens OX=9606 GN=SRSF5 PE=1 SV=1	3	0.16	0.116	0.063	0.165	0.244	0.488
Q15907	RAB11B	Ras-related protein Rab-11B OS=Homo sapiens OX=9606 GN=RAB11B PE=1 SV=4	11	0.089	0.115	0.00613	0.000943	0.0631	0.0239
P04040	CAT	Catalase OS=Homo sapiens OX=9606 GN=CAT PE=1 SV=3	32	0.097	0.115	0.00556	0.00173	0.0598	0.0354
Q7L0Y3	TRMT10C	tRNA methyltransferase 10 homolog C OS=Homo sapiens OX=9606 GN=TRMT10C PE=1 SV=2	14	0.134	0.114	0.000923	0.00314	0.019	0.0536
P09493-6	TPM1	Isoform of P09493, Isoform 6 of Tropomyosin alpha-1 chain OS=Homo sapiens OX=9606 GN=TPM1 PE=1 SV=2	11	0.115	0.114	0.00341	0.00368	0.045	0.0587
P82932	MRPS6	28S ribosomal protein S6, mitochondrial OS=Homo sapiens OX=9606 GN=MRPS6 PE=1 SV=3	4	0.074	0.114	0.0488	0.00535	0.212	0.074
Q14146	URB2	Unhealthy ribosome biogenesis protein 2 homolog OS=Homo sapiens OX=9606 GN=URB2 PE=1 SV=2	3	0.352	0.114	0.0101	0.348	0.0869	0.677
P22607	FGFR3	Fibroblast growth factor receptor 3 OS=Homo sapiens OX=9606 GN=FGFR3 PE=1 SV=1	2	-0.019	0.114	0.687	0.0264	0.839	0.194
Q9UM22	EPDR1	Mammalian ependymin-related protein 1 OS=Homo sapiens OX=9606 GN=EPDR1 PE=1 SV=2	4	0.058	0.114	0.251	0.034	0.5	0.221
Q08357	SLC20A2	Sodium-dependent phosphate transporter 2 OS=Homo sapiens OX=9606 GN=SLC20A2 PE=1 SV=1	2	-0.031	0.114	0.631	0.0883	0.805	0.367
O15091	PRORP	Mitochondrial ribonuclease P catalytic subunit OS=Homo sapiens OX=9606 GN=PRORP PE=1 SV=2	3	0.145	0.114	0.103	0.193	0.313	0.527
Q9Y679	AUP1	Lipid droplet-regulating VLDL assembly factor AUP1 OS=Homo sapiens OX=9606 GN=AUP1 PE=1 SV=2	2	0.025	0.114	0.714	0.106	0.855	0.401
P05362	ICAM1	Intercellular adhesion molecule 1 OS=Homo sapiens OX=9606 GN=ICAM1 PE=1 SV=2	15	0.127	0.113	0.000528	0.0013	0.0134	0.0293
Q9HBH1	PDF	Peptide deformylase, mitochondrial OS=Homo sapiens OX=9606 GN=PDF PE=1 SV=1	7	0.089	0.113	0.0327	0.00951	0.171	0.11
H3BU04	TIPIN	Isoform of Q9BVW5, TIMELESS-interacting protein (Fragment) OS=Homo sapiens OX=9606 GN=TIPIN PE=1 SV=1	3	0.125	0.113	0.012	0.0203	0.0959	0.169
A6NML8	DIAPH2	Isoform of O60879, Diaphanous homolog 2 (Drosophila), isoform CRA_c OS=Homo sapiens OX=9606 GN=DIAPH2 PE=1 SV=3	6	0.06	0.113	0.185	0.0199	0.427	0.167
O43422	THAP12	52 kDa repressor of the inhibitor of the protein kinase OS=Homo sapiens OX=9606 GN=THAP12 PE=1 SV=2	4	0.077	0.113	0.148	0.0427	0.382	0.248
A0A494C0P1	NR3C1	Isoform of P04150, Glucocorticoid receptor OS=Homo sapiens OX=9606 GN=NR3C1 PE=1 SV=1	2	-0.015	0.113	0.832	0.118	0.923	0.418
Q9BW27	NUP85	Nuclear pore complex protein Nup85 OS=Homo sapiens OX=9606 GN=NUP85 PE=1 SV=1	15	0.204	0.112	2.85e-05	0.0046	0.00169	0.0672
P22413	ENPP1	Ectonucleotide pyrophosphatase/phosphodiesterase family member 1 OS=Homo sapiens OX=9606 GN=ENPP1 PE=1 SV=2	14	0.129	0.112	0.000108	0.000389	0.0043	0.0136
O60313	OPA1	Dynamin-like 120 kDa protein, mitochondrial OS=Homo sapiens OX=9606 GN=OPA1 PE=1 SV=3	13	0.168	0.112	0.00972	0.0641	0.085	0.313
Q53H96	PYCR3	Pyrroline-5-carboxylate reductase 3 OS=Homo sapiens OX=9606 GN=PYCR3 PE=1 SV=3	8	0.02	0.112	0.684	0.0371	0.837	0.231
H7C189	USP4	Isoform of Q13107, Ubiquitin carboxyl-terminal hydrolase (Fragment) OS=Homo sapiens OX=9606 GN=USP4 PE=1 SV=1	2	0.052	0.112	0.316	0.0409	0.561	0.243
P00973	OAS1	2'-5'-oligoadenylate synthase 1 OS=Homo sapiens OX=9606 GN=OAS1 PE=1 SV=4	2	0.183	0.112	0.0815	0.272	0.28	0.609
Q96I59	NARS2	Probable asparagine--tRNA ligase, mitochondrial OS=Homo sapiens OX=9606 GN=NARS2 PE=1 SV=3	3	0.114	0.112	0.0824	0.0863	0.282	0.362
Q07021	C1QBP	Complement component 1 Q subcomponent-binding protein, mitochondrial OS=Homo sapiens OX=9606 GN=C1QBP PE=1 SV=1	6	0.2	0.111	0.000136	0.0117	0.00515	0.124
Q5JTZ9	AARS2	Alanine--tRNA ligase, mitochondrial OS=Homo sapiens OX=9606 GN=AARS2 PE=1 SV=1	9	0.157	0.111	0.00737	0.0429	0.0698	0.248
Q969E8	TSR2	Pre-rRNA-processing protein TSR2 homolog OS=Homo sapiens OX=9606 GN=TSR2 PE=1 SV=1	3	0.067	0.111	0.0981	0.0107	0.308	0.117
Q08426	EHHADH	Peroxisomal bifunctional enzyme OS=Homo sapiens OX=9606 GN=EHHADH PE=1 SV=3	18	0.109	0.111	0.0204	0.019	0.13	0.162
O75694	NUP155	Nuclear pore complex protein Nup155 OS=Homo sapiens OX=9606 GN=NUP155 PE=1 SV=1	9	0.181	0.11	0.00131	0.0283	0.024	0.201
Q9H078	CLPB	Caseinolytic peptidase B protein homolog OS=Homo sapiens OX=9606 GN=CLPB PE=1 SV=1	4	0.082	0.11	0.0364	0.00815	0.18	0.0988
O94925-3	GLS	Isoform of O94925, Isoform 3 of Glutaminase kidney isoform, mitochondrial OS=Homo sapiens OX=9606 GN=GLS PE=1 SV=1	19	0.108	0.11	0.0106	0.00972	0.0887	0.111
P06746	POLB	DNA polymerase beta OS=Homo sapiens OX=9606 GN=POLB PE=1 SV=3	6	0.117	0.11	0.0121	0.0165	0.0959	0.15
P28331	NDUFS1	NADH-ubiquinone oxidoreductase 75 kDa subunit, mitochondrial OS=Homo sapiens OX=9606 GN=NDUFS1 PE=1 SV=3	18	0.121	0.11	0.0144	0.0233	0.107	0.181
Q9NY61	AATF	Protein AATF OS=Homo sapiens OX=9606 GN=AATF PE=1 SV=1	4	0.297	0.11	0.0159	0.326	0.113	0.656
P18827	SDC1	Syndecan-1 OS=Homo sapiens OX=9606 GN=SDC1 PE=1 SV=3	4	0.096	0.109	0.029	0.0151	0.16	0.142
Q29RF7	PDS5A	Sister chromatid cohesion protein PDS5 homolog A OS=Homo sapiens OX=9606 GN=PDS5A PE=1 SV=1	17	0.112	0.109	0.0167	0.0193	0.117	0.163
P37235	HPCAL1	Hippocalcin-like protein 1 OS=Homo sapiens OX=9606 GN=HPCAL1 PE=1 SV=3	7	0.093	0.108	0.00638	0.00241	0.0639	0.0445
F8VP89	EIF4B	Isoform of P23588, Eukaryotic translation initiation factor 4B (Fragment) OS=Homo sapiens OX=9606 GN=EIF4B PE=1 SV=1	2	0.124	0.108	0.00373	0.00932	0.0471	0.108
Q86X67	NUDT13	NAD(P)H pyrophosphatase NUDT13, mitochondrial OS=Homo sapiens OX=9606 GN=NUDT13 PE=2 SV=3	2	0.152	0.108	0.0138	0.0646	0.105	0.314
P62979	RPS27A	Ubiquitin-40S ribosomal protein S27a OS=Homo sapiens OX=9606 GN=RPS27A PE=1 SV=2	20	0.072	0.108	0.127	0.0284	0.35	0.202
Q02338	BDH1	D-beta-hydroxybutyrate dehydrogenase, mitochondrial OS=Homo sapiens OX=9606 GN=BDH1 PE=1 SV=3	2	0.184	0.108	0.0424	0.21	0.195	0.547
P19532	TFE3	Transcription factor E3 OS=Homo sapiens OX=9606 GN=TFE3 PE=1 SV=4	4	0.137	0.107	0.00209	0.0105	0.0328	0.117
Q9NZB8	MOCS1	Molybdenum cofactor biosynthesis protein 1 OS=Homo sapiens OX=9606 GN=MOCS1 PE=1 SV=3	6	0.101	0.107	0.00388	0.00266	0.0483	0.0479
P00480	OTC	Ornithine transcarbamylase, mitochondrial OS=Homo sapiens OX=9606 GN=OTC PE=1 SV=3	3	0.134	0.107	0.0185	0.0515	0.124	0.277
Q15714	TSC22D1	TSC22 domain family protein 1 OS=Homo sapiens OX=9606 GN=TSC22D1 PE=1 SV=3	2	0.038	0.107	0.502	0.0738	0.72	0.337
Q6ZNB6	NFXL1	NF-X1-type zinc finger protein NFXL1 OS=Homo sapiens OX=9606 GN=NFXL1 PE=1 SV=2	2	0.035	0.107	0.593	0.113	0.782	0.411
J3KPQ0	FGFR4	Isoform of P22455, Fibroblast growth factor receptor OS=Homo sapiens OX=9606 GN=FGFR4 PE=1 SV=1	2	-0.035	0.107	0.645	0.167	0.814	0.492
P24666	ACP1	Low molecular weight phosphotyrosine protein phosphatase OS=Homo sapiens OX=9606 GN=ACP1 PE=1 SV=3	14	0.068	0.106	0.0244	0.00155	0.145	0.0331
Q9NRL2	BAZ1A	Bromodomain adjacent to zinc finger domain protein 1A OS=Homo sapiens OX=9606 GN=BAZ1A PE=1 SV=2	8	0.453	0.106	0.00256	0.404	0.0374	0.712
P20020	ATP2B1	Plasma membrane calcium-transporting ATPase 1 OS=Homo sapiens OX=9606 GN=ATP2B1 PE=1 SV=4	4	0.103	0.106	0.00502	0.0041	0.0566	0.0621
P31949	S100A11	Protein S100-A11 OS=Homo sapiens OX=9606 GN=S100A11 PE=1 SV=2	6	0.081	0.106	0.0639	0.0206	0.247	0.169
A0A3B3ITT1	RAB12	Isoform of Q6IQ22, Ras-related protein Rab-12 OS=Homo sapiens OX=9606 GN=RAB12 PE=1 SV=1	6	-0.012	0.106	0.777	0.0206	0.89	0.169
A0A0U1RR14	CSNK1G1	Isoform of Q9HCP0, Casein kinase I isoform gamma-1 (Fragment) OS=Homo sapiens OX=9606 GN=CSNK1G1 PE=1 SV=1	2	0.129	0.106	0.0223	0.0518	0.137	0.278
P61088	UBE2N	Ubiquitin-conjugating enzyme E2 N OS=Homo sapiens OX=9606 GN=UBE2N PE=1 SV=1	10	0.063	0.105	0.0329	0.00154	0.171	0.0331
Q9HBR0	SLC38A10	Putative sodium-coupled neutral amino acid transporter 10 OS=Homo sapiens OX=9606 GN=SLC38A10 PE=1 SV=2	8	0.057	0.105	0.0947	0.00542	0.302	0.0747
Q9BYD6	MRPL1	39S ribosomal protein L1, mitochondrial OS=Homo sapiens OX=9606 GN=MRPL1 PE=1 SV=2	6	0.157	0.105	0.0113	0.0716	0.0925	0.331
C9JAB9	NCK1	Isoform of P16333, Cytoplasmic protein NCK1 (Fragment) OS=Homo sapiens OX=9606 GN=NCK1 PE=1 SV=1	5	0.066	0.105	0.125	0.0212	0.347	0.172
Q5QP82-2	DCAF10	Isoform of Q5QP82, Isoform 2 of DDB1- and CUL4-associated factor 10 OS=Homo sapiens OX=9606 GN=DCAF10 PE=1 SV=1	3	0.055	0.105	0.2	0.0216	0.446	0.173
P42704	LRPPRC	Leucine-rich PPR motif-containing protein, mitochondrial OS=Homo sapiens OX=9606 GN=LRPPRC PE=1 SV=3	73	0.158	0.105	0.03	0.131	0.163	0.441
O00186	STXBP3	Syntaxin-binding protein 3 OS=Homo sapiens OX=9606 GN=STXBP3 PE=1 SV=2	4	0.081	0.105	0.0909	0.033	0.297	0.218
Q9BSE5	AGMAT	Agmatinase, mitochondrial OS=Homo sapiens OX=9606 GN=AGMAT PE=1 SV=2	17	0.03	0.105	0.584	0.0694	0.776	0.325
Q9HAC7	SUGCT	Succinate--hydroxymethylglutarate CoA-transferase OS=Homo sapiens OX=9606 GN=SUGCT PE=1 SV=2	3	0.107	0.105	0.0706	0.075	0.26	0.339
Q15836	VAMP3	Vesicle-associated membrane protein 3 OS=Homo sapiens OX=9606 GN=VAMP3 PE=1 SV=3	3	0.045	0.105	0.433	0.0806	0.668	0.352
Q16401	PSMD5	26S proteasome non-ATPase regulatory subunit 5 OS=Homo sapiens OX=9606 GN=PSMD5 PE=1 SV=3	14	0.117	0.104	0.00069	0.00167	0.0158	0.0345
Q96C01	FAM136A	Protein FAM136A OS=Homo sapiens OX=9606 GN=FAM136A PE=1 SV=1	14	0.108	0.104	0.0008	0.00114	0.0173	0.0266
Q96M27	PRRC1	Protein PRRC1 OS=Homo sapiens OX=9606 GN=PRRC1 PE=1 SV=1	14	0.08	0.104	0.0092	0.00163	0.0822	0.0337
Q86SQ4-3	ADGRG6	Isoform of Q86SQ4, Isoform 3 of Adhesion G-protein coupled receptor G6 OS=Homo sapiens OX=9606 GN=ADGRG6 PE=1 SV=3	9	0.07	0.104	0.0287	0.00294	0.16	0.0514
Q14789	GOLGB1	Golgin subfamily B member 1 OS=Homo sapiens OX=9606 GN=GOLGB1 PE=1 SV=2	21	0.044	0.104	0.182	0.0051	0.423	0.0714
Q86X76-2	NIT1	Isoform of Q86X76, Isoform 1 of Deaminated glutathione amidase OS=Homo sapiens OX=9606 GN=NIT1 PE=1 SV=2	9	0.081	0.104	0.0219	0.00534	0.135	0.074
O60220	TIMM8A	Mitochondrial import inner membrane translocase subunit Tim8 A OS=Homo sapiens OX=9606 GN=TIMM8A PE=1 SV=1	5	0.126	0.104	0.0111	0.0297	0.0912	0.206
Q9Y6D9	MAD1L1	Mitotic spindle assembly checkpoint protein MAD1 OS=Homo sapiens OX=9606 GN=MAD1L1 PE=1 SV=2	13	0.107	0.104	0.0444	0.05	0.201	0.273
C9JND6	PDCD10	Isoform of Q9BUL8, Programmed cell death protein 10 (Fragment) OS=Homo sapiens OX=9606 GN=PDCD10 PE=1 SV=1	6	0.082	0.104	0.135	0.0641	0.36	0.313
Q15388	TOMM20	Mitochondrial import receptor subunit TOM20 homolog OS=Homo sapiens OX=9606 GN=TOMM20 PE=1 SV=1	3	0.016	0.104	0.849	0.23	0.933	0.569
Q9BW91	NUDT9	ADP-ribose pyrophosphatase, mitochondrial OS=Homo sapiens OX=9606 GN=NUDT9 PE=1 SV=1	2	0.143	0.103	0.00108	0.0104	0.021	0.116
A0A0A0MT32	LIPA	Isoform of P38571, Lysosomal acid lipase/cholesteryl ester hydrolase OS=Homo sapiens OX=9606 GN=LIPA PE=1 SV=1	4	0.033	0.103	0.284	0.0039	0.535	0.0602
Q5TA45	INTS11	Integrator complex subunit 11 OS=Homo sapiens OX=9606 GN=INTS11 PE=1 SV=2	7	0.056	0.103	0.113	0.00753	0.327	0.0952
Q9Y5M8	SRPRB	Signal recognition particle receptor subunit beta OS=Homo sapiens OX=9606 GN=SRPRB PE=1 SV=3	2	0.328	0.103	0.0101	0.366	0.0869	0.691
P56199	ITGA1	Integrin alpha-1 OS=Homo sapiens OX=9606 GN=ITGA1 PE=1 SV=2	2	0.101	0.103	0.0461	0.0424	0.205	0.248
Q9ULH1	ASAP1	Arf-GAP with SH3 domain, ANK repeat and PH domain-containing protein 1 OS=Homo sapiens OX=9606 GN=ASAP1 PE=1 SV=4	6	0.108	0.103	0.099	0.116	0.309	0.415
Q9P1U0	POLR1H	DNA-directed RNA polymerase I subunit RPA12 OS=Homo sapiens OX=9606 GN=POLR1H PE=1 SV=1	2	0.09	0.103	0.16	0.111	0.397	0.408
Q9NS69	TOMM22	Mitochondrial import receptor subunit TOM22 homolog OS=Homo sapiens OX=9606 GN=TOMM22 PE=1 SV=3	3	0.095	0.103	0.166	0.135	0.404	0.448
O15446	POLR1G	DNA-directed RNA polymerase I subunit RPA34 OS=Homo sapiens OX=9606 GN=POLR1G PE=1 SV=1	6	-0.006	0.103	0.931	0.139	0.973	0.456
F5H5N1	NDUFS7	Isoform of O75251, Complex I-20kD OS=Homo sapiens OX=9606 GN=NDUFS7 PE=1 SV=1	2	0.127	0.102	0.00306	0.012	0.0419	0.125
Q9Y2Z4	YARS2	Tyrosine--tRNA ligase, mitochondrial OS=Homo sapiens OX=9606 GN=YARS2 PE=1 SV=2	9	0.119	0.102	0.00319	0.00849	0.0431	0.102
Q92820	GGH	Gamma-glutamyl hydrolase OS=Homo sapiens OX=9606 GN=GGH PE=1 SV=2	16	0.049	0.102	0.189	0.0128	0.432	0.13
Q99747	NAPG	Gamma-soluble NSF attachment protein OS=Homo sapiens OX=9606 GN=NAPG PE=1 SV=1	3	0.083	0.102	0.0416	0.0156	0.193	0.145
M0QYH6	PTOV1	Isoform of Q86YD1, Prostate tumor-overexpressed gene 1 protein (Fragment) OS=Homo sapiens OX=9606 GN=PTOV1 PE=1 SV=1	3	0.06	0.102	0.178	0.0297	0.418	0.206
A0A6Q8PFB5	CEP41	Isoform of Q9BYV8, Centrosomal protein of 41 kDa OS=Homo sapiens OX=9606 GN=CEP41 PE=1 SV=1	2	0.057	0.102	0.338	0.0944	0.579	0.38
P25963	NFKBIA	NF-kappa-B inhibitor alpha OS=Homo sapiens OX=9606 GN=NFKBIA PE=1 SV=1	2	0.065	0.102	0.46	0.255	0.689	0.592
O43399	TPD52L2	Tumor protein D54 OS=Homo sapiens OX=9606 GN=TPD52L2 PE=1 SV=2	16	0.143	0.101	0.000419	0.00572	0.0115	0.078
Q8IY57	YAF2	YY1-associated factor 2 OS=Homo sapiens OX=9606 GN=YAF2 PE=1 SV=3	4	0.041	0.101	0.115	0.00102	0.33	0.0249
Q03701	CEBPZ	CCAAT/enhancer-binding protein zeta OS=Homo sapiens OX=9606 GN=CEBPZ PE=1 SV=3	6	0.366	0.101	0.00609	0.388	0.063	0.708
A0A590UJJ4	KCNAB2	Isoform of Q13303, K(+) channel subunit beta-2 OS=Homo sapiens OX=9606 GN=KCNAB2 PE=1 SV=1	4	0.087	0.101	0.0455	0.0241	0.203	0.185
Q06418	TYRO3	Tyrosine-protein kinase receptor TYRO3 OS=Homo sapiens OX=9606 GN=TYRO3 PE=1 SV=1	2	0.093	0.101	0.0748	0.0552	0.267	0.284
O75165	DNAJC13	DnaJ homolog subfamily C member 13 OS=Homo sapiens OX=9606 GN=DNAJC13 PE=1 SV=5	5	0.111	0.101	0.0573	0.0811	0.231	0.352
Q15170-2	TCEAL1	Isoform of Q15170, Isoform 2 of Transcription elongation factor A protein-like 1 OS=Homo sapiens OX=9606 GN=TCEAL1 PE=1 SV=2	5	0.004	0.101	0.935	0.0813	0.975	0.352
F8VVM2	SLC25A3	Isoform of Q00325, Phosphate carrier protein, mitochondrial OS=Homo sapiens OX=9606 GN=SLC25A3 PE=1 SV=1	4	0.083	0.101	0.186	0.115	0.429	0.413
A0A0C4DGV9	LIG4	Isoform of P49917, DNA ligase OS=Homo sapiens OX=9606 GN=LIG4 PE=1 SV=1	3	0.068	0.101	0.293	0.128	0.542	0.437
Q8TDN6	BRIX1	Ribosome biogenesis protein BRX1 homolog OS=Homo sapiens OX=9606 GN=BRIX1 PE=1 SV=2	4	0.211	0.101	0.136	0.458	0.362	0.748
Q9BVL4	SELENOO	Protein adenylyltransferase SelO, mitochondrial OS=Homo sapiens OX=9606 GN=SELENOO PE=1 SV=3	2	0.014	0.101	0.893	0.33	0.953	0.659
Q9Y2E5	MAN2B2	Epididymis-specific alpha-mannosidase OS=Homo sapiens OX=9606 GN=MAN2B2 PE=1 SV=4	8	0.026	0.1	0.369	0.00296	0.611	0.0515
Q9Y6Y8	SEC23IP	SEC23-interacting protein OS=Homo sapiens OX=9606 GN=SEC23IP PE=1 SV=1	20	0.117	0.1	0.00304	0.00859	0.0419	0.103
O43663	PRC1	Protein regulator of cytokinesis 1 OS=Homo sapiens OX=9606 GN=PRC1 PE=1 SV=2	3	0.152	0.1	0.00502	0.0448	0.0566	0.256
A0A087X0W9	OTUD6B	Isoform of Q8N6M0, Ubiquitinyl hydrolase 1 OS=Homo sapiens OX=9606 GN=OTUD6B PE=1 SV=1	2	0.126	0.1	0.0062	0.0224	0.0632	0.178
P53609	PGGT1B	Geranylgeranyl transferase type-1 subunit beta OS=Homo sapiens OX=9606 GN=PGGT1B PE=1 SV=2	5	0.113	0.1	0.00704	0.0149	0.0679	0.142
Q15102	PAFAH1B3	Platelet-activating factor acetylhydrolase IB subunit alpha1 OS=Homo sapiens OX=9606 GN=PAFAH1B3 PE=1 SV=1	7	0.101	0.1	0.0155	0.0163	0.112	0.149
Q9P032	NDUFAF4	NADH dehydrogenase [ubiquinone] 1 alpha subcomplex assembly factor 4 OS=Homo sapiens OX=9606 GN=NDUFAF4 PE=1 SV=1	4	0.096	0.1	0.0216	0.0179	0.134	0.157
Q96CG8	CTHRC1	Collagen triple helix repeat-containing protein 1 OS=Homo sapiens OX=9606 GN=CTHRC1 PE=1 SV=1	2	0.152	0.1	0.0686	0.215	0.257	0.554
O14672	ADAM10	Disintegrin and metalloproteinase domain-containing protein 10 OS=Homo sapiens OX=9606 GN=ADAM10 PE=1 SV=1	2	0.052	0.1	0.356	0.0874	0.599	0.365
Q9BUE6	ISCA1	Iron-sulfur cluster assembly 1 homolog, mitochondrial OS=Homo sapiens OX=9606 GN=ISCA1 PE=1 SV=1	3	0.07	0.1	0.267	0.121	0.519	0.424
P06576	ATP5F1B	ATP synthase subunit beta, mitochondrial OS=Homo sapiens OX=9606 GN=ATP5F1B PE=1 SV=3	34	0.081	0.099	0.00409	0.000913	0.0495	0.0234
P49406	MRPL19	39S ribosomal protein L19, mitochondrial OS=Homo sapiens OX=9606 GN=MRPL19 PE=1 SV=2	7	0.137	0.099	0.00106	0.00992	0.0208	0.113
Q8NI60	COQ8A	Atypical kinase COQ8A, mitochondrial OS=Homo sapiens OX=9606 GN=COQ8A PE=1 SV=1	8	0.117	0.099	0.00611	0.0158	0.063	0.146
Q6PD62	CTR9	RNA polymerase-associated protein CTR9 homolog OS=Homo sapiens OX=9606 GN=CTR9 PE=1 SV=1	7	0.042	0.099	0.306	0.0257	0.553	0.191
Q8NFI3	ENGASE	Cytosolic endo-beta-N-acetylglucosaminidase OS=Homo sapiens OX=9606 GN=ENGASE PE=1 SV=1	6	0.144	0.099	0.0263	0.108	0.151	0.403
Q86V88	MDP1	Magnesium-dependent phosphatase 1 OS=Homo sapiens OX=9606 GN=MDP1 PE=1 SV=1	2	-0.004	0.099	0.926	0.0275	0.97	0.198
H0Y512	APMAP	Isoform of Q9HDC9, Adipocyte plasma membrane-associated protein (Fragment) OS=Homo sapiens OX=9606 GN=APMAP PE=1 SV=1	3	0.082	0.099	0.0687	0.0317	0.257	0.214
A0A087WYM3	SIRT2	Isoform of Q8IXJ6, NAD-dependent protein deacetylase sirtuin-2 OS=Homo sapiens OX=9606 GN=SIRT2 PE=1 SV=1	2	0.123	0.099	0.0361	0.0818	0.179	0.354
O95251	KAT7	Histone acetyltransferase KAT7 OS=Homo sapiens OX=9606 GN=KAT7 PE=1 SV=1	3	0.026	0.099	0.593	0.0547	0.782	0.283
Q10713	PMPCA	Mitochondrial-processing peptidase subunit alpha OS=Homo sapiens OX=9606 GN=PMPCA PE=1 SV=2	17	0.098	0.098	0.00195	0.00203	0.0313	0.0399
Q8IXM2	BAP18	Chromatin complexes subunit BAP18 OS=Homo sapiens OX=9606 GN=BAP18 PE=1 SV=1	6	0.13	0.098	0.00495	0.0241	0.0564	0.185
P10301	RRAS	Ras-related protein R-Ras OS=Homo sapiens OX=9606 GN=RRAS PE=1 SV=1	2	0.114	0.098	0.0179	0.0368	0.121	0.23
Q8NBN3	TMEM87A	Transmembrane protein 87A OS=Homo sapiens OX=9606 GN=TMEM87A PE=1 SV=3	3	-0.039	0.098	0.379	0.0406	0.62	0.242
Q9NVI1	FANCI	Fanconi anemia group I protein OS=Homo sapiens OX=9606 GN=FANCI PE=1 SV=4	3	0.112	0.098	0.0999	0.144	0.309	0.46
Q8NDD1	C1orf131	Uncharacterized protein C1orf131 OS=Homo sapiens OX=9606 GN=C1orf131 PE=1 SV=4	4	0.051	0.098	0.436	0.151	0.671	0.469
A0A140T907	FLOT1	Isoform of O75955, Flotillin (Fragment) OS=Homo sapiens OX=9606 GN=FLOT1 PE=1 SV=1	2	0.089	0.098	0.203	0.161	0.449	0.485
H0YC42	readthrough,	readthrough, Uncharacterized protein OS=Homo sapiens OX=9606 PE=1 SV=2	8	0.127	0.097	0.000645	0.00473	0.0152	0.0681
P51649	ALDH5A1	Succinate-semialdehyde dehydrogenase, mitochondrial OS=Homo sapiens OX=9606 GN=ALDH5A1 PE=1 SV=2	33	0.076	0.097	0.00824	0.00147	0.0754	0.032
P15586	GNS	N-acetylglucosamine-6-sulfatase OS=Homo sapiens OX=9606 GN=GNS PE=1 SV=3	20	0.045	0.097	0.126	0.00381	0.348	0.0593
Q8WYA6	CTNNBL1	Beta-catenin-like protein 1 OS=Homo sapiens OX=9606 GN=CTNNBL1 PE=1 SV=1	12	0.078	0.097	0.0696	0.0282	0.259	0.201
O60518	RANBP6	Ran-binding protein 6 OS=Homo sapiens OX=9606 GN=RANBP6 PE=1 SV=2	3	0.077	0.097	0.0728	0.0288	0.263	0.203
Q9UP95	SLC12A4	Solute carrier family 12 member 4 OS=Homo sapiens OX=9606 GN=SLC12A4 PE=1 SV=2	2	0.058	0.097	0.181	0.0354	0.421	0.224
Q8WZ73	RFFL	E3 ubiquitin-protein ligase rififylin OS=Homo sapiens OX=9606 GN=RFFL PE=1 SV=1	3	0.036	0.097	0.41	0.0385	0.647	0.236
O95232	LUC7L3	Luc7-like protein 3 OS=Homo sapiens OX=9606 GN=LUC7L3 PE=1 SV=2	11	0.027	0.097	0.633	0.109	0.806	0.403
Q13188	STK3	Serine/threonine-protein kinase 3 OS=Homo sapiens OX=9606 GN=STK3 PE=1 SV=2	4	0.099	0.097	0.117	0.124	0.334	0.429
Q9NSC5	HOMER3	Homer protein homolog 3 OS=Homo sapiens OX=9606 GN=HOMER3 PE=1 SV=2	2	0.072	0.097	0.281	0.157	0.532	0.478
O75439	PMPCB	Mitochondrial-processing peptidase subunit beta OS=Homo sapiens OX=9606 GN=PMPCB PE=1 SV=2	14	0.117	0.096	0.00084	0.00375	0.0178	0.0587
P04626	ERBB2	Receptor tyrosine-protein kinase erbB-2 OS=Homo sapiens OX=9606 GN=ERBB2 PE=1 SV=1	3	0.169	0.096	0.00493	0.0781	0.0564	0.346
Q9BW92	TARS2	Threonine--tRNA ligase, mitochondrial OS=Homo sapiens OX=9606 GN=TARS2 PE=1 SV=1	6	0.124	0.096	0.00505	0.0216	0.0568	0.173
P26583	HMGB2	High mobility group protein B2 OS=Homo sapiens OX=9606 GN=HMGB2 PE=1 SV=2	11	0.089	0.096	0.0119	0.00766	0.0954	0.0956
Q99567	NUP88	Nuclear pore complex protein Nup88 OS=Homo sapiens OX=9606 GN=NUP88 PE=1 SV=2	15	0.123	0.096	0.0345	0.0877	0.174	0.365
Q9P1Q0-4	VPS54	Isoform of Q9P1Q0, Isoform 4 of Vacuolar protein sorting-associated protein 54 OS=Homo sapiens OX=9606 GN=VPS54 PE=1 SV=2	6	0.11	0.096	0.0472	0.0788	0.207	0.348
Q9ULZ3	PYCARD	Apoptosis-associated speck-like protein containing a CARD OS=Homo sapiens OX=9606 GN=PYCARD PE=1 SV=2	3	0.077	0.096	0.216	0.128	0.464	0.437
Q99828	CIB1	Calcium and integrin-binding protein 1 OS=Homo sapiens OX=9606 GN=CIB1 PE=1 SV=4	4	0.086	0.096	0.177	0.137	0.416	0.453
P07306	ASGR1	Asialoglycoprotein receptor 1 OS=Homo sapiens OX=9606 GN=ASGR1 PE=1 SV=2	14	0.112	0.095	0.000809	0.00269	0.0173	0.048
Q7Z3D6-2	DGLUCY	Isoform of Q7Z3D6, Isoform 2 of D-glutamate cyclase, mitochondrial OS=Homo sapiens OX=9606 GN=DGLUCY PE=1 SV=2	10	0.105	0.095	0.0016	0.0033	0.0277	0.0551
P29350	PTPN6	Tyrosine-protein phosphatase non-receptor type 6 OS=Homo sapiens OX=9606 GN=PTPN6 PE=1 SV=1	5	0.109	0.095	0.0199	0.0364	0.128	0.228
F8W7C6	RPL10	Isoform of P27635, 60S ribosomal protein L10 OS=Homo sapiens OX=9606 GN=RPL10 PE=1 SV=2	2	0.04	0.095	0.31	0.0271	0.554	0.196
Q8TEX9	IPO4	Importin-4 OS=Homo sapiens OX=9606 GN=IPO4 PE=1 SV=2	22	0.092	0.094	0.00591	0.00503	0.0618	0.0706
Q5VTR2	RNF20	E3 ubiquitin-protein ligase BRE1A OS=Homo sapiens OX=9606 GN=RNF20 PE=1 SV=2	17	0.071	0.094	0.034	0.00755	0.173	0.0952
Q9C0E8	LNPK	Endoplasmic reticulum junction formation protein lunapark OS=Homo sapiens OX=9606 GN=LNPK PE=1 SV=2	4	0.073	0.094	0.0744	0.0261	0.266	0.193
O76031	CLPX	ATP-dependent Clp protease ATP-binding subunit clpX-like, mitochondrial OS=Homo sapiens OX=9606 GN=CLPX PE=1 SV=2	21	0.063	0.094	0.191	0.0602	0.435	0.3
P78324	SIRPA	Tyrosine-protein phosphatase non-receptor type substrate 1 OS=Homo sapiens OX=9606 GN=SIRPA PE=1 SV=2	2	0.038	0.094	0.438	0.0675	0.671	0.32
P11234	RALB	Ras-related protein Ral-B OS=Homo sapiens OX=9606 GN=RALB PE=1 SV=1	4	0.476	0.093	4.96e-9	0.0242	3.11e-06	0.185
Q96T66	NMNAT3	Nicotinamide/nicotinic acid mononucleotide adenylyltransferase 3 OS=Homo sapiens OX=9606 GN=NMNAT3 PE=1 SV=2	3	0.123	0.093	0.00305	0.0165	0.0419	0.15
Q03252	LMNB2	Lamin-B2 OS=Homo sapiens OX=9606 GN=LMNB2 PE=1 SV=4	26	0.355	0.093	0.00367	0.373	0.0471	0.697
O43837	IDH3B	Isocitrate dehydrogenase [NAD] subunit beta, mitochondrial OS=Homo sapiens OX=9606 GN=IDH3B PE=1 SV=2	12	0.083	0.093	0.0137	0.007	0.105	0.0902
Q9BZG8	DPH1	2-(3-amino-3-carboxypropyl)histidine synthase subunit 1 OS=Homo sapiens OX=9606 GN=DPH1 PE=1 SV=2	2	0.062	0.093	0.178	0.0507	0.419	0.274
Q9Y5J6	TIMM10B	Mitochondrial import inner membrane translocase subunit Tim10 B OS=Homo sapiens OX=9606 GN=TIMM10B PE=1 SV=1	4	0.086	0.093	0.135	0.107	0.36	0.401
A0A0A0MTI1	DHCR24	Isoform of Q15392, Delta(24)-sterol reductase OS=Homo sapiens OX=9606 GN=DHCR24 PE=1 SV=1	2	0.012	0.093	0.923	0.467	0.968	0.753
P43155	CRAT	Carnitine O-acetyltransferase OS=Homo sapiens OX=9606 GN=CRAT PE=1 SV=5	11	0.056	0.092	0.0523	0.00346	0.22	0.056
Q7L1Q6	BZW1	Basic leucine zipper and W2 domain-containing protein 1 OS=Homo sapiens OX=9606 GN=BZW1 PE=1 SV=1	20	0.098	0.092	0.00397	0.00605	0.0487	0.0817
Q9P2W9	STX18	Syntaxin-18 OS=Homo sapiens OX=9606 GN=STX18 PE=1 SV=1	5	0.031	0.092	0.303	0.00703	0.551	0.0903
P23368	ME2	NAD-dependent malic enzyme, mitochondrial OS=Homo sapiens OX=9606 GN=ME2 PE=1 SV=1	19	0.076	0.092	0.0278	0.0103	0.155	0.115
Q8IWE4	DCUN1D3	DCN1-like protein 3 OS=Homo sapiens OX=9606 GN=DCUN1D3 PE=1 SV=1	5	0.031	0.092	0.341	0.0115	0.582	0.123
Q96DB5	RMDN1	Regulator of microtubule dynamics protein 1 OS=Homo sapiens OX=9606 GN=RMDN1 PE=1 SV=1	14	0.081	0.092	0.0246	0.0121	0.146	0.126
Q02318	CYP27A1	Sterol 26-hydroxylase, mitochondrial OS=Homo sapiens OX=9606 GN=CYP27A1 PE=1 SV=1	9	0.152	0.092	0.0301	0.163	0.164	0.486
Q9BSY4	CHCHD5	Coiled-coil-helix-coiled-coil-helix domain-containing protein 5 OS=Homo sapiens OX=9606 GN=CHCHD5 PE=1 SV=1	2	0.096	0.092	0.0335	0.0415	0.172	0.244
Q9Y2U5	MAP3K2	Mitogen-activated protein kinase kinase kinase 2 OS=Homo sapiens OX=9606 GN=MAP3K2 PE=1 SV=2	5	0.031	0.092	0.532	0.0762	0.74	0.342
Q9BVM4	GGACT	Gamma-glutamylaminecyclotransferase OS=Homo sapiens OX=9606 GN=GGACT PE=1 SV=2	3	0.065	0.092	0.236	0.102	0.484	0.393
Q14344	GNA13	Guanine nucleotide-binding protein subunit alpha-13 OS=Homo sapiens OX=9606 GN=GNA13 PE=1 SV=2	2	0.027	0.092	0.648	0.134	0.815	0.446
A0A3B3IUA2	SNU13	Isoform of P55769, Ribonucloprotein OS=Homo sapiens OX=9606 GN=SNU13 PE=1 SV=1	5	0.259	0.091	0.00114	0.17	0.0217	0.497
Q96QK1	VPS35	Vacuolar protein sorting-associated protein 35 OS=Homo sapiens OX=9606 GN=VPS35 PE=1 SV=2	23	0.085	0.091	0.00722	0.00483	0.0689	0.0691
Q9BZE4	GTPBP4	Nucleolar GTP-binding protein 1 OS=Homo sapiens OX=9606 GN=GTPBP4 PE=1 SV=3	8	0.298	0.091	0.0052	0.327	0.0578	0.657
Q9NZD8	SPG21	Maspardin OS=Homo sapiens OX=9606 GN=SPG21 PE=1 SV=1	2	0.144	0.091	0.0119	0.0888	0.0954	0.368
Q15269	PWP2	Periodic tryptophan protein 2 homolog OS=Homo sapiens OX=9606 GN=PWP2 PE=2 SV=2	2	0.36	0.091	0.0154	0.497	0.112	0.77
Q9NUI1	DECR2	Peroxisomal 2,4-dienoyl-CoA reductase [(3E)-enoyl-CoA-producing] OS=Homo sapiens OX=9606 GN=DECR2 PE=1 SV=1	3	0.023	0.091	0.594	0.0535	0.783	0.281
Q9NUM4	TMEM106B	Transmembrane protein 106B OS=Homo sapiens OX=9606 GN=TMEM106B PE=1 SV=2	2	-0.019	0.091	0.76	0.151	0.879	0.469
P25705	ATP5F1A	ATP synthase subunit alpha, mitochondrial OS=Homo sapiens OX=9606 GN=ATP5F1A PE=1 SV=1	35	0.113	0.09	0.00136	0.00691	0.0246	0.0895
Q99848	EBNA1BP2	Probable rRNA-processing protein EBP2 OS=Homo sapiens OX=9606 GN=EBNA1BP2 PE=1 SV=2	7	0.456	0.09	0.00374	0.502	0.0471	0.774
Q08AM6	VAC14	Protein VAC14 homolog OS=Homo sapiens OX=9606 GN=VAC14 PE=1 SV=1	15	0.053	0.09	0.089	0.00792	0.293	0.0966
P36957	DLST	Dihydrolipoyllysine-residue succinyltransferase component of 2-oxoglutarate dehydrogenase complex, mitochondrial OS=Homo sapiens OX=9606 GN=DLST PE=1 SV=4	24	0.077	0.09	0.0192	0.00807	0.127	0.098
Q8NB37	GATD1	Glutamine amidotransferase-like class 1 domain-containing protein 1 OS=Homo sapiens OX=9606 GN=GATD1 PE=1 SV=1	6	0.055	0.09	0.132	0.021	0.357	0.171
C9IZ57	YAE1	Isoform of Q9NRH1, Protein YAE1 homolog OS=Homo sapiens OX=9606 GN=YAE1 PE=1 SV=1	2	0.034	0.09	0.4	0.0375	0.64	0.232
Q9NWY4	HPF1	Histone PARylation factor 1 OS=Homo sapiens OX=9606 GN=HPF1 PE=1 SV=2	5	0.089	0.09	0.0469	0.0445	0.207	0.254
E7EN86	ZNF143	Isoform of P52747, Zinc finger protein 143 OS=Homo sapiens OX=9606 GN=ZNF143 PE=1 SV=1	3	0.055	0.09	0.224	0.0555	0.472	0.284
Q9UFW8	CGGBP1	CGG triplet repeat-binding protein 1 OS=Homo sapiens OX=9606 GN=CGGBP1 PE=1 SV=2	4	0.057	0.09	0.222	0.0625	0.471	0.309
B4DGG1	FAM234A	Isoform of Q9H0X4, Protein FAM234A OS=Homo sapiens OX=9606 GN=FAM234A PE=1 SV=1	2	0.108	0.09	0.193	0.271	0.437	0.609
P22307	SCP2	Sterol carrier protein 2 OS=Homo sapiens OX=9606 GN=SCP2 PE=1 SV=2	21	0.133	0.089	1.16e-05	0.000521	0.000838	0.0165
Q92506	HSD17B8	Estradiol 17-beta-dehydrogenase 8 OS=Homo sapiens OX=9606 GN=HSD17B8 PE=1 SV=2	9	0.055	0.089	0.0899	0.0109	0.295	0.119
Q8N3P4	VPS8	Vacuolar protein sorting-associated protein 8 homolog OS=Homo sapiens OX=9606 GN=VPS8 PE=1 SV=3	3	0.045	0.089	0.209	0.0211	0.457	0.171
P23434	GCSH	Glycine cleavage system H protein, mitochondrial OS=Homo sapiens OX=9606 GN=GCSH PE=1 SV=2	7	0.092	0.089	0.0386	0.0426	0.186	0.248
Q9NXK8	FBXL12	F-box/LRR-repeat protein 12 OS=Homo sapiens OX=9606 GN=FBXL12 PE=1 SV=1	2	0.096	0.089	0.0411	0.054	0.192	0.281
Q7L9B9	EEPD1	Endonuclease/exonuclease/phosphatase family domain-containing protein 1 OS=Homo sapiens OX=9606 GN=EEPD1 PE=1 SV=2	3	-0.045	0.089	0.283	0.0426	0.534	0.248
Q9NRG0	CHRAC1	Chromatin accessibility complex protein 1 OS=Homo sapiens OX=9606 GN=CHRAC1 PE=1 SV=1	2	0.04	0.089	0.39	0.0698	0.631	0.326
Q9H0R4	HDHD2	Haloacid dehalogenase-like hydrolase domain-containing protein 2 OS=Homo sapiens OX=9606 GN=HDHD2 PE=1 SV=1	10	0.066	0.088	0.013	0.00221	0.101	0.0425
B7ZM99	MTHFD1L	Isoform of Q6UB35, Formyltetrahydrofolate synthetase OS=Homo sapiens OX=9606 GN=MTHFD1L PE=1 SV=1	23	0.066	0.088	0.0157	0.00276	0.112	0.0487
Q96C90	PPP1R14B	Protein phosphatase 1 regulatory subunit 14B OS=Homo sapiens OX=9606 GN=PPP1R14B PE=1 SV=3	2	0.142	0.088	0.00278	0.0414	0.0394	0.244
P43490	NAMPT	Nicotinamide phosphoribosyltransferase OS=Homo sapiens OX=9606 GN=NAMPT PE=1 SV=1	29	0.062	0.088	0.0236	0.00303	0.142	0.0522
P05166	PCCB	Propionyl-CoA carboxylase beta chain, mitochondrial OS=Homo sapiens OX=9606 GN=PCCB PE=1 SV=3	21	0.091	0.088	0.00332	0.00411	0.0443	0.0621
Q6EMK4	VASN	Vasorin OS=Homo sapiens OX=9606 GN=VASN PE=1 SV=1	8	0.077	0.088	0.0157	0.00722	0.112	0.0918
P16435	POR	NADPH--cytochrome P450 reductase OS=Homo sapiens OX=9606 GN=POR PE=1 SV=2	22	-0.003	0.088	0.945	0.0302	0.979	0.208
O43924	PDE6D	Retinal rod rhodopsin-sensitive cGMP 3',5'-cyclic phosphodiesterase subunit delta OS=Homo sapiens OX=9606 GN=PDE6D PE=1 SV=1	2	0.017	0.088	0.736	0.0979	0.866	0.384
Q8TE02	ELP5	Elongator complex protein 5 OS=Homo sapiens OX=9606 GN=ELP5 PE=1 SV=2	3	0.078	0.088	0.148	0.109	0.382	0.403
O43464	HTRA2	Serine protease HTRA2, mitochondrial OS=Homo sapiens OX=9606 GN=HTRA2 PE=1 SV=2	9	0.053	0.088	0.356	0.139	0.599	0.456
J3KS94	MBP	Isoform of P02686, Myelin basic protein (Fragment) OS=Homo sapiens OX=9606 GN=MBP PE=1 SV=1	3	0.037	0.088	0.526	0.147	0.737	0.464
Q04721	NOTCH2	Neurogenic locus notch homolog protein 2 OS=Homo sapiens OX=9606 GN=NOTCH2 PE=1 SV=3	3	0.07	0.088	0.298	0.195	0.545	0.531
Q9NWS6	FAM118A	Protein FAM118A OS=Homo sapiens OX=9606 GN=FAM118A PE=1 SV=2	2	0.17	0.088	0.214	0.511	0.462	0.779
Q8TD30	GPT2	Alanine aminotransferase 2 OS=Homo sapiens OX=9606 GN=GPT2 PE=1 SV=1	26	0.123	0.087	0.00224	0.0184	0.0343	0.159
P18846	ATF1	Cyclic AMP-dependent transcription factor ATF-1 OS=Homo sapiens OX=9606 GN=ATF1 PE=1 SV=2	5	0.122	0.087	0.0112	0.0554	0.092	0.284
Q8N6C5	IGSF1	Immunoglobulin superfamily member 1 OS=Homo sapiens OX=9606 GN=IGSF1 PE=1 SV=3	15	0.087	0.087	0.0139	0.014	0.105	0.138
Q13884	SNTB1	Beta-1-syntrophin OS=Homo sapiens OX=9606 GN=SNTB1 PE=1 SV=3	16	0.031	0.087	0.337	0.0146	0.579	0.14
O75695	RP2	Protein XRP2 OS=Homo sapiens OX=9606 GN=RP2 PE=1 SV=4	5	-0.002	0.087	0.96	0.0153	0.984	0.144
P13196	ALAS1	5-aminolevulinate synthase, nonspecific, mitochondrial OS=Homo sapiens OX=9606 GN=ALAS1 PE=1 SV=2	5	0.076	0.087	0.0379	0.019	0.184	0.162
Q5VWJ9	SNX30	Sorting nexin-30 OS=Homo sapiens OX=9606 GN=SNX30 PE=1 SV=1	5	0.06	0.087	0.0879	0.019	0.291	0.162
Q8N4S9	MARVELD2	MARVEL domain-containing protein 2 OS=Homo sapiens OX=9606 GN=MARVELD2 PE=1 SV=2	6	-0.002	0.087	0.949	0.0229	0.98	0.18
P37198	NUP62	Nuclear pore glycoprotein p62 OS=Homo sapiens OX=9606 GN=NUP62 PE=1 SV=3	8	0.131	0.087	0.0239	0.114	0.143	0.412
P52655	GTF2A1	Transcription initiation factor IIA subunit 1 OS=Homo sapiens OX=9606 GN=GTF2A1 PE=1 SV=1	4	0.105	0.087	0.0409	0.0828	0.191	0.356
Q96CP2	FLYWCH2	FLYWCH family member 2 OS=Homo sapiens OX=9606 GN=FLYWCH2 PE=1 SV=1	9	0.077	0.087	0.12	0.0831	0.338	0.356
O94925	GLS	Glutaminase kidney isoform, mitochondrial OS=Homo sapiens OX=9606 GN=GLS PE=1 SV=1	2	0.065	0.087	0.227	0.113	0.474	0.411
Q15013	MAD2L1BP	MAD2L1-binding protein OS=Homo sapiens OX=9606 GN=MAD2L1BP PE=1 SV=1	2	0.052	0.087	0.351	0.13	0.594	0.441
P42785	PRCP	Lysosomal Pro-X carboxypeptidase OS=Homo sapiens OX=9606 GN=PRCP PE=1 SV=1	14	0.157	0.086	0.0002	0.0155	0.00678	0.145
Q96E11	MRRF	Ribosome-recycling factor, mitochondrial OS=Homo sapiens OX=9606 GN=MRRF PE=1 SV=1	9	0.144	0.086	0.000318	0.0126	0.00938	0.13
Q9Y3A4	RRP7A	Ribosomal RNA-processing protein 7 homolog A OS=Homo sapiens OX=9606 GN=RRP7A PE=1 SV=2	3	0.252	0.086	0.0098	0.321	0.0855	0.653
Q9NZL4	HSPBP1	Hsp70-binding protein 1 OS=Homo sapiens OX=9606 GN=HSPBP1 PE=1 SV=2	8	0.096	0.086	0.0113	0.0209	0.0926	0.17
Q9BXB5	OSBPL10	Oxysterol-binding protein-related protein 10 OS=Homo sapiens OX=9606 GN=OSBPL10 PE=1 SV=2	6	0.042	0.086	0.214	0.0185	0.462	0.159
Q07065	CKAP4	Cytoskeleton-associated protein 4 OS=Homo sapiens OX=9606 GN=CKAP4 PE=1 SV=2	12	0.134	0.086	0.0217	0.119	0.135	0.42
E2QRF5	ZFAND3	Isoform of Q9H8U3, AN1-type zinc finger protein 3 OS=Homo sapiens OX=9606 GN=ZFAND3 PE=1 SV=1	4	0.093	0.086	0.0265	0.0372	0.151	0.231
P26927	MST1	Hepatocyte growth factor-like protein OS=Homo sapiens OX=9606 GN=MST1 PE=1 SV=2	4	0.02	0.086	0.572	0.029	0.769	0.203
Q6P996	PDXDC1	Pyridoxal-dependent decarboxylase domain-containing protein 1 OS=Homo sapiens OX=9606 GN=PDXDC1 PE=1 SV=2	24	0.072	0.086	0.0795	0.0404	0.276	0.242
P49006	MARCKSL1	MARCKS-related protein OS=Homo sapiens OX=9606 GN=MARCKSL1 PE=1 SV=2	7	0.09	0.086	0.0656	0.075	0.25	0.339
A0A0B4J1S8	PI4KB	Isoform of Q9UBF8, Phosphatidylinositol 4-kinase beta OS=Homo sapiens OX=9606 GN=PI4KB PE=1 SV=1	5	0.093	0.086	0.103	0.128	0.313	0.437
L0R8F8	MIEF1	Isoform of Q9NQG6, MIEF1 upstream open reading frame protein OS=Homo sapiens OX=9606 GN=MIEF1 PE=1 SV=1	3	0.014	0.086	0.787	0.112	0.895	0.409
J3QQX6	ICAM2	Isoform of P13598, Intercellular adhesion molecule 2 (Fragment) OS=Homo sapiens OX=9606 GN=ICAM2 PE=1 SV=1	3	0.054	0.086	0.323	0.126	0.567	0.435
A0A087WT59	TTR	Isoform of P02766, Transthyretin OS=Homo sapiens OX=9606 GN=TTR PE=1 SV=2	2	-0.092	0.086	0.43	0.457	0.666	0.748
P00505	GOT2	Aspartate aminotransferase, mitochondrial OS=Homo sapiens OX=9606 GN=GOT2 PE=1 SV=3	42	0.066	0.085	0.018	0.00397	0.122	0.0608
Q96DG6	CMBL	Carboxymethylenebutenolidase homolog OS=Homo sapiens OX=9606 GN=CMBL PE=1 SV=1	11	0.067	0.085	0.0323	0.0093	0.17	0.108
E9PKP7	UBTF	Isoform of P17480, Nucleolar transcription factor 1 OS=Homo sapiens OX=9606 GN=UBTF PE=1 SV=1	10	0.351	0.085	0.00983	0.48	0.0856	0.762
P12270	TPR	Nucleoprotein TPR OS=Homo sapiens OX=9606 GN=TPR PE=1 SV=3	80	0.088	0.085	0.0108	0.0133	0.0899	0.133
P17900	GM2A	Ganglioside GM2 activator OS=Homo sapiens OX=9606 GN=GM2A PE=1 SV=4	5	0.07	0.085	0.0568	0.0249	0.23	0.188
Q9H5Q4	TFB2M	Dimethyladenosine transferase 2, mitochondrial OS=Homo sapiens OX=9606 GN=TFB2M PE=1 SV=1	11	0.076	0.085	0.0472	0.0289	0.207	0.203
Q92564	DCUN1D4	DCN1-like protein 4 OS=Homo sapiens OX=9606 GN=DCUN1D4 PE=1 SV=2	2	0.101	0.085	0.04	0.0764	0.189	0.342
O43709	BUD23	Probable 18S rRNA (guanine-N(7))-methyltransferase OS=Homo sapiens OX=9606 GN=BUD23 PE=1 SV=2	6	0.025	0.085	0.543	0.0531	0.749	0.28
O00411	POLRMT	DNA-directed RNA polymerase, mitochondrial OS=Homo sapiens OX=9606 GN=POLRMT PE=1 SV=2	4	0.126	0.085	0.0549	0.178	0.226	0.508
A0A2R8Y595	CTCF	Isoform of P49711, Transcriptional repressor CTCF OS=Homo sapiens OX=9606 GN=CTCF PE=1 SV=1	11	0.074	0.085	0.0993	0.0621	0.309	0.307
Q9UHN6	CEMIP2	Cell surface hyaluronidase OS=Homo sapiens OX=9606 GN=CEMIP2 PE=1 SV=1	4	0.027	0.085	0.547	0.0736	0.751	0.336
G5E994	GPR107	Isoform of Q5VW38, G protein-coupled receptor 107, isoform CRA_c OS=Homo sapiens OX=9606 GN=GPR107 PE=1 SV=1	2	0.106	0.085	0.224	0.324	0.472	0.655
Q8NC26	ZNF114	Zinc finger protein 114 OS=Homo sapiens OX=9606 GN=ZNF114 PE=1 SV=1	2	-0.017	0.085	0.862	0.391	0.941	0.709
F8W9V1	SDHAF3	Isoform of Q9NRP4, Succinate dehydrogenase assembly factor 3, mitochondrial OS=Homo sapiens OX=9606 GN=SDHAF3 PE=1 SV=1	2	0.138	0.084	0.00114	0.0266	0.0217	0.195
O75390	CS	Citrate synthase, mitochondrial OS=Homo sapiens OX=9606 GN=CS PE=1 SV=2	31	0.06	0.084	0.0179	0.00203	0.121	0.0399
Q9NUB1	ACSS1	Acetyl-coenzyme A synthetase 2-like, mitochondrial OS=Homo sapiens OX=9606 GN=ACSS1 PE=1 SV=2	11	0.107	0.084	0.00297	0.0143	0.0414	0.139
Q9H0U4	RAB1B	Ras-related protein Rab-1B OS=Homo sapiens OX=9606 GN=RAB1B PE=1 SV=1	6	0.039	0.084	0.169	0.00804	0.407	0.0978
Q9Y2L9	LRCH1	Leucine-rich repeat and calponin homology domain-containing protein 1 OS=Homo sapiens OX=9606 GN=LRCH1 PE=1 SV=3	3	0.125	0.084	0.0188	0.0966	0.126	0.383
P51659	HSD17B4	Peroxisomal multifunctional enzyme type 2 OS=Homo sapiens OX=9606 GN=HSD17B4 PE=1 SV=3	32	0.051	0.084	0.174	0.033	0.412	0.218
A0A2R8YE10	VPS45	Isoform of Q9NRW7, Vacuolar protein sorting-associated protein 45 OS=Homo sapiens OX=9606 GN=VPS45 PE=1 SV=1	4	0.063	0.084	0.154	0.0627	0.389	0.309
Q6PID6	TTC33	Tetratricopeptide repeat protein 33 OS=Homo sapiens OX=9606 GN=TTC33 PE=1 SV=2	3	0.072	0.084	0.108	0.0675	0.32	0.32
Q16864	ATP6V1F	V-type proton ATPase subunit F OS=Homo sapiens OX=9606 GN=ATP6V1F PE=1 SV=2	4	0.037	0.084	0.464	0.111	0.692	0.407
Q6N063	OGFOD2	2-oxoglutarate and iron-dependent oxygenase domain-containing protein 2 OS=Homo sapiens OX=9606 GN=OGFOD2 PE=1 SV=2	2	0.003	0.084	0.953	0.169	0.981	0.495
Q86UY6	NAA40	N-alpha-acetyltransferase 40 OS=Homo sapiens OX=9606 GN=NAA40 PE=1 SV=1	2	0.054	0.084	0.476	0.273	0.7	0.611
P80404	ABAT	4-aminobutyrate aminotransferase, mitochondrial OS=Homo sapiens OX=9606 GN=ABAT PE=1 SV=3	41	0.062	0.083	0.0255	0.00474	0.148	0.0681
P23497-7	SP100	Isoform of P23497, Isoform 7 of Nuclear autoantigen Sp-100 OS=Homo sapiens OX=9606 GN=SP100 PE=1 SV=3	7	0.053	0.083	0.101	0.0165	0.31	0.15
Q9NVA1	UQCC1	Ubiquinol-cytochrome-c reductase complex assembly factor 1 OS=Homo sapiens OX=9606 GN=UQCC1 PE=1 SV=3	5	0.116	0.083	0.0205	0.0825	0.13	0.354
Q32P41	TRMT5	tRNA (guanine(37)-N1)-methyltransferase OS=Homo sapiens OX=9606 GN=TRMT5 PE=1 SV=2	6	0.069	0.083	0.0692	0.0325	0.258	0.216
C9J5X1	IGF1R	Isoform of P08069, Tyrosine-protein kinase receptor OS=Homo sapiens OX=9606 GN=IGF1R PE=1 SV=1	8	0.067	0.083	0.0741	0.0327	0.265	0.217
Q14249	ENDOG	Endonuclease G, mitochondrial OS=Homo sapiens OX=9606 GN=ENDOG PE=1 SV=4	5	0.106	0.083	0.0401	0.1	0.189	0.39
P83876	TXNL4A	Thioredoxin-like protein 4A OS=Homo sapiens OX=9606 GN=TXNL4A PE=1 SV=1	5	0.097	0.083	0.0677	0.112	0.255	0.409
A0A096LP69	CD99	Isoform of P14209, CD99 antigen OS=Homo sapiens OX=9606 GN=CD99 PE=1 SV=1	2	0.074	0.083	0.306	0.252	0.553	0.59
Q16629	SRSF7	Serine/arginine-rich splicing factor 7 OS=Homo sapiens OX=9606 GN=SRSF7 PE=1 SV=1	5	0.091	0.083	0.402	0.443	0.642	0.74
Q9H501	ESF1	ESF1 homolog OS=Homo sapiens OX=9606 GN=ESF1 PE=1 SV=1	18	0.294	0.082	0.00168	0.296	0.0284	0.632
A0A0B4J1V8	PPAN-P2RY11	PPAN-P2RY11 readthrough, HCG2039996 OS=Homo sapiens OX=9606 GN=PPAN-P2RY11 PE=3 SV=1	4	0.482	0.082	0.00329	0.555	0.044	0.807
O75882	ATRN	Attractin OS=Homo sapiens OX=9606 GN=ATRN PE=1 SV=2	8	0.068	0.082	0.0119	0.00376	0.0955	0.0587
Q9UMS0	NFU1	NFU1 iron-sulfur cluster scaffold homolog, mitochondrial OS=Homo sapiens OX=9606 GN=NFU1 PE=1 SV=2	6	0.051	0.082	0.0754	0.0082	0.268	0.0992
A0A087WW88	CHMP2B	Isoform of Q9UQN3, Charged multivesicular body protein 2b OS=Homo sapiens OX=9606 GN=CHMP2B PE=1 SV=2	8	0.079	0.082	0.0389	0.0329	0.186	0.218
Q5VWZ2	LYPLAL1	Lysophospholipase-like protein 1 OS=Homo sapiens OX=9606 GN=LYPLAL1 PE=1 SV=3	6	0.002	0.082	0.96	0.0354	0.984	0.224
M0R2L2	TBC1D17	Isoform of Q9HA65, TBC1 domain family member 17 (Fragment) OS=Homo sapiens OX=9606 GN=TBC1D17 PE=1 SV=2	2	0.088	0.082	0.0723	0.0938	0.263	0.379
Q6VMQ6	ATF7IP	Activating transcription factor 7-interacting protein 1 OS=Homo sapiens OX=9606 GN=ATF7IP PE=1 SV=3	3	0.071	0.082	0.201	0.145	0.447	0.463
Q9UBW7	ZMYM2	Zinc finger MYM-type protein 2 OS=Homo sapiens OX=9606 GN=ZMYM2 PE=1 SV=1	6	0.021	0.082	0.716	0.174	0.856	0.503
G8JLK1	USE1	Isoform of Q9NZ43, USE1-like protein OS=Homo sapiens OX=9606 GN=USE1 PE=1 SV=2	2	0.067	0.082	0.355	0.26	0.597	0.596
Q96PE7	MCEE	Methylmalonyl-CoA epimerase, mitochondrial OS=Homo sapiens OX=9606 GN=MCEE PE=1 SV=1	8	0.07	0.081	0.00522	0.00194	0.0578	0.0386
Q5T3Q7	HEATR1	Isoform of Q9H583, HEAT repeat-containing protein 1 OS=Homo sapiens OX=9606 GN=HEATR1 PE=1 SV=1	2	0.312	0.081	0.00486	0.396	0.0561	0.71
Q9BQI0	AIF1L	Allograft inflammatory factor 1-like OS=Homo sapiens OX=9606 GN=AIF1L PE=1 SV=1	5	0.031	0.081	0.353	0.0253	0.595	0.19
Q9BYC9	MRPL20	39S ribosomal protein L20, mitochondrial OS=Homo sapiens OX=9606 GN=MRPL20 PE=1 SV=1	4	0.088	0.081	0.0487	0.0687	0.212	0.323
O94868	FCHSD2	F-BAR and double SH3 domains protein 2 OS=Homo sapiens OX=9606 GN=FCHSD2 PE=1 SV=3	5	0.089	0.081	0.0534	0.0774	0.222	0.344
Q5T2R2	PDSS1	All trans-polyprenyl-diphosphate synthase PDSS1 OS=Homo sapiens OX=9606 GN=PDSS1 PE=1 SV=1	2	0.111	0.081	0.111	0.235	0.324	0.573
O95816	BAG2	BAG family molecular chaperone regulator 2 OS=Homo sapiens OX=9606 GN=BAG2 PE=1 SV=1	11	0.07	0.08	0.0209	0.0103	0.132	0.115
Q8TCS8	PNPT1	Polyribonucleotide nucleotidyltransferase 1, mitochondrial OS=Homo sapiens OX=9606 GN=PNPT1 PE=1 SV=2	20	0.112	0.08	0.0108	0.0538	0.0897	0.281
Q9Y224	RTRAF	RNA transcription, translation and transport factor protein OS=Homo sapiens OX=9606 GN=RTRAF PE=1 SV=1	11	0.1	0.08	0.013	0.0394	0.101	0.238
Q06546	GABPA	GA-binding protein alpha chain OS=Homo sapiens OX=9606 GN=GABPA PE=1 SV=1	6	0.023	0.08	0.48	0.0233	0.702	0.181
Q13825	AUH	Methylglutaconyl-CoA hydratase, mitochondrial OS=Homo sapiens OX=9606 GN=AUH PE=1 SV=1	13	0.063	0.08	0.0664	0.0241	0.252	0.185
A0A7I2V2U6	MTHFD2	Isoform of P13995, Bifunctional methylenetetrahydrofolate dehydrogenase/cyclohydrolase, mitochondrial OS=Homo sapiens OX=9606 GN=MTHFD2 PE=4 SV=1	15	0.047	0.08	0.163	0.0245	0.401	0.186
Q86XE5	HOGA1	4-hydroxy-2-oxoglutarate aldolase, mitochondrial OS=Homo sapiens OX=9606 GN=HOGA1 PE=1 SV=1	11	0.041	0.08	0.231	0.0288	0.478	0.203
Q86UY8	NT5DC3	5'-nucleotidase domain-containing protein 3 OS=Homo sapiens OX=9606 GN=NT5DC3 PE=1 SV=1	15	0.045	0.08	0.194	0.0295	0.437	0.205
Q92882	OSTF1	Osteoclast-stimulating factor 1 OS=Homo sapiens OX=9606 GN=OSTF1 PE=1 SV=2	6	0.094	0.08	0.0385	0.0697	0.186	0.326
Q9H3G5	CPVL	Probable serine carboxypeptidase CPVL OS=Homo sapiens OX=9606 GN=CPVL PE=1 SV=2	19	-0.005	0.08	0.879	0.0421	0.948	0.247
Q13425	SNTB2	Beta-2-syntrophin OS=Homo sapiens OX=9606 GN=SNTB2 PE=1 SV=1	5	0.097	0.08	0.0708	0.128	0.26	0.437
O75616	ERAL1	GTPase Era, mitochondrial OS=Homo sapiens OX=9606 GN=ERAL1 PE=1 SV=2	3	0.102	0.08	0.0763	0.157	0.269	0.478
P46527	CDKN1B	Cyclin-dependent kinase inhibitor 1B OS=Homo sapiens OX=9606 GN=CDKN1B PE=1 SV=1	4	0.027	0.08	0.528	0.0813	0.738	0.352
Q9Y2S7	POLDIP2	Polymerase delta-interacting protein 2 OS=Homo sapiens OX=9606 GN=POLDIP2 PE=1 SV=1	14	0.066	0.08	0.146	0.0864	0.379	0.362
Q92503	SEC14L1	SEC14-like protein 1 OS=Homo sapiens OX=9606 GN=SEC14L1 PE=1 SV=2	5	0.092	0.08	0.131	0.186	0.355	0.522
Q9NRZ9	HELLS	Lymphoid-specific helicase OS=Homo sapiens OX=9606 GN=HELLS PE=1 SV=1	3	0.055	0.08	0.298	0.139	0.545	0.456
Q969S9	GFM2	Ribosome-releasing factor 2, mitochondrial OS=Homo sapiens OX=9606 GN=GFM2 PE=1 SV=1	6	0.101	0.08	0.152	0.252	0.387	0.589
Q9NZU0	FLRT3	Leucine-rich repeat transmembrane protein FLRT3 OS=Homo sapiens OX=9606 GN=FLRT3 PE=1 SV=1	3	0.085	0.08	0.163	0.187	0.4	0.522
Q9ULX9	MAFF	Transcription factor MafF OS=Homo sapiens OX=9606 GN=MAFF PE=1 SV=2	2	0.008	0.08	0.903	0.224	0.957	0.563
P04070	PROC	Vitamin K-dependent protein C OS=Homo sapiens OX=9606 GN=PROC PE=1 SV=1	2	-0.075	0.08	0.293	0.263	0.542	0.6
Q9P0J1	PDP1	[Pyruvate dehydrogenase [acetyl-transferring]]-phosphatase 1, mitochondrial OS=Homo sapiens OX=9606 GN=PDP1 PE=1 SV=3	2	0.094	0.08	0.292	0.371	0.541	0.696
Q7Z3B4	NUP54	Nucleoporin p54 OS=Homo sapiens OX=9606 GN=NUP54 PE=1 SV=2	10	0.128	0.079	0.000274	0.0097	0.00839	0.111
Q00169	PITPNA	Phosphatidylinositol transfer protein alpha isoform OS=Homo sapiens OX=9606 GN=PITPNA PE=1 SV=2	17	0.107	0.079	0.00536	0.029	0.0586	0.204
A0A7I2V2R5	DPP4	Isoform of P27487, Dipeptidyl peptidase 4 OS=Homo sapiens OX=9606 GN=DPP4 PE=4 SV=1	24	0.051	0.079	0.0861	0.0136	0.288	0.135
B4DEE8	MGMT	Isoform of P16455, 6-O-methylguanine-DNA methyltransferase OS=Homo sapiens OX=9606 GN=MGMT PE=1 SV=1	9	0.063	0.079	0.0444	0.0154	0.201	0.145
P57740	NUP107	Nuclear pore complex protein Nup107 OS=Homo sapiens OX=9606 GN=NUP107 PE=1 SV=1	12	0.145	0.079	0.0161	0.157	0.113	0.479
Q96CN7	ISOC1	Isochorismatase domain-containing protein 1 OS=Homo sapiens OX=9606 GN=ISOC1 PE=1 SV=3	9	0.048	0.079	0.125	0.0185	0.347	0.159
Q9NTX5	ECHDC1	Ethylmalonyl-CoA decarboxylase OS=Homo sapiens OX=9606 GN=ECHDC1 PE=1 SV=2	16	0.072	0.079	0.0297	0.0191	0.162	0.162
Q9BXP5-3	SRRT	Isoform of Q9BXP5, Isoform 3 of Serrate RNA effector molecule homolog OS=Homo sapiens OX=9606 GN=SRRT PE=1 SV=1	38	0.077	0.079	0.101	0.0912	0.31	0.372
Q9UIW2	PLXNA1	Plexin-A1 OS=Homo sapiens OX=9606 GN=PLXNA1 PE=1 SV=3	4	0.118	0.079	0.132	0.303	0.358	0.636
F2Z3H6	BCL7B	Isoform of Q9BQE9, B-cell CLL/lymphoma 7 protein family member B OS=Homo sapiens OX=9606 GN=BCL7B PE=1 SV=2	3	0.064	0.079	0.306	0.213	0.552	0.551
Q9HA38	ZMAT3	Zinc finger matrin-type protein 3 OS=Homo sapiens OX=9606 GN=ZMAT3 PE=1 SV=1	2	0.058	0.079	0.364	0.224	0.606	0.563
Q96A22	C11orf52	Uncharacterized protein C11orf52 OS=Homo sapiens OX=9606 GN=C11orf52 PE=1 SV=2	2	0.063	0.079	0.335	0.233	0.576	0.571
Q9Y2X3	NOP58	Nucleolar protein 58 OS=Homo sapiens OX=9606 GN=NOP58 PE=1 SV=1	12	0.349	0.078	0.000728	0.347	0.0162	0.675
Q16822	PCK2	Phosphoenolpyruvate carboxykinase [GTP], mitochondrial OS=Homo sapiens OX=9606 GN=PCK2 PE=1 SV=4	47	0.083	0.078	0.000729	0.00114	0.0162	0.0266
Q9NU23	LYRM2	LYR motif-containing protein 2 OS=Homo sapiens OX=9606 GN=LYRM2 PE=1 SV=1	4	0.102	0.078	0.00175	0.0102	0.0292	0.115
Q96E29-2	MTERF3	Isoform of Q96E29, Isoform 2 of Transcription termination factor 3, mitochondrial OS=Homo sapiens OX=9606 GN=MTERF3 PE=1 SV=2	3	0.143	0.078	0.00671	0.105	0.0658	0.398
Q8TBE9	NANP	N-acylneuraminate-9-phosphatase OS=Homo sapiens OX=9606 GN=NANP PE=1 SV=1	9	0.093	0.078	0.0124	0.031	0.0974	0.211
Q9HBK9	AS3MT	Arsenite methyltransferase OS=Homo sapiens OX=9606 GN=AS3MT PE=1 SV=3	4	0.123	0.078	0.0187	0.113	0.125	0.409
P20338	RAB4A	Ras-related protein Rab-4A OS=Homo sapiens OX=9606 GN=RAB4A PE=1 SV=3	9	0.049	0.078	0.157	0.0324	0.393	0.216
Q6I9Y2	THOC7	THO complex subunit 7 homolog OS=Homo sapiens OX=9606 GN=THOC7 PE=1 SV=3	6	0.124	0.078	0.0475	0.194	0.208	0.528
E7EPT4	NDUFV2	Isoform of P19404, NADH dehydrogenase [ubiquinone] flavoprotein 2, mitochondrial OS=Homo sapiens OX=9606 GN=NDUFV2 PE=1 SV=1	13	0.06	0.078	0.128	0.0524	0.352	0.279
Q01650	SLC7A5	Large neutral amino acids transporter small subunit 1 OS=Homo sapiens OX=9606 GN=SLC7A5 PE=1 SV=2	3	-0.003	0.078	0.945	0.1	0.979	0.39
Q9UIL1	SCOC	Short coiled-coil protein OS=Homo sapiens OX=9606 GN=SCOC PE=1 SV=2	3	0.034	0.078	0.526	0.161	0.737	0.485
Q6ZVK8	NUDT18	8-oxo-dGDP phosphatase NUDT18 OS=Homo sapiens OX=9606 GN=NUDT18 PE=1 SV=3	3	0.089	0.078	0.18	0.237	0.42	0.574
Q8NC42	RNF149	E3 ubiquitin-protein ligase RNF149 OS=Homo sapiens OX=9606 GN=RNF149 PE=2 SV=2	4	-0.048	0.078	0.407	0.183	0.645	0.517
D6RGJ2	TNIP2	Isoform of Q8NFZ5, TNFAIP3-interacting protein 2 OS=Homo sapiens OX=9606 GN=TNIP2 PE=1 SV=1	2	0.06	0.078	0.339	0.217	0.58	0.557
Q6Q0C0	TRAF7	E3 ubiquitin-protein ligase TRAF7 OS=Homo sapiens OX=9606 GN=TRAF7 PE=1 SV=1	2	0.085	0.078	0.228	0.267	0.476	0.605
P19447	ERCC3	General transcription and DNA repair factor IIH helicase subunit XPB OS=Homo sapiens OX=9606 GN=ERCC3 PE=1 SV=1	2	0.086	0.078	0.464	0.503	0.692	0.774
Q9H2M9	RAB3GAP2	Rab3 GTPase-activating protein non-catalytic subunit OS=Homo sapiens OX=9606 GN=RAB3GAP2 PE=1 SV=1	13	0.091	0.077	0.00461	0.0128	0.0539	0.13
Q15631	TSN	Translin OS=Homo sapiens OX=9606 GN=TSN PE=1 SV=1	9	0.094	0.077	0.00535	0.0172	0.0586	0.153
Q9Y6E2	BZW2	Basic leucine zipper and W2 domain-containing protein 2 OS=Homo sapiens OX=9606 GN=BZW2 PE=1 SV=1	15	0.081	0.077	0.00751	0.01	0.0704	0.114
Q8N0X4	CLYBL	Citramalyl-CoA lyase, mitochondrial OS=Homo sapiens OX=9606 GN=CLYBL PE=1 SV=2	10	0.078	0.077	0.0124	0.0137	0.0974	0.136
Q9UL26	RAB22A	Ras-related protein Rab-22A OS=Homo sapiens OX=9606 GN=RAB22A PE=1 SV=2	5	0.059	0.077	0.0502	0.0151	0.215	0.142
A0A7I2YQT2	PITRM1	Isoform of Q5JRX3, Presequence protease, mitochondrial OS=Homo sapiens OX=9606 GN=PITRM1 PE=4 SV=1	23	0.06	0.077	0.0532	0.0175	0.222	0.154
Q6PI48	DARS2	Aspartate--tRNA ligase, mitochondrial OS=Homo sapiens OX=9606 GN=DARS2 PE=1 SV=1	22	0.068	0.077	0.0313	0.0177	0.167	0.156
Q8WVJ2	NUDCD2	NudC domain-containing protein 2 OS=Homo sapiens OX=9606 GN=NUDCD2 PE=1 SV=1	4	0.082	0.077	0.0724	0.0867	0.263	0.363
H0YD36	POLG	Isoform of P54098, DNA polymerase subunit gamma-1 (Fragment) OS=Homo sapiens OX=9606 GN=POLG PE=1 SV=2	3	0.108	0.077	0.0766	0.194	0.269	0.528
Q9Y5Y0	FLVCR1	Feline leukemia virus subgroup C receptor-related protein 1 OS=Homo sapiens OX=9606 GN=FLVCR1 PE=1 SV=1	3	-0.041	0.077	0.338	0.084	0.579	0.358
Q96MG7	NSMCE3	Non-structural maintenance of chromosomes element 3 homolog OS=Homo sapiens OX=9606 GN=NSMCE3 PE=1 SV=1	6	0.03	0.077	0.494	0.0926	0.712	0.375
F8W689	RFX5	Isoform of P48382, DNA-binding protein RFX5 (Fragment) OS=Homo sapiens OX=9606 GN=RFX5 PE=1 SV=1	2	-0.069	0.077	0.146	0.109	0.378	0.405
P53007	SLC25A1	Tricarboxylate transport protein, mitochondrial OS=Homo sapiens OX=9606 GN=SLC25A1 PE=1 SV=2	3	0.055	0.077	0.267	0.131	0.519	0.441
P61244	MAX	Protein max OS=Homo sapiens OX=9606 GN=MAX PE=1 SV=1	4	0.045	0.077	0.383	0.141	0.624	0.458
O95182	NDUFA7	NADH dehydrogenase [ubiquinone] 1 alpha subcomplex subunit 7 OS=Homo sapiens OX=9606 GN=NDUFA7 PE=1 SV=3	9	-0.003	0.077	0.95	0.155	0.98	0.476
Q5JP53	TUBB	Isoform of P07437, Tubulin beta chain OS=Homo sapiens OX=9606 GN=TUBB PE=1 SV=1	11	0.029	0.076	0.273	0.0103	0.524	0.115
Q9UHN1	POLG2	DNA polymerase subunit gamma-2, mitochondrial OS=Homo sapiens OX=9606 GN=POLG2 PE=1 SV=1	6	0.09	0.076	0.0131	0.0316	0.102	0.213
Q86WB0	ZC3HC1	Nuclear-interacting partner of ALK OS=Homo sapiens OX=9606 GN=ZC3HC1 PE=1 SV=1	7	0.11	0.076	0.0132	0.0682	0.102	0.322
Q8WUF8	FAM172A	Cotranscriptional regulator FAM172A OS=Homo sapiens OX=9606 GN=FAM172A PE=1 SV=1	6	0.057	0.076	0.0788	0.023	0.275	0.181
O00762	UBE2C	Ubiquitin-conjugating enzyme E2 C OS=Homo sapiens OX=9606 GN=UBE2C PE=1 SV=1	4	0.133	0.076	0.0374	0.211	0.183	0.548
H0YHG0	readthrough,	readthrough, Uncharacterized protein (Fragment) OS=Homo sapiens OX=9606 PE=1 SV=1	8	0.099	0.076	0.0448	0.115	0.202	0.414
Q15527	SURF2	Surfeit locus protein 2 OS=Homo sapiens OX=9606 GN=SURF2 PE=1 SV=3	5	0.069	0.076	0.0722	0.0494	0.263	0.27
P58107	EPPK1	Epiplakin OS=Homo sapiens OX=9606 GN=EPPK1 PE=1 SV=3	28	-0.048	0.076	0.357	0.15	0.599	0.468
Q96EK9	KTI12	Protein KTI12 homolog OS=Homo sapiens OX=9606 GN=KTI12 PE=1 SV=1	2	0.095	0.076	0.238	0.34	0.486	0.67
Q9H6D7	HAUS4	HAUS augmin-like complex subunit 4 OS=Homo sapiens OX=9606 GN=HAUS4 PE=1 SV=1	3	0.05	0.076	0.444	0.249	0.676	0.588
A0A0D9SEM4	SRSF4	Isoform of Q08170, Serine/arginine-rich-splicing factor 4 (Fragment) OS=Homo sapiens OX=9606 GN=SRSF4 PE=1 SV=1	8	0.053	0.076	0.424	0.254	0.66	0.592
P29590	PML	Protein PML OS=Homo sapiens OX=9606 GN=PML PE=1 SV=3	10	0.107	0.075	0.0016	0.0163	0.0277	0.149
Q9Y3T9	NOC2L	Nucleolar complex protein 2 homolog OS=Homo sapiens OX=9606 GN=NOC2L PE=1 SV=4	2	0.374	0.075	0.00212	0.458	0.0332	0.748
Q15428	SF3A2	Splicing factor 3A subunit 2 OS=Homo sapiens OX=9606 GN=SF3A2 PE=1 SV=2	12	0.139	0.075	0.0025	0.0665	0.0371	0.319
P78330	PSPH	Phosphoserine phosphatase OS=Homo sapiens OX=9606 GN=PSPH PE=1 SV=2	24	0.022	0.075	0.345	0.00538	0.587	0.0744
Q86XP3	DDX42	ATP-dependent RNA helicase DDX42 OS=Homo sapiens OX=9606 GN=DDX42 PE=1 SV=1	21	0.082	0.075	0.0132	0.0207	0.102	0.169
Q53H82	LACTB2	Endoribonuclease LACTB2 OS=Homo sapiens OX=9606 GN=LACTB2 PE=1 SV=2	16	0.067	0.075	0.0271	0.0159	0.153	0.147
J3KR97	TBCD	Isoform of Q9BTW9, Tubulin-specific chaperone D OS=Homo sapiens OX=9606 GN=TBCD PE=1 SV=1	18	0.063	0.075	0.0626	0.0305	0.244	0.209
Q2TAA2	IAH1	Isoamyl acetate-hydrolyzing esterase 1 homolog OS=Homo sapiens OX=9606 GN=IAH1 PE=1 SV=1	8	0.06	0.075	0.094	0.0409	0.301	0.243
A0A087WWW9	BCL10	Isoform of O95999, B-cell lymphoma/leukemia 10 OS=Homo sapiens OX=9606 GN=BCL10 PE=1 SV=2	3	0.045	0.075	0.201	0.042	0.448	0.246
P25788	PSMA3	Proteasome subunit alpha type-3 OS=Homo sapiens OX=9606 GN=PSMA3 PE=1 SV=2	16	0.073	0.075	0.0537	0.0475	0.223	0.264
P54709	ATP1B3	Sodium/potassium-transporting ATPase subunit beta-3 OS=Homo sapiens OX=9606 GN=ATP1B3 PE=1 SV=1	4	0.044	0.075	0.285	0.0763	0.536	0.342
O14828	SCAMP3	Secretory carrier-associated membrane protein 3 OS=Homo sapiens OX=9606 GN=SCAMP3 PE=1 SV=3	5	0.052	0.075	0.209	0.0794	0.457	0.349
Q9UG56	PISD	Phosphatidylserine decarboxylase proenzyme, mitochondrial OS=Homo sapiens OX=9606 GN=PISD PE=1 SV=4	3	0.074	0.075	0.271	0.263	0.522	0.6
P50213	IDH3A	Isocitrate dehydrogenase [NAD] subunit alpha, mitochondrial OS=Homo sapiens OX=9606 GN=IDH3A PE=1 SV=1	13	0.108	0.074	0.0018	0.0198	0.0299	0.166
P25815	S100P	Protein S100-P OS=Homo sapiens OX=9606 GN=S100P PE=1 SV=2	2	0.092	0.074	0.022	0.0586	0.135	0.296
P08138	NGFR	Tumor necrosis factor receptor superfamily member 16 OS=Homo sapiens OX=9606 GN=NGFR PE=1 SV=1	7	0.02	0.074	0.508	0.0241	0.725	0.185
Q04323	UBXN1	UBX domain-containing protein 1 OS=Homo sapiens OX=9606 GN=UBXN1 PE=1 SV=2	8	0.094	0.074	0.0268	0.0704	0.152	0.327
O94903	PLPBP	Pyridoxal phosphate homeostasis protein OS=Homo sapiens OX=9606 GN=PLPBP PE=1 SV=1	12	0.05	0.074	0.134	0.0334	0.36	0.219
P19022	CDH2	Cadherin-2 OS=Homo sapiens OX=9606 GN=CDH2 PE=1 SV=4	14	0.048	0.074	0.193	0.0531	0.437	0.28
O15427	SLC16A3	Monocarboxylate transporter 4 OS=Homo sapiens OX=9606 GN=SLC16A3 PE=1 SV=1	4	0.007	0.074	0.873	0.0888	0.946	0.368
J3QTA6	CHCHD6	Isoform of Q9BRQ6, MICOS complex subunit MIC25 OS=Homo sapiens OX=9606 GN=CHCHD6 PE=1 SV=1	5	0.002	0.074	0.961	0.093	0.984	0.376
P34741	SDC2	Syndecan-2 OS=Homo sapiens OX=9606 GN=SDC2 PE=1 SV=2	5	0.052	0.074	0.242	0.104	0.489	0.396
E9PK67	PARP10	Isoform of Q53GL7, Poly [ADP-ribose] polymerase OS=Homo sapiens OX=9606 GN=PARP10 PE=1 SV=1	2	0.102	0.074	0.118	0.247	0.334	0.585
Q15048	LRRC14	Leucine-rich repeat-containing protein 14 OS=Homo sapiens OX=9606 GN=LRRC14 PE=1 SV=1	3	0.028	0.074	0.683	0.294	0.837	0.63
O00399	DCTN6	Dynactin subunit 6 OS=Homo sapiens OX=9606 GN=DCTN6 PE=1 SV=1	6	0.049	0.073	0.0569	0.00769	0.23	0.0956
P10809	HSPD1	60 kDa heat shock protein, mitochondrial OS=Homo sapiens OX=9606 GN=HSPD1 PE=1 SV=2	70	0.076	0.073	0.0155	0.0188	0.112	0.161
P20933	AGA	N(4)-(beta-N-acetylglucosaminyl)-L-asparaginase OS=Homo sapiens OX=9606 GN=AGA PE=1 SV=2	13	0.036	0.073	0.24	0.0266	0.488	0.195
Q9H788	SH2D4A	SH2 domain-containing protein 4A OS=Homo sapiens OX=9606 GN=SH2D4A PE=1 SV=1	6	0.112	0.073	0.0319	0.142	0.169	0.458
Q8IWE2	FAM114A1	Protein NOXP20 OS=Homo sapiens OX=9606 GN=FAM114A1 PE=1 SV=2	13	0.038	0.073	0.25	0.0374	0.499	0.231
O95544	NADK	NAD kinase OS=Homo sapiens OX=9606 GN=NADK PE=1 SV=1	5	0.076	0.073	0.0477	0.0565	0.209	0.288
Q96SZ6-3	CDK5RAP1	Isoform of Q96SZ6, Isoform 3 of Mitochondrial tRNA methylthiotransferase CDK5RAP1 OS=Homo sapiens OX=9606 GN=CDK5RAP1 PE=1 SV=2	6	0.076	0.073	0.064	0.0747	0.247	0.339
P51153	RAB13	Ras-related protein Rab-13 OS=Homo sapiens OX=9606 GN=RAB13 PE=1 SV=1	3	0.075	0.073	0.0873	0.0965	0.29	0.383
Q8NFQ8	TOR1AIP2	Torsin-1A-interacting protein 2 OS=Homo sapiens OX=9606 GN=TOR1AIP2 PE=1 SV=1	6	0.007	0.073	0.857	0.0901	0.936	0.369
Q9UHA4	LAMTOR3	Ragulator complex protein LAMTOR3 OS=Homo sapiens OX=9606 GN=LAMTOR3 PE=1 SV=1	3	-0.021	0.073	0.619	0.103	0.797	0.394
V5IRT4	UQCC2	Isoform of Q9BRT2, Mitochondrial nucleoid factor 1 (Fragment) OS=Homo sapiens OX=9606 GN=UQCC2 PE=1 SV=1	5	0.075	0.073	0.11	0.119	0.322	0.42
O75489	NDUFS3	NADH dehydrogenase [ubiquinone] iron-sulfur protein 3, mitochondrial OS=Homo sapiens OX=9606 GN=NDUFS3 PE=1 SV=1	2	0.028	0.073	0.528	0.12	0.739	0.42
Q12797	ASPH	Aspartyl/asparaginyl beta-hydroxylase OS=Homo sapiens OX=9606 GN=ASPH PE=1 SV=3	6	-0.024	0.073	0.602	0.128	0.788	0.437
A0A087WX43	ALG13	Isoform of Q9NP73, N-acetylglucosaminyldiphosphodolichol N-acetylglucosaminyltransferase OS=Homo sapiens OX=9606 GN=ALG13 PE=1 SV=1	2	0.072	0.073	0.15	0.146	0.384	0.463
H7BXZ5	KALRN	Isoform of O60229, Non-specific serine/threonine protein kinase (Fragment) OS=Homo sapiens OX=9606 GN=KALRN PE=1 SV=1	2	0.08	0.073	0.247	0.285	0.496	0.621
Q6IQ49	SDE2	Replication stress response regulator SDE2 OS=Homo sapiens OX=9606 GN=SDE2 PE=1 SV=1	9	0.11	0.072	0.00692	0.0555	0.0671	0.284
J3KSB5	NF1	Isoform of P21359, Neurofibromin (Fragment) OS=Homo sapiens OX=9606 GN=NF1 PE=1 SV=1	3	0.142	0.072	0.0259	0.228	0.149	0.568
P38117	ETFB	Electron transfer flavoprotein subunit beta OS=Homo sapiens OX=9606 GN=ETFB PE=1 SV=3	20	0.061	0.072	0.0553	0.027	0.227	0.196
Q6IPR3	TYW3	tRNA wybutosine-synthesizing protein 3 homolog OS=Homo sapiens OX=9606 GN=TYW3 PE=1 SV=2	6	0.067	0.072	0.0462	0.0335	0.205	0.219
P42126	ECI1	Enoyl-CoA delta isomerase 1, mitochondrial OS=Homo sapiens OX=9606 GN=ECI1 PE=1 SV=1	9	0.064	0.072	0.0733	0.045	0.264	0.256
P48723	HSPA13	Heat shock 70 kDa protein 13 OS=Homo sapiens OX=9606 GN=HSPA13 PE=1 SV=1	2	-0.126	0.072	0.0622	0.268	0.243	0.605
O60921	HUS1	Checkpoint protein HUS1 OS=Homo sapiens OX=9606 GN=HUS1 PE=1 SV=1	2	0.07	0.072	0.0736	0.0664	0.265	0.319
Q8N0Z6	TTC5	Tetratricopeptide repeat protein 5 OS=Homo sapiens OX=9606 GN=TTC5 PE=1 SV=2	2	0.071	0.072	0.163	0.158	0.401	0.48
Q9NWB6	ARGLU1	Arginine and glutamate-rich protein 1 OS=Homo sapiens OX=9606 GN=ARGLU1 PE=1 SV=1	6	0.03	0.072	0.597	0.21	0.786	0.547
A0A0S2Z4G6	TPM1	Isoform of P09493, Tropomyosin 1 (Alpha), isoform CRA_o (Fragment) OS=Homo sapiens OX=9606 GN=TPM1 PE=1 SV=1	3	0.033	0.072	0.704	0.405	0.85	0.712
Q9H0A8	COMMD4	COMM domain-containing protein 4 OS=Homo sapiens OX=9606 GN=COMMD4 PE=1 SV=1	6	0.129	0.071	0.000843	0.0354	0.0178	0.224
P30740	SERPINB1	Leukocyte elastase inhibitor OS=Homo sapiens OX=9606 GN=SERPINB1 PE=1 SV=1	18	0.048	0.071	0.0383	0.00465	0.185	0.0673
Q9H8H0	NOL11	Nucleolar protein 11 OS=Homo sapiens OX=9606 GN=NOL11 PE=1 SV=1	14	0.255	0.071	0.00986	0.419	0.0857	0.723
P50895	BCAM	Basal cell adhesion molecule OS=Homo sapiens OX=9606 GN=BCAM PE=1 SV=2	30	0.07	0.071	0.0124	0.0119	0.0974	0.124
Q9BUI4	POLR3C	DNA-directed RNA polymerase III subunit RPC3 OS=Homo sapiens OX=9606 GN=POLR3C PE=1 SV=1	6	0.108	0.071	0.0175	0.0967	0.12	0.383
P23919	DTYMK	Thymidylate kinase OS=Homo sapiens OX=9606 GN=DTYMK PE=1 SV=4	21	0.079	0.071	0.038	0.0589	0.184	0.297
Q9H081	MIS12	Protein MIS12 homolog OS=Homo sapiens OX=9606 GN=MIS12 PE=1 SV=1	3	0.089	0.071	0.0854	0.162	0.287	0.486
C9JCC6	DRAP1	Isoform of Q14919, Dr1-associated corepressor OS=Homo sapiens OX=9606 GN=DRAP1 PE=1 SV=1	8	0.027	0.071	0.489	0.0854	0.71	0.361
O75348	ATP6V1G1	V-type proton ATPase subunit G 1 OS=Homo sapiens OX=9606 GN=ATP6V1G1 PE=1 SV=3	4	0.015	0.071	0.71	0.0862	0.854	0.362
P20248	CCNA2	Cyclin-A2 OS=Homo sapiens OX=9606 GN=CCNA2 PE=1 SV=2	6	0.02	0.071	0.619	0.0926	0.797	0.375
O75608	LYPLA1	Acyl-protein thioesterase 1 OS=Homo sapiens OX=9606 GN=LYPLA1 PE=1 SV=1	7	0.071	0.071	0.0984	0.0976	0.309	0.384
P61009	SPCS3	Signal peptidase complex subunit 3 OS=Homo sapiens OX=9606 GN=SPCS3 PE=1 SV=1	2	-0.01	0.071	0.862	0.214	0.94	0.552
Q16795	NDUFA9	NADH dehydrogenase [ubiquinone] 1 alpha subcomplex subunit 9, mitochondrial OS=Homo sapiens OX=9606 GN=NDUFA9 PE=1 SV=2	3	0.064	0.071	0.325	0.276	0.568	0.615
A0A2R8YDQ9	SUCLA2	Isoform of Q9P2R7, Succinate--CoA ligase [ADP-forming] subunit beta, mitochondrial OS=Homo sapiens OX=9606 GN=SUCLA2 PE=1 SV=1	15	0.153	0.07	0.000419	0.0525	0.0115	0.279
Q9GZT3	SLIRP	SRA stem-loop-interacting RNA-binding protein, mitochondrial OS=Homo sapiens OX=9606 GN=SLIRP PE=1 SV=1	10	0.127	0.07	0.00611	0.0968	0.063	0.383
H7BYY1	TPM1	Isoform of P09493, Tropomyosin 1 (Alpha), isoform CRA_m OS=Homo sapiens OX=9606 GN=TPM1 PE=1 SV=1	11	0.091	0.07	0.00748	0.0305	0.0704	0.209
Q01105-2	SET	Isoform of Q01105, Isoform 2 of Protein SET OS=Homo sapiens OX=9606 GN=SET PE=1 SV=3	2	0.086	0.07	0.0148	0.0388	0.108	0.236
Q9Y697	NFS1	Cysteine desulfurase, mitochondrial OS=Homo sapiens OX=9606 GN=NFS1 PE=1 SV=3	18	0.053	0.07	0.0691	0.0207	0.258	0.169
Q9BTE3	MCMBP	Mini-chromosome maintenance complex-binding protein OS=Homo sapiens OX=9606 GN=MCMBP PE=1 SV=2	11	0.094	0.07	0.0247	0.0823	0.146	0.354
V9GZ56	LSM4	Isoform of Q9Y4Z0, U6 snRNA-associated Sm-like protein LSm4 (Fragment) OS=Homo sapiens OX=9606 GN=LSM4 PE=1 SV=1	11	0.058	0.07	0.0636	0.0292	0.246	0.204
Q96ST2	IWS1	Protein IWS1 homolog OS=Homo sapiens OX=9606 GN=IWS1 PE=1 SV=2	12	0.072	0.07	0.0344	0.0387	0.174	0.236
Q9UK22	FBXO2	F-box only protein 2 OS=Homo sapiens OX=9606 GN=FBXO2 PE=1 SV=2	12	0.07	0.07	0.0357	0.0353	0.178	0.224
Q01658	DR1	Protein Dr1 OS=Homo sapiens OX=9606 GN=DR1 PE=1 SV=1	3	0.096	0.07	0.036	0.115	0.179	0.414
Q9NQT4	EXOSC5	Exosome complex component RRP46 OS=Homo sapiens OX=9606 GN=EXOSC5 PE=1 SV=1	8	0.086	0.07	0.0408	0.0845	0.191	0.359
P82663	MRPS25	28S ribosomal protein S25, mitochondrial OS=Homo sapiens OX=9606 GN=MRPS25 PE=1 SV=1	5	0.024	0.07	0.489	0.0547	0.71	0.283
Q5T440	IBA57	Putative transferase CAF17, mitochondrial OS=Homo sapiens OX=9606 GN=IBA57 PE=1 SV=1	7	0.057	0.07	0.12	0.0618	0.338	0.307
O15127	SCAMP2	Secretory carrier-associated membrane protein 2 OS=Homo sapiens OX=9606 GN=SCAMP2 PE=1 SV=2	3	0.065	0.07	0.0825	0.0633	0.282	0.311
Q9NUQ8	ABCF3	ATP-binding cassette sub-family F member 3 OS=Homo sapiens OX=9606 GN=ABCF3 PE=1 SV=2	6	0.033	0.07	0.383	0.0794	0.624	0.349
Q9UM19	HPCAL4	Hippocalcin-like protein 4 OS=Homo sapiens OX=9606 GN=HPCAL4 PE=1 SV=3	2	0.119	0.07	0.0865	0.297	0.289	0.632
Q96EY7	PTCD3	Pentatricopeptide repeat domain-containing protein 3, mitochondrial OS=Homo sapiens OX=9606 GN=PTCD3 PE=1 SV=3	10	0.079	0.07	0.0995	0.14	0.309	0.456
A0A044PY82	MISP3	Isoform of Q96FF7, Uncharacterized protein MISP3 OS=Homo sapiens OX=9606 GN=MISP3 PE=1 SV=1	5	0.021	0.07	0.633	0.121	0.806	0.424
P56277	CMC4	Cx9C motif-containing protein 4 OS=Homo sapiens OX=9606 GN=CMC4 PE=1 SV=1	3	0.14	0.07	0.185	0.498	0.428	0.77
P15954	COX7C	Cytochrome c oxidase subunit 7C, mitochondrial OS=Homo sapiens OX=9606 GN=COX7C PE=1 SV=1	2	0.013	0.07	0.87	0.397	0.945	0.71
P16219	ACADS	Short-chain specific acyl-CoA dehydrogenase, mitochondrial OS=Homo sapiens OX=9606 GN=ACADS PE=1 SV=1	15	0.089	0.069	0.00917	0.0339	0.082	0.221
P23229	ITGA6	Integrin alpha-6 OS=Homo sapiens OX=9606 GN=ITGA6 PE=1 SV=5	11	0.03	0.069	0.24	0.0129	0.488	0.131
Q15149-2	PLEC	Isoform of Q15149, Isoform 2 of Plectin OS=Homo sapiens OX=9606 GN=PLEC PE=1 SV=3	161	-0.019	0.069	0.488	0.0227	0.709	0.18
P32004	L1CAM	Neural cell adhesion molecule L1 OS=Homo sapiens OX=9606 GN=L1CAM PE=1 SV=2	15	0.08	0.069	0.0307	0.0554	0.165	0.284
Q8IVS2	MCAT	Malonyl-CoA-acyl carrier protein transacylase, mitochondrial OS=Homo sapiens OX=9606 GN=MCAT PE=1 SV=2	14	0.033	0.069	0.281	0.0353	0.531	0.224
P54259	ATN1	Atrophin-1 OS=Homo sapiens OX=9606 GN=ATN1 PE=1 SV=3	4	0.014	0.069	0.67	0.0517	0.828	0.278
P52815	MRPL12	39S ribosomal protein L12, mitochondrial OS=Homo sapiens OX=9606 GN=MRPL12 PE=1 SV=2	10	0.067	0.069	0.0698	0.0647	0.259	0.314
Q14061	COX17	Cytochrome c oxidase copper chaperone OS=Homo sapiens OX=9606 GN=COX17 PE=1 SV=2	3	0.052	0.069	0.238	0.121	0.486	0.425
D6RJ90	COMMD10	Isoform of Q9Y6G5, COMM domain containing 10, isoform CRA_b OS=Homo sapiens OX=9606 GN=COMMD10 PE=1 SV=1	5	0.027	0.069	0.53	0.124	0.739	0.429
O95900-2	TRUB2	Isoform of O95900, Isoform 2 of Mitochondrial mRNA pseudouridine synthase TRUB2 OS=Homo sapiens OX=9606 GN=TRUB2 PE=1 SV=1	2	0.068	0.069	0.17	0.162	0.408	0.486
Q6PJ69	TRIM65	Tripartite motif-containing protein 65 OS=Homo sapiens OX=9606 GN=TRIM65 PE=1 SV=3	4	0.076	0.069	0.163	0.202	0.4	0.542
Q66K14	TBC1D9B	TBC1 domain family member 9B OS=Homo sapiens OX=9606 GN=TBC1D9B PE=1 SV=3	3	0.015	0.069	0.759	0.187	0.878	0.522
O00635	TRIM38	E3 ubiquitin-protein ligase TRIM38 OS=Homo sapiens OX=9606 GN=TRIM38 PE=1 SV=1	2	0.04	0.069	0.461	0.209	0.69	0.547
R4GMU8	LAMTOR5	Isoform of O43504, Late endosomal/lysosomal adaptor and MAPK and MTOR activator 5 OS=Homo sapiens OX=9606 GN=LAMTOR5 PE=1 SV=1	4	0.024	0.069	0.667	0.231	0.827	0.57
Q9BQ69	MACROD1	ADP-ribose glycohydrolase MACROD1 OS=Homo sapiens OX=9606 GN=MACROD1 PE=1 SV=2	4	0.001	0.069	0.984	0.313	0.993	0.645
Q9NQG7	HPS4	Hermansky-Pudlak syndrome 4 protein OS=Homo sapiens OX=9606 GN=HPS4 PE=1 SV=2	2	0.014	0.069	0.843	0.338	0.929	0.667
Q7L8L6	FASTKD5	FAST kinase domain-containing protein 5, mitochondrial OS=Homo sapiens OX=9606 GN=FASTKD5 PE=1 SV=1	7	0.159	0.068	0.00406	0.162	0.0493	0.486
Q9BT17	MTG1	Mitochondrial ribosome-associated GTPase 1 OS=Homo sapiens OX=9606 GN=MTG1 PE=1 SV=2	8	0.104	0.068	0.00623	0.0522	0.0634	0.279
Q969Z0	TBRG4	FAST kinase domain-containing protein 4 OS=Homo sapiens OX=9606 GN=TBRG4 PE=1 SV=1	9	0.154	0.068	0.00636	0.176	0.0639	0.506
Q86UP2	KTN1	Kinectin OS=Homo sapiens OX=9606 GN=KTN1 PE=1 SV=1	60	0.08	0.068	0.00992	0.0233	0.0858	0.181
P49589	CARS1	Cysteine--tRNA ligase, cytoplasmic OS=Homo sapiens OX=9606 GN=CARS1 PE=1 SV=3	29	0.073	0.068	0.0158	0.0228	0.112	0.18
Q9H857-2	NT5DC2	Isoform of Q9H857, Isoform 2 of 5'-nucleotidase domain-containing protein 2 OS=Homo sapiens OX=9606 GN=NT5DC2 PE=1 SV=1	14	0.064	0.068	0.165	0.144	0.403	0.46
P09543	CNP	2',3'-cyclic-nucleotide 3'-phosphodiesterase OS=Homo sapiens OX=9606 GN=CNP PE=1 SV=2	19	0.05	0.068	0.327	0.185	0.569	0.519
Q15223	NECTIN1	Nectin-1 OS=Homo sapiens OX=9606 GN=NECTIN1 PE=1 SV=3	6	0.02	0.068	0.695	0.198	0.844	0.534
Q9NZW5	MPP6	MAGUK p55 subfamily member 6 OS=Homo sapiens OX=9606 GN=MPP6 PE=1 SV=2	3	0.067	0.068	0.209	0.2	0.457	0.537
Q15751	HERC1	Probable E3 ubiquitin-protein ligase HERC1 OS=Homo sapiens OX=9606 GN=HERC1 PE=1 SV=2	5	0.054	0.068	0.318	0.217	0.563	0.557
Q7L4I2	RSRC2	Arginine/serine-rich coiled-coil protein 2 OS=Homo sapiens OX=9606 GN=RSRC2 PE=1 SV=1	5	0.031	0.068	0.567	0.224	0.767	0.563
Q7Z392	TRAPPC11	Trafficking protein particle complex subunit 11 OS=Homo sapiens OX=9606 GN=TRAPPC11 PE=1 SV=2	6	0.181	0.067	5.95e-05	0.0527	0.00284	0.279
O43264	ZW10	Centromere/kinetochore protein zw10 homolog OS=Homo sapiens OX=9606 GN=ZW10 PE=1 SV=3	11	0.12	0.067	0.000681	0.0287	0.0157	0.203
A0A6Q8PFJ0	LMNA	Isoform of P02545, Prelamin-A/C OS=Homo sapiens OX=9606 GN=LMNA PE=1 SV=1	54	0.106	0.067	0.00264	0.036	0.0382	0.226
Q15417	CNN3	Calponin-3 OS=Homo sapiens OX=9606 GN=CNN3 PE=1 SV=1	16	0.1	0.067	0.00513	0.044	0.0575	0.253
Q92597	NDRG1	Protein NDRG1 OS=Homo sapiens OX=9606 GN=NDRG1 PE=1 SV=1	16	0.053	0.067	0.0266	0.00774	0.151	0.0956
Q7L2H7	EIF3M	Eukaryotic translation initiation factor 3 subunit M OS=Homo sapiens OX=9606 GN=EIF3M PE=1 SV=1	12	0.072	0.067	0.0115	0.0166	0.0937	0.15
P24752	ACAT1	Acetyl-CoA acetyltransferase, mitochondrial OS=Homo sapiens OX=9606 GN=ACAT1 PE=1 SV=1	34	0.061	0.067	0.0198	0.0118	0.128	0.124
P05091	ALDH2	Aldehyde dehydrogenase, mitochondrial OS=Homo sapiens OX=9606 GN=ALDH2 PE=1 SV=2	36	0.062	0.067	0.0444	0.0316	0.201	0.213
Q9H0C8	ILKAP	Integrin-linked kinase-associated serine/threonine phosphatase 2C OS=Homo sapiens OX=9606 GN=ILKAP PE=1 SV=1	13	0.071	0.067	0.059	0.0721	0.236	0.332
O15037	KHNYN	Protein KHNYN OS=Homo sapiens OX=9606 GN=KHNYN PE=1 SV=3	4	0.047	0.067	0.251	0.109	0.5	0.403
Q8N4T8	CBR4	Carbonyl reductase family member 4 OS=Homo sapiens OX=9606 GN=CBR4 PE=1 SV=3	9	0.031	0.067	0.475	0.13	0.699	0.441
E7EMN6	PPP1R2	Isoform of P41236, Protein phosphatase inhibitor 2 (Fragment) OS=Homo sapiens OX=9606 GN=PPP1R2 PE=1 SV=1	6	0.056	0.067	0.207	0.137	0.454	0.452
A0A087WT44	HMOX2	Isoform of P30519, Heme oxygenase (biliverdin-producing) OS=Homo sapiens OX=9606 GN=HMOX2 PE=1 SV=1	2	0.091	0.067	0.168	0.301	0.407	0.636
Q9UNS1	TIMELESS	Protein timeless homolog OS=Homo sapiens OX=9606 GN=TIMELESS PE=1 SV=2	3	0.06	0.067	0.327	0.273	0.57	0.611
A0A0U1RQJ8	ATRIP	Isoform of Q8WXE1, ATR-interacting protein (Fragment) OS=Homo sapiens OX=9606 GN=ATRIP PE=1 SV=2	2	0.053	0.067	0.416	0.306	0.653	0.639
O60658	PDE8A	High affinity cAMP-specific and IBMX-insensitive 3',5'-cyclic phosphodiesterase 8A OS=Homo sapiens OX=9606 GN=PDE8A PE=1 SV=2	2	0.078	0.067	0.327	0.398	0.569	0.71
Q9NX08	COMMD8	COMM domain-containing protein 8 OS=Homo sapiens OX=9606 GN=COMMD8 PE=1 SV=1	3	0.096	0.066	0.00193	0.0196	0.0313	0.165
P56182	RRP1	Ribosomal RNA processing protein 1 homolog A OS=Homo sapiens OX=9606 GN=RRP1 PE=1 SV=1	4	0.352	0.066	0.00426	0.534	0.051	0.794
Q9UNX3	RPL26L1	60S ribosomal protein L26-like 1 OS=Homo sapiens OX=9606 GN=RPL26L1 PE=1 SV=1	2	-0.144	0.066	0.00588	0.16	0.0618	0.484
P04424	ASL	Argininosuccinate lyase OS=Homo sapiens OX=9606 GN=ASL PE=1 SV=4	20	0.079	0.066	0.00927	0.0243	0.0826	0.185
O00748	CES2	Cocaine esterase OS=Homo sapiens OX=9606 GN=CES2 PE=1 SV=1	16	-0.086	0.066	0.0162	0.0529	0.114	0.28
Q9NVG8	TBC1D13	TBC1 domain family member 13 OS=Homo sapiens OX=9606 GN=TBC1D13 PE=1 SV=3	12	0.048	0.066	0.0831	0.0231	0.283	0.181
P51687	SUOX	Sulfite oxidase, mitochondrial OS=Homo sapiens OX=9606 GN=SUOX PE=1 SV=2	11	0.062	0.066	0.0523	0.0391	0.22	0.238
A3KMH1	VWA8	von Willebrand factor A domain-containing protein 8 OS=Homo sapiens OX=9606 GN=VWA8 PE=1 SV=2	15	0.101	0.066	0.0393	0.157	0.187	0.478
Q9BXW9	FANCD2	Fanconi anemia group D2 protein OS=Homo sapiens OX=9606 GN=FANCD2 PE=1 SV=2	5	0.127	0.066	0.0416	0.263	0.193	0.6
Q9BZZ5	API5	Apoptosis inhibitor 5 OS=Homo sapiens OX=9606 GN=API5 PE=1 SV=3	17	0.069	0.066	0.0419	0.0506	0.194	0.274
P56381	ATP5F1E	ATP synthase subunit epsilon, mitochondrial OS=Homo sapiens OX=9606 GN=ATP5F1E PE=1 SV=2	3	0.082	0.066	0.0484	0.105	0.21	0.398
Q9NS18	GLRX2	Glutaredoxin-2, mitochondrial OS=Homo sapiens OX=9606 GN=GLRX2 PE=1 SV=1	3	0.042	0.066	0.28	0.0982	0.53	0.385
Q9BXA7	TSSK1B	Testis-specific serine/threonine-protein kinase 1 OS=Homo sapiens OX=9606 GN=TSSK1B PE=1 SV=1	2	0.088	0.066	0.119	0.231	0.336	0.57
Q8IWV8-4	UBR2	Isoform of Q8IWV8, Isoform 4 of E3 ubiquitin-protein ligase UBR2 OS=Homo sapiens OX=9606 GN=UBR2 PE=1 SV=1	11	0.055	0.066	0.23	0.154	0.477	0.475
Q9UFN0	NIPSNAP3A	Protein NipSnap homolog 3A OS=Homo sapiens OX=9606 GN=NIPSNAP3A PE=1 SV=2	8	0.04	0.066	0.377	0.157	0.618	0.478
O00461	GOLIM4	Golgi integral membrane protein 4 OS=Homo sapiens OX=9606 GN=GOLIM4 PE=1 SV=1	7	-0.023	0.066	0.644	0.194	0.813	0.528
P13498	CYBA	Cytochrome b-245 light chain OS=Homo sapiens OX=9606 GN=CYBA PE=1 SV=3	2	0.04	0.066	0.469	0.241	0.695	0.58
Q9BX46	RBM24	RNA-binding protein 24 OS=Homo sapiens OX=9606 GN=RBM24 PE=1 SV=1	2	0.015	0.066	0.823	0.324	0.917	0.655
Q9Y448	KNSTRN	Small kinetochore-associated protein OS=Homo sapiens OX=9606 GN=KNSTRN PE=1 SV=2	3	0.022	0.066	0.762	0.377	0.881	0.699
Q96GW9	MARS2	Methionine--tRNA ligase, mitochondrial OS=Homo sapiens OX=9606 GN=MARS2 PE=1 SV=2	13	0.036	0.065	0.167	0.0182	0.405	0.159
Q9NS86	LANCL2	LanC-like protein 2 OS=Homo sapiens OX=9606 GN=LANCL2 PE=1 SV=1	12	0.065	0.065	0.023	0.0232	0.141	0.181
P36551	CPOX	Oxygen-dependent coproporphyrinogen-III oxidase, mitochondrial OS=Homo sapiens OX=9606 GN=CPOX PE=1 SV=3	22	0.061	0.065	0.0332	0.0247	0.172	0.187
Q96AB3	ISOC2	Isochorismatase domain-containing protein 2 OS=Homo sapiens OX=9606 GN=ISOC2 PE=1 SV=1	8	0.036	0.065	0.202	0.0293	0.449	0.205
Q99956	DUSP9	Dual specificity protein phosphatase 9 OS=Homo sapiens OX=9606 GN=DUSP9 PE=1 SV=1	7	0.081	0.065	0.0339	0.08	0.173	0.351
Q15833	STXBP2	Syntaxin-binding protein 2 OS=Homo sapiens OX=9606 GN=STXBP2 PE=1 SV=2	9	0.037	0.065	0.24	0.0501	0.488	0.273
Q6PCE3	PGM2L1	Glucose 1,6-bisphosphate synthase OS=Homo sapiens OX=9606 GN=PGM2L1 PE=1 SV=3	8	0.025	0.065	0.471	0.07	0.697	0.327
Q86WJ1	CHD1L	Chromodomain-helicase-DNA-binding protein 1-like OS=Homo sapiens OX=9606 GN=CHD1L PE=1 SV=3	10	0.075	0.065	0.113	0.169	0.327	0.495
P0CG12	DERPC	Decreased expression in renal and prostate cancer protein OS=Homo sapiens OX=9606 GN=DERPC PE=1 SV=1	2	0.035	0.065	0.424	0.145	0.66	0.463
J3KPD3	RBM7	Isoform of Q9Y580, RNA binding motif protein 7, isoform CRA_c OS=Homo sapiens OX=9606 GN=RBM7 PE=1 SV=1	4	0.041	0.065	0.421	0.208	0.657	0.547
O76080	ZFAND5	AN1-type zinc finger protein 5 OS=Homo sapiens OX=9606 GN=ZFAND5 PE=1 SV=1	2	-0.002	0.065	0.976	0.317	0.991	0.649
Q9UIJ7	AK3	GTP:AMP phosphotransferase AK3, mitochondrial OS=Homo sapiens OX=9606 GN=AK3 PE=1 SV=4	16	0.083	0.064	0.0017	0.00952	0.0287	0.11
Q9UBB4	ATXN10	Ataxin-10 OS=Homo sapiens OX=9606 GN=ATXN10 PE=1 SV=1	16	0.082	0.064	0.0105	0.0354	0.0883	0.224
Q9BQP7	MGME1	Mitochondrial genome maintenance exonuclease 1 OS=Homo sapiens OX=9606 GN=MGME1 PE=1 SV=1	20	0.059	0.064	0.0324	0.0216	0.17	0.173
Q6ZT12	UBR3	E3 ubiquitin-protein ligase UBR3 OS=Homo sapiens OX=9606 GN=UBR3 PE=2 SV=2	4	0.061	0.064	0.0344	0.0272	0.174	0.197
Q14118	DAG1	Dystroglycan OS=Homo sapiens OX=9606 GN=DAG1 PE=1 SV=2	13	0.023	0.064	0.398	0.0285	0.638	0.202
P30048	PRDX3	Thioredoxin-dependent peroxide reductase, mitochondrial OS=Homo sapiens OX=9606 GN=PRDX3 PE=1 SV=3	15	0.049	0.064	0.104	0.0384	0.315	0.235
Q6NXE6	ARMC6	Armadillo repeat-containing protein 6 OS=Homo sapiens OX=9606 GN=ARMC6 PE=1 SV=2	5	0.083	0.064	0.048	0.116	0.209	0.415
O95400	CD2BP2	CD2 antigen cytoplasmic tail-binding protein 2 OS=Homo sapiens OX=9606 GN=CD2BP2 PE=1 SV=1	8	0.054	0.064	0.104	0.0559	0.315	0.285
O15264	MAPK13	Mitogen-activated protein kinase 13 OS=Homo sapiens OX=9606 GN=MAPK13 PE=1 SV=1	6	0.069	0.064	0.0675	0.0855	0.254	0.361
Q86VX2	COMMD7	COMM domain-containing protein 7 OS=Homo sapiens OX=9606 GN=COMMD7 PE=1 SV=2	3	0.095	0.064	0.0687	0.202	0.257	0.541
Q765P7	MTSS2	Protein MTSS 2 OS=Homo sapiens OX=9606 GN=MTSS2 PE=1 SV=1	16	0.043	0.064	0.209	0.0733	0.456	0.335
Q7L3T8	PARS2	Probable proline--tRNA ligase, mitochondrial OS=Homo sapiens OX=9606 GN=PARS2 PE=1 SV=1	8	0.056	0.064	0.142	0.0951	0.372	0.381
P23511	NFYA	Nuclear transcription factor Y subunit alpha OS=Homo sapiens OX=9606 GN=NFYA PE=1 SV=2	3	0.006	0.064	0.881	0.155	0.949	0.475
Q9UHW9-2	SLC12A6	Isoform of Q9UHW9, Isoform 2 of Solute carrier family 12 member 6 OS=Homo sapiens OX=9606 GN=SLC12A6 PE=1 SV=2	2	0.084	0.064	0.163	0.283	0.401	0.618
Q13371	PDCL	Phosducin-like protein OS=Homo sapiens OX=9606 GN=PDCL PE=1 SV=3	3	0.051	0.064	0.28	0.175	0.53	0.504
O43402	EMC8	ER membrane protein complex subunit 8 OS=Homo sapiens OX=9606 GN=EMC8 PE=1 SV=1	3	0.04	0.064	0.386	0.176	0.627	0.506
A0A140TA86	MICOS13	Isoform of Q5XKP0, MICOS complex subunit MIC13 OS=Homo sapiens OX=9606 GN=MICOS13 PE=1 SV=1	2	0.036	0.064	0.462	0.197	0.69	0.534
Q13424	SNTA1	Alpha-1-syntrophin OS=Homo sapiens OX=9606 GN=SNTA1 PE=1 SV=1	2	0.051	0.064	0.314	0.21	0.558	0.547
Q9NZ01	TECR	Very-long-chain enoyl-CoA reductase OS=Homo sapiens OX=9606 GN=TECR PE=1 SV=1	2	-0.024	0.064	0.656	0.24	0.82	0.579
Q9UHV7	MED13	Mediator of RNA polymerase II transcription subunit 13 OS=Homo sapiens OX=9606 GN=MED13 PE=1 SV=3	2	-0.024	0.064	0.714	0.334	0.855	0.663
C9JBY7	MRPS33	Isoform of Q9Y291, 28S ribosomal protein S33, mitochondrial OS=Homo sapiens OX=9606 GN=MRPS33 PE=1 SV=1	3	0.217	0.063	0.00192	0.287	0.0313	0.622
Q96EV8	DTNBP1	Dysbindin OS=Homo sapiens OX=9606 GN=DTNBP1 PE=1 SV=1	7	0.099	0.063	0.0037	0.0444	0.0471	0.254
Q13308	PTK7	Inactive tyrosine-protein kinase 7 OS=Homo sapiens OX=9606 GN=PTK7 PE=1 SV=2	36	0.074	0.063	0.00565	0.0146	0.06	0.14
H0Y993	DEK	Isoform of P35659, DEK oncogene (DNA binding), isoform CRA_b OS=Homo sapiens OX=9606 GN=DEK PE=1 SV=2	12	0.106	0.063	0.0107	0.104	0.0891	0.396
Q15257	PTPA	Serine/threonine-protein phosphatase 2A activator OS=Homo sapiens OX=9606 GN=PTPA PE=1 SV=3	12	0.044	0.063	0.0944	0.0224	0.302	0.178
C9JQ41	MIX23	Isoform of Q4VC31, Coiled-coil domain-containing protein 58 OS=Homo sapiens OX=9606 GN=MIX23 PE=1 SV=1	8	0.068	0.063	0.0234	0.0342	0.142	0.222
Q15042	RAB3GAP1	Rab3 GTPase-activating protein catalytic subunit OS=Homo sapiens OX=9606 GN=RAB3GAP1 PE=1 SV=3	10	0.089	0.063	0.0273	0.101	0.154	0.391
Q9BSH4	TACO1	Translational activator of cytochrome c oxidase 1 OS=Homo sapiens OX=9606 GN=TACO1 PE=1 SV=1	10	0.116	0.063	0.0335	0.22	0.172	0.559
F5H5P2	readthrough,	readthrough, 2-oxoisovalerate dehydrogenase subunit alpha OS=Homo sapiens OX=9606 PE=3 SV=1	8	0.042	0.063	0.151	0.0393	0.385	0.238
Q9Y5J7	TIMM9	Mitochondrial import inner membrane translocase subunit Tim9 OS=Homo sapiens OX=9606 GN=TIMM9 PE=1 SV=1	4	0.085	0.063	0.0394	0.114	0.188	0.413
P37802	TAGLN2	Transgelin-2 OS=Homo sapiens OX=9606 GN=TAGLN2 PE=1 SV=3	16	0.054	0.063	0.0836	0.0478	0.284	0.265
P62330	ARF6	ADP-ribosylation factor 6 OS=Homo sapiens OX=9606 GN=ARF6 PE=1 SV=2	7	0.047	0.063	0.131	0.0497	0.356	0.271
Q12959-5	DLG1	Isoform of Q12959, Isoform 5 of Disks large homolog 1 OS=Homo sapiens OX=9606 GN=DLG1 PE=1 SV=2	25	0.044	0.063	0.161	0.0521	0.399	0.279
Q8NFZ8	CADM4	Cell adhesion molecule 4 OS=Homo sapiens OX=9606 GN=CADM4 PE=1 SV=1	6	0.054	0.063	0.102	0.0625	0.311	0.309
P61204	ARF3	ADP-ribosylation factor 3 OS=Homo sapiens OX=9606 GN=ARF3 PE=1 SV=2	15	0.07	0.063	0.0686	0.0989	0.257	0.387
Q96IZ0	PAWR	PRKC apoptosis WT1 regulator protein OS=Homo sapiens OX=9606 GN=PAWR PE=1 SV=1	12	0.066	0.063	0.0785	0.0912	0.274	0.372
P23634	ATP2B4	Plasma membrane calcium-transporting ATPase 4 OS=Homo sapiens OX=9606 GN=ATP2B4 PE=1 SV=2	2	0.027	0.063	0.433	0.0811	0.669	0.352
Q12874	SF3A3	Splicing factor 3A subunit 3 OS=Homo sapiens OX=9606 GN=SF3A3 PE=1 SV=1	20	0.118	0.063	0.0869	0.344	0.289	0.673
P09601	HMOX1	Heme oxygenase 1 OS=Homo sapiens OX=9606 GN=HMOX1 PE=1 SV=1	6	0.064	0.063	0.11	0.116	0.322	0.415
F8VWT9	HECTD4	Isoform of Q9Y4D8, Probable E3 ubiquitin-protein ligase HECTD4 OS=Homo sapiens OX=9606 GN=HECTD4 PE=1 SV=2	5	0.062	0.063	0.175	0.168	0.414	0.493
Q92552	MRPS27	28S ribosomal protein S27, mitochondrial OS=Homo sapiens OX=9606 GN=MRPS27 PE=1 SV=3	7	0.066	0.063	0.225	0.246	0.472	0.585
Q9BSQ5	CCM2	Cerebral cavernous malformations 2 protein OS=Homo sapiens OX=9606 GN=CCM2 PE=1 SV=1	4	0.131	0.062	0.000988	0.0674	0.0197	0.32
Q13740	ALCAM	CD166 antigen OS=Homo sapiens OX=9606 GN=ALCAM PE=1 SV=2	11	0.118	0.062	0.00447	0.0957	0.0529	0.382
D6R9T3	HMCES	Isoform of Q96FZ2, Abasic site processing protein HMCES (Fragment) OS=Homo sapiens OX=9606 GN=HMCES PE=1 SV=1	4	0.087	0.062	0.0103	0.0525	0.088	0.279
Q6P988	NOTUM	Palmitoleoyl-protein carboxylesterase NOTUM OS=Homo sapiens OX=9606 GN=NOTUM PE=1 SV=2	5	-0.041	0.062	0.0838	0.0135	0.284	0.135
Q8IUZ5	PHYKPL	5-phosphohydroxy-L-lysine phospho-lyase OS=Homo sapiens OX=9606 GN=PHYKPL PE=1 SV=1	2	0.081	0.062	0.0249	0.0778	0.146	0.345
P42765	ACAA2	3-ketoacyl-CoA thiolase, mitochondrial OS=Homo sapiens OX=9606 GN=ACAA2 PE=1 SV=2	36	0.052	0.062	0.0567	0.0282	0.23	0.201
C9JS27	NDUFAF7	Isoform of Q7L592, Protein arginine methyltransferase NDUFAF7 (Fragment) OS=Homo sapiens OX=9606 GN=NDUFAF7 PE=1 SV=8	4	0.112	0.062	0.0424	0.236	0.195	0.574
A0A0U1RRL8	SPATA20	Isoform of Q8TB22, Spermatogenesis-associated protein 20 OS=Homo sapiens OX=9606 GN=SPATA20 PE=1 SV=1	18	0.073	0.062	0.0597	0.107	0.237	0.401
Q8IYK4	COLGALT2	Procollagen galactosyltransferase 2 OS=Homo sapiens OX=9606 GN=COLGALT2 PE=1 SV=1	2	0.026	0.062	0.464	0.0877	0.692	0.365
P15529	CD46	Membrane cofactor protein OS=Homo sapiens OX=9606 GN=CD46 PE=1 SV=3	3	0.091	0.062	0.101	0.254	0.31	0.592
C9J2R5	LPP	Isoform of Q93052, Lipoma-preferred partner (Fragment) OS=Homo sapiens OX=9606 GN=LPP PE=1 SV=8	2	0.049	0.062	0.211	0.119	0.458	0.42
Q13158	FADD	FAS-associated death domain protein OS=Homo sapiens OX=9606 GN=FADD PE=1 SV=1	3	0.047	0.062	0.294	0.175	0.542	0.504
Q13907	IDI1	Isopentenyl-diphosphate Delta-isomerase 1 OS=Homo sapiens OX=9606 GN=IDI1 PE=1 SV=2	11	0.051	0.062	0.265	0.179	0.517	0.51
Q9BT73	PSMG3	Proteasome assembly chaperone 3 OS=Homo sapiens OX=9606 GN=PSMG3 PE=1 SV=1	3	0.065	0.062	0.288	0.305	0.538	0.639
Q5TCQ9	MAGI3	Membrane-associated guanylate kinase, WW and PDZ domain-containing protein 3 OS=Homo sapiens OX=9606 GN=MAGI3 PE=1 SV=3	4	0.075	0.062	0.37	0.457	0.611	0.747
P17540	CKMT2	Creatine kinase S-type, mitochondrial OS=Homo sapiens OX=9606 GN=CKMT2 PE=1 SV=2	3	0.023	0.062	0.751	0.389	0.875	0.709
O00567	NOP56	Nucleolar protein 56 OS=Homo sapiens OX=9606 GN=NOP56 PE=1 SV=4	15	0.396	0.061	0.006	0.622	0.0627	0.844
Q9H9J2	MRPL44	39S ribosomal protein L44, mitochondrial OS=Homo sapiens OX=9606 GN=MRPL44 PE=1 SV=1	9	0.113	0.061	0.0127	0.147	0.0992	0.464
P10451	SPP1	Osteopontin OS=Homo sapiens OX=9606 GN=SPP1 PE=1 SV=1	6	0.121	0.061	0.0156	0.186	0.112	0.522
Q9BTT0	ANP32E	Acidic leucine-rich nuclear phosphoprotein 32 family member E OS=Homo sapiens OX=9606 GN=ANP32E PE=1 SV=1	5	0.097	0.061	0.0184	0.116	0.123	0.415
P36404	ARL2	ADP-ribosylation factor-like protein 2 OS=Homo sapiens OX=9606 GN=ARL2 PE=1 SV=4	5	0.045	0.061	0.12	0.0441	0.337	0.253
Q9BWD1	ACAT2	Acetyl-CoA acetyltransferase, cytosolic OS=Homo sapiens OX=9606 GN=ACAT2 PE=1 SV=2	37	0.016	0.061	0.587	0.0479	0.78	0.265
P18754	RCC1	Regulator of chromosome condensation OS=Homo sapiens OX=9606 GN=RCC1 PE=1 SV=1	9	0.086	0.061	0.0479	0.142	0.209	0.458
P49720	PSMB3	Proteasome subunit beta type-3 OS=Homo sapiens OX=9606 GN=PSMB3 PE=1 SV=2	14	0.075	0.061	0.0574	0.112	0.231	0.409
Q9UJC3	HOOK1	Protein Hook homolog 1 OS=Homo sapiens OX=9606 GN=HOOK1 PE=1 SV=2	10	0.061	0.061	0.0924	0.0932	0.299	0.377
Q9HAN9	NMNAT1	Nicotinamide/nicotinic acid mononucleotide adenylyltransferase 1 OS=Homo sapiens OX=9606 GN=NMNAT1 PE=1 SV=1	5	0.067	0.061	0.104	0.14	0.315	0.457
Q8NBN7	RDH13	Retinol dehydrogenase 13 OS=Homo sapiens OX=9606 GN=RDH13 PE=1 SV=2	2	0.088	0.061	0.164	0.326	0.401	0.656
Q9NVX7	KBTBD4	Kelch repeat and BTB domain-containing protein 4 OS=Homo sapiens OX=9606 GN=KBTBD4 PE=1 SV=3	3	0.014	0.061	0.761	0.185	0.88	0.519
Q8WUZ0-2	BCL7C	Isoform of Q8WUZ0, Isoform 2 of B-cell CLL/lymphoma 7 protein family member C OS=Homo sapiens OX=9606 GN=BCL7C PE=1 SV=3	3	0.002	0.061	0.968	0.332	0.987	0.66
P08621	SNRNP70	U1 small nuclear ribonucleoprotein 70 kDa OS=Homo sapiens OX=9606 GN=SNRNP70 PE=1 SV=2	17	-0.024	0.061	0.715	0.36	0.855	0.687
Q8WU76	SCFD2	Sec1 family domain-containing protein 2 OS=Homo sapiens OX=9606 GN=SCFD2 PE=1 SV=2	2	0.018	0.061	0.781	0.362	0.891	0.688
Q9H7H0	METTL17	Methyltransferase-like protein 17, mitochondrial OS=Homo sapiens OX=9606 GN=METTL17 PE=1 SV=1	2	0.011	0.061	0.882	0.431	0.949	0.731
E7EQ69	NAA50	Isoform of Q9GZZ1, N-alpha-acetyltransferase 50 OS=Homo sapiens OX=9606 GN=NAA50 PE=1 SV=1	7	0.076	0.06	0.0104	0.0357	0.0883	0.226
O15347	HMGB3	High mobility group protein B3 OS=Homo sapiens OX=9606 GN=HMGB3 PE=1 SV=4	10	0.089	0.06	0.012	0.0705	0.0958	0.327
P30084	ECHS1	Enoyl-CoA hydratase, mitochondrial OS=Homo sapiens OX=9606 GN=ECHS1 PE=1 SV=4	24	0.081	0.06	0.0193	0.0705	0.127	0.327
Q9BY32	ITPA	Inosine triphosphate pyrophosphatase OS=Homo sapiens OX=9606 GN=ITPA PE=1 SV=2	12	0.056	0.06	0.0412	0.0306	0.192	0.209
Q9HD15	SRA1	Steroid receptor RNA activator 1 OS=Homo sapiens OX=9606 GN=SRA1 PE=1 SV=1	7	0.063	0.06	0.0332	0.0412	0.172	0.244
A0A669KAX3	WFS1	Isoform of O76024, Wolframin OS=Homo sapiens OX=9606 GN=WFS1 PE=1 SV=1	8	0.052	0.06	0.0696	0.0389	0.259	0.237
Q9UBC2-2	EPS15L1	Isoform of Q9UBC2, Isoform 2 of Epidermal growth factor receptor substrate 15-like 1 OS=Homo sapiens OX=9606 GN=EPS15L1 PE=1 SV=1	22	0.078	0.06	0.0419	0.107	0.194	0.401
P30153	PPP2R1A	Serine/threonine-protein phosphatase 2A 65 kDa regulatory subunit A alpha isoform OS=Homo sapiens OX=9606 GN=PPP2R1A PE=1 SV=4	30	0.044	0.06	0.124	0.046	0.345	0.26
P35221	CTNNA1	Catenin alpha-1 OS=Homo sapiens OX=9606 GN=CTNNA1 PE=1 SV=1	27	0.033	0.06	0.254	0.0485	0.504	0.267
Q9GZM5	YIPF3	Protein YIPF3 OS=Homo sapiens OX=9606 GN=YIPF3 PE=1 SV=1	4	0.036	0.06	0.223	0.0543	0.471	0.282
Q8N999	C12orf29	Uncharacterized protein C12orf29 OS=Homo sapiens OX=9606 GN=C12orf29 PE=1 SV=2	5	0.091	0.06	0.0548	0.192	0.226	0.527
P46939	UTRN	Utrophin OS=Homo sapiens OX=9606 GN=UTRN PE=1 SV=2	65	0.07	0.06	0.0558	0.0948	0.227	0.381
Q8IW45	NAXD	ATP-dependent (S)-NAD(P)H-hydrate dehydratase OS=Homo sapiens OX=9606 GN=NAXD PE=1 SV=1	13	0.043	0.06	0.17	0.0646	0.409	0.314
Q8N0W3	FCSK	L-fucose kinase OS=Homo sapiens OX=9606 GN=FCSK PE=1 SV=2	13	0.023	0.06	0.517	0.112	0.732	0.409
Q8IV48	ERI1	3'-5' exoribonuclease 1 OS=Homo sapiens OX=9606 GN=ERI1 PE=1 SV=3	2	0.084	0.06	0.119	0.255	0.336	0.592
P18283	GPX2	Glutathione peroxidase 2 OS=Homo sapiens OX=9606 GN=GPX2 PE=1 SV=3	14	0.031	0.06	0.417	0.127	0.653	0.437
Q9Y376	CAB39	Calcium-binding protein 39 OS=Homo sapiens OX=9606 GN=CAB39 PE=1 SV=1	17	0.047	0.06	0.237	0.138	0.484	0.453
Q9UBQ0	VPS29	Vacuolar protein sorting-associated protein 29 OS=Homo sapiens OX=9606 GN=VPS29 PE=1 SV=1	11	0.047	0.06	0.232	0.139	0.479	0.456
Q9Y3B7	MRPL11	39S ribosomal protein L11, mitochondrial OS=Homo sapiens OX=9606 GN=MRPL11 PE=1 SV=1	8	0.036	0.06	0.373	0.146	0.613	0.463
P15924	DSP	Desmoplakin OS=Homo sapiens OX=9606 GN=DSP PE=1 SV=3	94	-0.029	0.06	0.465	0.147	0.692	0.464
Q8N7R7	CCNYL1	Cyclin-Y-like protein 1 OS=Homo sapiens OX=9606 GN=CCNYL1 PE=1 SV=2	4	-0.037	0.06	0.394	0.173	0.634	0.502
Q16762	TST	Thiosulfate sulfurtransferase OS=Homo sapiens OX=9606 GN=TST PE=1 SV=4	7	0.097	0.06	0.174	0.39	0.412	0.709
P55957	BID	BH3-interacting domain death agonist OS=Homo sapiens OX=9606 GN=BID PE=1 SV=1	5	0.029	0.06	0.517	0.183	0.732	0.516
Q6PKC3	TXNDC11	Thioredoxin domain-containing protein 11 OS=Homo sapiens OX=9606 GN=TXNDC11 PE=1 SV=2	3	-0.008	0.06	0.864	0.227	0.941	0.566
Q562E7	WDR81	WD repeat-containing protein 81 OS=Homo sapiens OX=9606 GN=WDR81 PE=1 SV=2	5	0.057	0.06	0.297	0.274	0.545	0.611
Q9Y2Q3	GSTK1	Glutathione S-transferase kappa 1 OS=Homo sapiens OX=9606 GN=GSTK1 PE=1 SV=3	9	0.096	0.059	0.00306	0.0444	0.0419	0.254
Q9NSE4	IARS2	Isoleucine--tRNA ligase, mitochondrial OS=Homo sapiens OX=9606 GN=IARS2 PE=1 SV=2	40	0.078	0.059	0.00565	0.0258	0.06	0.192
Q9H2U2	PPA2	Inorganic pyrophosphatase 2, mitochondrial OS=Homo sapiens OX=9606 GN=PPA2 PE=1 SV=2	27	0.055	0.059	0.0347	0.0247	0.174	0.187
Q15262	PTPRK	Receptor-type tyrosine-protein phosphatase kappa OS=Homo sapiens OX=9606 GN=PTPRK PE=1 SV=2	21	0.022	0.059	0.363	0.0272	0.605	0.197
F5H5I6	GRSF1	Isoform of Q12849, G-rich sequence factor 1 OS=Homo sapiens OX=9606 GN=GRSF1 PE=1 SV=2	13	0.113	0.059	0.0363	0.244	0.18	0.582
A0A096LPI6	readthrough,	readthrough, Utp12 domain-containing protein (Fragment) OS=Homo sapiens OX=9606 PE=4 SV=2	16	0.052	0.059	0.0727	0.0459	0.263	0.259
Q96IU4	ABHD14B	Protein ABHD14B OS=Homo sapiens OX=9606 GN=ABHD14B PE=1 SV=1	8	0.058	0.059	0.0568	0.0535	0.23	0.281
H0YHX9	NACA	Isoform of E9PAV3, Nascent polypeptide-associated complex subunit alpha OS=Homo sapiens OX=9606 GN=NACA PE=1 SV=2	7	0.06	0.059	0.0699	0.073	0.259	0.335
P23378	GLDC	Glycine dehydrogenase (decarboxylating), mitochondrial OS=Homo sapiens OX=9606 GN=GLDC PE=1 SV=2	47	0.039	0.059	0.22	0.0722	0.467	0.332
Q9NQ50	MRPL40	39S ribosomal protein L40, mitochondrial OS=Homo sapiens OX=9606 GN=MRPL40 PE=1 SV=1	10	0.043	0.059	0.198	0.0812	0.443	0.352
Q8WV22	NSMCE1	Non-structural maintenance of chromosomes element 1 homolog OS=Homo sapiens OX=9606 GN=NSMCE1 PE=1 SV=5	3	0.068	0.059	0.116	0.166	0.332	0.49
Q8WTW3	COG1	Conserved oligomeric Golgi complex subunit 1 OS=Homo sapiens OX=9606 GN=COG1 PE=1 SV=1	7	0.064	0.059	0.122	0.156	0.342	0.477
Q9UEE9	CFDP1	Craniofacial development protein 1 OS=Homo sapiens OX=9606 GN=CFDP1 PE=1 SV=1	16	0.048	0.059	0.209	0.128	0.456	0.437
O14732	IMPA2	Inositol monophosphatase 2 OS=Homo sapiens OX=9606 GN=IMPA2 PE=1 SV=1	6	0.085	0.059	0.192	0.358	0.436	0.686
J3KMZ7	INTS2	Isoform of Q9H0H0, Integrator complex subunit 2 OS=Homo sapiens OX=9606 GN=INTS2 PE=1 SV=1	4	0.049	0.059	0.295	0.211	0.543	0.548
O14807	MRAS	Ras-related protein M-Ras OS=Homo sapiens OX=9606 GN=MRAS PE=1 SV=2	2	0.071	0.059	0.239	0.324	0.486	0.655
O14874	BCKDK	[3-methyl-2-oxobutanoate dehydrogenase [lipoamide]] kinase, mitochondrial OS=Homo sapiens OX=9606 GN=BCKDK PE=1 SV=2	4	0.05	0.059	0.33	0.254	0.573	0.592
P82980	RBP5	Retinol-binding protein 5 OS=Homo sapiens OX=9606 GN=RBP5 PE=1 SV=3	2	-0.093	0.059	0.382	0.575	0.623	0.817
Q99574	SERPINI1	Neuroserpin OS=Homo sapiens OX=9606 GN=SERPINI1 PE=1 SV=1	2	-0.081	0.059	0.412	0.544	0.648	0.8
Q9BRA2	TXNDC17	Thioredoxin domain-containing protein 17 OS=Homo sapiens OX=9606 GN=TXNDC17 PE=1 SV=1	7	0.082	0.058	0.00363	0.0271	0.0469	0.196
Q86WA6	BPHL	Valacyclovir hydrolase OS=Homo sapiens OX=9606 GN=BPHL PE=1 SV=1	9	0.089	0.058	0.00662	0.0571	0.0653	0.29
O15230	LAMA5	Laminin subunit alpha-5 OS=Homo sapiens OX=9606 GN=LAMA5 PE=1 SV=8	90	0.077	0.058	0.0082	0.0359	0.0752	0.226
E9PNJ4	STIM1	Isoform of Q13586, Stromal interaction molecule 1 OS=Homo sapiens OX=9606 GN=STIM1 PE=1 SV=1	10	-0.085	0.058	0.011	0.0671	0.0909	0.32
Q13268	DHRS2	Dehydrogenase/reductase SDR family member 2, mitochondrial OS=Homo sapiens OX=9606 GN=DHRS2 PE=1 SV=4	28	0.064	0.058	0.0116	0.0196	0.094	0.165
Q99733-2	NAP1L4	Isoform of Q99733, Isoform 2 of Nucleosome assembly protein 1-like 4 OS=Homo sapiens OX=9606 GN=NAP1L4 PE=1 SV=1	18	0.1	0.058	0.0215	0.151	0.134	0.469
Q8IVH4	MMAA	Methylmalonic aciduria type A protein, mitochondrial OS=Homo sapiens OX=9606 GN=MMAA PE=1 SV=1	4	0.097	0.058	0.037	0.19	0.182	0.525
Q5T1V6	DDX59	Probable ATP-dependent RNA helicase DDX59 OS=Homo sapiens OX=9606 GN=DDX59 PE=1 SV=1	6	0.026	0.058	0.328	0.0395	0.571	0.238
Q5T123	SH3BGRL3	Isoform of Q9H299, SH3 domain-binding glutamic acid-rich-like protein 3 OS=Homo sapiens OX=9606 GN=SH3BGRL3 PE=1 SV=1	6	0.115	0.058	0.0502	0.301	0.215	0.636
Q92945	KHSRP	Far upstream element-binding protein 2 OS=Homo sapiens OX=9606 GN=KHSRP PE=1 SV=4	55	0.047	0.058	0.126	0.064	0.349	0.313
P49366	DHPS	Deoxyhypusine synthase OS=Homo sapiens OX=9606 GN=DHPS PE=1 SV=1	8	0.011	0.058	0.722	0.0733	0.858	0.335
Q9Y530	OARD1	ADP-ribose glycohydrolase OARD1 OS=Homo sapiens OX=9606 GN=OARD1 PE=1 SV=2	12	0.042	0.058	0.217	0.0926	0.464	0.375
A0A1B0GW68	ASAH1	Isoform of Q13510, Ceramidase OS=Homo sapiens OX=9606 GN=ASAH1 PE=1 SV=1	18	0.064	0.058	0.104	0.142	0.315	0.458
O00571	DDX3X	ATP-dependent RNA helicase DDX3X OS=Homo sapiens OX=9606 GN=DDX3X PE=1 SV=3	3	-0.005	0.058	0.896	0.11	0.955	0.406
Q5T5U3	ARHGAP21	Rho GTPase-activating protein 21 OS=Homo sapiens OX=9606 GN=ARHGAP21 PE=1 SV=2	5	0.049	0.058	0.188	0.128	0.432	0.437
A0A6Q8PGA8	GARS1	Isoform of P41250, Diadenosine tetraphosphate synthetase OS=Homo sapiens OX=9606 GN=GARS1 PE=1 SV=1	34	0.025	0.058	0.492	0.13	0.712	0.441
P54687-4	BCAT1	Isoform of P54687, Isoform 4 of Branched-chain-amino-acid aminotransferase, cytosolic OS=Homo sapiens OX=9606 GN=BCAT1 PE=1 SV=3	12	0.055	0.058	0.154	0.134	0.389	0.448
P49840	GSK3A	Glycogen synthase kinase-3 alpha OS=Homo sapiens OX=9606 GN=GSK3A PE=1 SV=2	6	0.011	0.058	0.781	0.144	0.891	0.461
P53985	SLC16A1	Monocarboxylate transporter 1 OS=Homo sapiens OX=9606 GN=SLC16A1 PE=1 SV=3	4	0.066	0.058	0.187	0.24	0.429	0.579
H7BY55	CD55	Isoform of P08174, Complement decay-accelerating factor OS=Homo sapiens OX=9606 GN=CD55 PE=1 SV=2	2	0.045	0.058	0.299	0.187	0.545	0.522
Q5U5X0	LYRM7	Complex III assembly factor LYRM7 OS=Homo sapiens OX=9606 GN=LYRM7 PE=1 SV=1	2	0.004	0.058	0.929	0.249	0.972	0.588
Q8IWU2	LMTK2	Serine/threonine-protein kinase LMTK2 OS=Homo sapiens OX=9606 GN=LMTK2 PE=1 SV=2	3	0.034	0.058	0.545	0.299	0.749	0.634
A0A0G2JJP1	TRIM15	Isoform of Q9C019, TRIM15 OS=Homo sapiens OX=9606 GN=TRIM15 PE=1 SV=1	2	0.051	0.058	0.384	0.321	0.625	0.654
A0A087WVS8	MOB2	Isoform of Q70IA6, MOB kinase activator 2 OS=Homo sapiens OX=9606 GN=MOB2 PE=1 SV=2	2	0.041	0.058	0.506	0.351	0.724	0.678
Q9BWH2	FUNDC2	FUN14 domain-containing protein 2 OS=Homo sapiens OX=9606 GN=FUNDC2 PE=1 SV=2	2	0.262	0.057	0.000737	0.361	0.0162	0.687
Q02818	NUCB1	Nucleobindin-1 OS=Homo sapiens OX=9606 GN=NUCB1 PE=1 SV=4	27	0.163	0.057	0.00269	0.22	0.0385	0.558
Q6JQN1	ACAD10	Acyl-CoA dehydrogenase family member 10 OS=Homo sapiens OX=9606 GN=ACAD10 PE=1 SV=1	4	0.14	0.057	0.019	0.298	0.126	0.633
Q8WWV3	RTN4IP1	Reticulon-4-interacting protein 1, mitochondrial OS=Homo sapiens OX=9606 GN=RTN4IP1 PE=1 SV=2	3	0.11	0.057	0.0196	0.192	0.128	0.527
A0A0C4DGA2	ECI2	Isoform of O75521, Enoyl-CoA delta isomerase 2, mitochondrial OS=Homo sapiens OX=9606 GN=ECI2 PE=1 SV=1	18	0.029	0.057	0.218	0.0234	0.465	0.182
P36954	POLR2I	DNA-directed RNA polymerase II subunit RPB9 OS=Homo sapiens OX=9606 GN=POLR2I PE=1 SV=1	4	0.07	0.057	0.0439	0.0941	0.199	0.379
P35754	GLRX	Glutaredoxin-1 OS=Homo sapiens OX=9606 GN=GLRX PE=1 SV=2	5	0.065	0.057	0.0514	0.0809	0.218	0.352
Q5JYT7	KIAA1755	Uncharacterized protein KIAA1755 OS=Homo sapiens OX=9606 GN=KIAA1755 PE=2 SV=2	2	0.037	0.057	0.213	0.0676	0.462	0.32
Q9H1K1	ISCU	Iron-sulfur cluster assembly enzyme ISCU, mitochondrial OS=Homo sapiens OX=9606 GN=ISCU PE=1 SV=2	8	0.053	0.057	0.0872	0.0705	0.29	0.327
Q96EK6	GNPNAT1	Glucosamine 6-phosphate N-acetyltransferase OS=Homo sapiens OX=9606 GN=GNPNAT1 PE=1 SV=1	12	0.047	0.057	0.131	0.0714	0.357	0.331
Q8TEA8	DTD1	D-aminoacyl-tRNA deacylase 1 OS=Homo sapiens OX=9606 GN=DTD1 PE=1 SV=2	12	0.027	0.057	0.418	0.102	0.654	0.394
O43813	LANCL1	Glutathione S-transferase LANCL1 OS=Homo sapiens OX=9606 GN=LANCL1 PE=1 SV=1	10	0.058	0.057	0.131	0.137	0.356	0.452
O15541	RNF113A	E3 ubiquitin-protein ligase RNF113A OS=Homo sapiens OX=9606 GN=RNF113A PE=1 SV=1	10	0.016	0.057	0.649	0.132	0.816	0.443
Q9P0P0	RNF181	E3 ubiquitin-protein ligase RNF181 OS=Homo sapiens OX=9606 GN=RNF181 PE=1 SV=1	6	0.054	0.057	0.16	0.145	0.398	0.463
P41214	EIF2D	Eukaryotic translation initiation factor 2D OS=Homo sapiens OX=9606 GN=EIF2D PE=1 SV=3	5	0.03	0.057	0.434	0.151	0.669	0.469
O75363	BCAS1	Breast carcinoma-amplified sequence 1 OS=Homo sapiens OX=9606 GN=BCAS1 PE=1 SV=2	7	0.05	0.057	0.261	0.206	0.512	0.545
A8MU27	SUMO3	Isoform of P55854, Small ubiquitin-related modifier 3 OS=Homo sapiens OX=9606 GN=SUMO3 PE=1 SV=1	2	0.006	0.057	0.9	0.246	0.956	0.585
Q9BRK4	LZTS2	Leucine zipper putative tumor suppressor 2 OS=Homo sapiens OX=9606 GN=LZTS2 PE=1 SV=2	4	0.04	0.057	0.414	0.257	0.65	0.594
Q9UHY8	FEZ2	Fasciculation and elongation protein zeta-2 OS=Homo sapiens OX=9606 GN=FEZ2 PE=1 SV=2	5	0.02	0.057	0.704	0.287	0.85	0.622
Q5VV50	ZNF691	Isoform of Q5VV52, Zinc finger protein 691 OS=Homo sapiens OX=9606 GN=ZNF691 PE=1 SV=1	5	0.069	0.057	0.302	0.395	0.55	0.71
Q8NEM2	SHCBP1	SHC SH2 domain-binding protein 1 OS=Homo sapiens OX=9606 GN=SHCBP1 PE=1 SV=3	3	-0.004	0.057	0.958	0.399	0.983	0.71
Q92692	NECTIN2	Nectin-2 OS=Homo sapiens OX=9606 GN=NECTIN2 PE=1 SV=1	8	0.102	0.056	0.00194	0.0543	0.0313	0.282
P38646	HSPA9	Stress-70 protein, mitochondrial OS=Homo sapiens OX=9606 GN=HSPA9 PE=1 SV=2	66	0.074	0.056	0.00561	0.0251	0.06	0.189
P51398	DAP3	28S ribosomal protein S29, mitochondrial OS=Homo sapiens OX=9606 GN=DAP3 PE=1 SV=1	9	0.117	0.056	0.0212	0.233	0.133	0.571
P49721	PSMB2	Proteasome subunit beta type-2 OS=Homo sapiens OX=9606 GN=PSMB2 PE=1 SV=1	10	0.061	0.056	0.0231	0.0335	0.141	0.219
Q9Y617	PSAT1	Phosphoserine aminotransferase OS=Homo sapiens OX=9606 GN=PSAT1 PE=1 SV=2	25	0.034	0.056	0.161	0.0293	0.399	0.204
Q06323	PSME1	Proteasome activator complex subunit 1 OS=Homo sapiens OX=9606 GN=PSME1 PE=1 SV=1	24	0.064	0.056	0.0332	0.0592	0.172	0.297
P25786	PSMA1	Proteasome subunit alpha type-1 OS=Homo sapiens OX=9606 GN=PSMA1 PE=1 SV=1	25	0.05	0.056	0.0804	0.0547	0.278	0.283
Q5JVS0	HABP4	Intracellular hyaluronan-binding protein 4 OS=Homo sapiens OX=9606 GN=HABP4 PE=1 SV=1	13	0.076	0.056	0.0749	0.175	0.267	0.504
P13929	ENO3	Beta-enolase OS=Homo sapiens OX=9606 GN=ENO3 PE=1 SV=5	19	0.032	0.056	0.307	0.0822	0.553	0.354
J3KNN7	BRAP	Isoform of Q7Z569, BRCA1-associated protein OS=Homo sapiens OX=9606 GN=BRAP PE=1 SV=1	2	0.093	0.056	0.0857	0.282	0.287	0.617
G8JLA2	MYL6	Isoform of P60660, Myosin light polypeptide 6 OS=Homo sapiens OX=9606 GN=MYL6 PE=1 SV=1	18	0.011	0.056	0.739	0.0975	0.868	0.384
P43487	RANBP1	Ran-specific GTPase-activating protein OS=Homo sapiens OX=9606 GN=RANBP1 PE=1 SV=1	12	0.033	0.056	0.319	0.0978	0.564	0.384
O43583	DENR	Density-regulated protein OS=Homo sapiens OX=9606 GN=DENR PE=1 SV=2	9	0.062	0.056	0.1	0.134	0.31	0.448
P29966	MARCKS	Myristoylated alanine-rich C-kinase substrate OS=Homo sapiens OX=9606 GN=MARCKS PE=1 SV=4	12	0.039	0.056	0.242	0.102	0.49	0.393
Q99598	TSNAX	Translin-associated protein X OS=Homo sapiens OX=9606 GN=TSNAX PE=1 SV=1	23	0.044	0.056	0.206	0.117	0.453	0.417
Q9BUR4	WRAP53	Telomerase Cajal body protein 1 OS=Homo sapiens OX=9606 GN=WRAP53 PE=1 SV=1	5	0.062	0.056	0.15	0.192	0.384	0.527
Q01081	U2AF1	Splicing factor U2AF 35 kDa subunit OS=Homo sapiens OX=9606 GN=U2AF1 PE=1 SV=3	8	0.042	0.056	0.278	0.158	0.529	0.479
Q6DHV7	ADAL	Adenosine deaminase-like protein OS=Homo sapiens OX=9606 GN=ADAL PE=1 SV=2	7	0.02	0.056	0.624	0.174	0.801	0.503
P07948	LYN	Tyrosine-protein kinase Lyn OS=Homo sapiens OX=9606 GN=LYN PE=1 SV=3	3	-0.013	0.056	0.787	0.238	0.895	0.575
Q92851-4	CASP10	Isoform of Q92851, Isoform D of Caspase-10 OS=Homo sapiens OX=9606 GN=CASP10 PE=1 SV=3	2	0.061	0.056	0.29	0.333	0.54	0.661
Q7Z3E2	CCDC186	Coiled-coil domain-containing protein 186 OS=Homo sapiens OX=9606 GN=CCDC186 PE=1 SV=2	3	-0.008	0.056	0.876	0.306	0.947	0.639
Q9Y4R8	TELO2	Telomere length regulation protein TEL2 homolog OS=Homo sapiens OX=9606 GN=TELO2 PE=1 SV=2	3	-0.022	0.056	0.692	0.313	0.842	0.645
Q8TEQ0	SNX29	Sorting nexin-29 OS=Homo sapiens OX=9606 GN=SNX29 PE=1 SV=3	2	0.074	0.056	0.524	0.628	0.736	0.846
P25205	MCM3	DNA replication licensing factor MCM3 OS=Homo sapiens OX=9606 GN=MCM3 PE=1 SV=3	49	0.08	0.055	0.0016	0.0175	0.0277	0.154
Q8WXX5	DNAJC9	DnaJ homolog subfamily C member 9 OS=Homo sapiens OX=9606 GN=DNAJC9 PE=1 SV=1	11	0.089	0.055	0.00369	0.0494	0.0471	0.27
P53597	SUCLG1	Succinate--CoA ligase [ADP/GDP-forming] subunit alpha, mitochondrial OS=Homo sapiens OX=9606 GN=SUCLG1 PE=1 SV=4	12	0.07	0.055	0.00522	0.0201	0.0578	0.168
G3V5T0	GSTZ1	Isoform of O43708, Maleylacetoacetate isomerase OS=Homo sapiens OX=9606 GN=GSTZ1 PE=1 SV=1	6	0.081	0.055	0.00642	0.0464	0.064	0.261
P05067	APP	Amyloid-beta precursor protein OS=Homo sapiens OX=9606 GN=APP PE=1 SV=3	7	-0.093	0.055	0.00708	0.084	0.0681	0.358
Q15031	LARS2	Probable leucine--tRNA ligase, mitochondrial OS=Homo sapiens OX=9606 GN=LARS2 PE=1 SV=2	16	0.128	0.055	0.0103	0.222	0.0878	0.562
Q15393	SF3B3	Splicing factor 3B subunit 3 OS=Homo sapiens OX=9606 GN=SF3B3 PE=1 SV=4	51	0.07	0.055	0.0135	0.045	0.104	0.256
P00367	GLUD1	Glutamate dehydrogenase 1, mitochondrial OS=Homo sapiens OX=9606 GN=GLUD1 PE=1 SV=2	49	0.046	0.055	0.039	0.0167	0.186	0.15
H0YF29	C8orf82	Isoform of Q6P1X6, UPF0598 protein C8orf82 (Fragment) OS=Homo sapiens OX=9606 GN=C8orf82 PE=1 SV=1	9	0.043	0.055	0.0872	0.0326	0.29	0.217
H0YGR4	REXO2	Isoform of Q9Y3B8, Oligoribonuclease, mitochondrial (Fragment) OS=Homo sapiens OX=9606 GN=REXO2 PE=1 SV=1	14	0.021	0.055	0.402	0.0371	0.642	0.231
P39748	FEN1	Flap endonuclease 1 OS=Homo sapiens OX=9606 GN=FEN1 PE=1 SV=1	13	0.069	0.055	0.0445	0.0977	0.201	0.384
A0A1W2PPZ5	TCEA1	Isoform of P23193, Transcription elongation factor A protein 1 OS=Homo sapiens OX=9606 GN=TCEA1 PE=1 SV=1	25	0.044	0.055	0.116	0.0538	0.331	0.281
Q13637	RAB32	Ras-related protein Rab-32 OS=Homo sapiens OX=9606 GN=RAB32 PE=1 SV=3	6	0.058	0.055	0.0646	0.0777	0.248	0.345
Q9Y383	LUC7L2	Putative RNA-binding protein Luc7-like 2 OS=Homo sapiens OX=9606 GN=LUC7L2 PE=1 SV=2	9	0.033	0.055	0.271	0.0786	0.522	0.347
Q9UBP6	METTL1	tRNA (guanine-N(7)-)-methyltransferase OS=Homo sapiens OX=9606 GN=METTL1 PE=1 SV=1	9	0.038	0.055	0.23	0.0861	0.477	0.362
Q99959-2	PKP2	Isoform of Q99959, Isoform 1 of Plakophilin-2 OS=Homo sapiens OX=9606 GN=PKP2 PE=1 SV=2	19	0.028	0.055	0.362	0.0875	0.604	0.365
O75351	VPS4B	Vacuolar protein sorting-associated protein 4B OS=Homo sapiens OX=9606 GN=VPS4B PE=1 SV=2	17	0.017	0.055	0.637	0.138	0.808	0.454
Q9NX40	OCIAD1	OCIA domain-containing protein 1 OS=Homo sapiens OX=9606 GN=OCIAD1 PE=1 SV=1	5	-0.007	0.055	0.845	0.153	0.93	0.472
Q96CU9	FOXRED1	FAD-dependent oxidoreductase domain-containing protein 1 OS=Homo sapiens OX=9606 GN=FOXRED1 PE=1 SV=2	5	0.045	0.055	0.253	0.163	0.503	0.486
P62070	RRAS2	Ras-related protein R-Ras2 OS=Homo sapiens OX=9606 GN=RRAS2 PE=1 SV=1	9	0.029	0.055	0.463	0.166	0.69	0.49
P62891	RPL39	60S ribosomal protein L39 OS=Homo sapiens OX=9606 GN=RPL39 PE=1 SV=2	2	-0.029	0.055	0.463	0.169	0.69	0.495
Q8WVM0	TFB1M	Dimethyladenosine transferase 1, mitochondrial OS=Homo sapiens OX=9606 GN=TFB1M PE=1 SV=1	4	0.061	0.055	0.175	0.212	0.413	0.55
Q96RW7	HMCN1	Hemicentin-1 OS=Homo sapiens OX=9606 GN=HMCN1 PE=1 SV=2	2	0.027	0.055	0.502	0.177	0.72	0.508
O95716	RAB3D	Ras-related protein Rab-3D OS=Homo sapiens OX=9606 GN=RAB3D PE=1 SV=1	3	0.024	0.055	0.55	0.178	0.753	0.51
Q9NPJ6	MED4	Mediator of RNA polymerase II transcription subunit 4 OS=Homo sapiens OX=9606 GN=MED4 PE=1 SV=1	2	0.043	0.055	0.292	0.181	0.542	0.513
D6RBR1	CAST	Isoform of P20810, Calpastatin (Fragment) OS=Homo sapiens OX=9606 GN=CAST PE=1 SV=1	2	0.034	0.055	0.408	0.191	0.645	0.526
Q9P0L0	VAPA	Vesicle-associated membrane protein-associated protein A OS=Homo sapiens OX=9606 GN=VAPA PE=1 SV=3	2	-0.069	0.055	0.224	0.333	0.471	0.661
P46199	MTIF2	Translation initiation factor IF-2, mitochondrial OS=Homo sapiens OX=9606 GN=MTIF2 PE=1 SV=2	3	0.086	0.055	0.236	0.443	0.484	0.74
Q15126	PMVK	Phosphomevalonate kinase OS=Homo sapiens OX=9606 GN=PMVK PE=1 SV=3	3	0.058	0.055	0.291	0.316	0.54	0.648
P63302	SELENOW	Selenoprotein W OS=Homo sapiens OX=9606 GN=SELENOW PE=1 SV=3	2	-0.001	0.055	0.987	0.362	0.994	0.688
Q8N201	INTS1	Integrator complex subunit 1 OS=Homo sapiens OX=9606 GN=INTS1 PE=1 SV=2	5	0.029	0.055	0.639	0.37	0.81	0.695
O43255	SIAH2	E3 ubiquitin-protein ligase SIAH2 OS=Homo sapiens OX=9606 GN=SIAH2 PE=1 SV=1	2	-0.002	0.055	0.976	0.377	0.991	0.7
Q9H9V9	JMJD4	2-oxoglutarate and iron-dependent oxygenase JMJD4 OS=Homo sapiens OX=9606 GN=JMJD4 PE=1 SV=2	2	0.216	0.054	0.000567	0.287	0.014	0.622
A2A274	ACO2	Isoform of Q99798, Aconitate hydratase, mitochondrial OS=Homo sapiens OX=9606 GN=ACO2 PE=1 SV=1	31	0.102	0.054	0.00713	0.117	0.0684	0.417
O00330	PDHX	Pyruvate dehydrogenase protein X component, mitochondrial OS=Homo sapiens OX=9606 GN=PDHX PE=1 SV=3	19	0.092	0.054	0.00774	0.0889	0.072	0.368
P21266	GSTM3	Glutathione S-transferase Mu 3 OS=Homo sapiens OX=9606 GN=GSTM3 PE=1 SV=3	21	0.073	0.054	0.0193	0.0676	0.127	0.32
P06753-4	TPM3	Isoform of P06753, Isoform 4 of Tropomyosin alpha-3 chain OS=Homo sapiens OX=9606 GN=TPM3 PE=1 SV=2	12	0.055	0.054	0.0289	0.031	0.16	0.211
Q86Y56	DNAAF5	Dynein assembly factor 5, axonemal OS=Homo sapiens OX=9606 GN=DNAAF5 PE=1 SV=4	5	0.062	0.054	0.0405	0.0716	0.19	0.331
O14562	UBFD1	Ubiquitin domain-containing protein UBFD1 OS=Homo sapiens OX=9606 GN=UBFD1 PE=1 SV=2	14	0.031	0.054	0.243	0.0536	0.49	0.281
P25490	YY1	Transcriptional repressor protein YY1 OS=Homo sapiens OX=9606 GN=YY1 PE=1 SV=2	4	0.071	0.054	0.0605	0.141	0.239	0.458
Q14738	PPP2R5D	Serine/threonine-protein phosphatase 2A 56 kDa regulatory subunit delta isoform OS=Homo sapiens OX=9606 GN=PPP2R5D PE=1 SV=1	9	0.029	0.054	0.319	0.0691	0.564	0.325
Q7Z434	MAVS	Mitochondrial antiviral-signaling protein OS=Homo sapiens OX=9606 GN=MAVS PE=1 SV=2	15	-0.011	0.054	0.719	0.0851	0.857	0.361
Q9NR33	POLE4	DNA polymerase epsilon subunit 4 OS=Homo sapiens OX=9606 GN=POLE4 PE=1 SV=2	3	0.031	0.054	0.337	0.1	0.579	0.39
Q9UL54-2	TAOK2	Isoform of Q9UL54, Isoform 2 of Serine/threonine-protein kinase TAO2 OS=Homo sapiens OX=9606 GN=TAOK2 PE=1 SV=2	3	0.072	0.054	0.107	0.214	0.319	0.552
P14649	MYL6B	Myosin light chain 6B OS=Homo sapiens OX=9606 GN=MYL6B PE=1 SV=1	6	0.019	0.054	0.557	0.113	0.759	0.41
Q86YH6	PDSS2	All trans-polyprenyl-diphosphate synthase PDSS2 OS=Homo sapiens OX=9606 GN=PDSS2 PE=1 SV=2	9	0.048	0.054	0.162	0.118	0.4	0.418
Q9H871	RMND5A	E3 ubiquitin-protein transferase RMND5A OS=Homo sapiens OX=9606 GN=RMND5A PE=1 SV=1	2	0.111	0.054	0.12	0.433	0.338	0.733
Q8TBA6	GOLGA5	Golgin subfamily A member 5 OS=Homo sapiens OX=9606 GN=GOLGA5 PE=1 SV=3	6	0.039	0.054	0.254	0.122	0.504	0.425
Q9NQH7	XPNPEP3	Xaa-Pro aminopeptidase 3 OS=Homo sapiens OX=9606 GN=XPNPEP3 PE=1 SV=1	14	0.023	0.054	0.521	0.148	0.734	0.465
Q8N3D4	EHBP1L1	EH domain-binding protein 1-like protein 1 OS=Homo sapiens OX=9606 GN=EHBP1L1 PE=1 SV=2	5	0.007	0.054	0.842	0.16	0.929	0.484
Q9NR28	DIABLO	Diablo homolog, mitochondrial OS=Homo sapiens OX=9606 GN=DIABLO PE=1 SV=1	10	0.037	0.054	0.334	0.168	0.576	0.492
A0A0A0MRW6	NOL6	Isoform of Q9H6R4, Nucleolar protein 6 OS=Homo sapiens OX=9606 GN=NOL6 PE=1 SV=1	3	0.118	0.054	0.187	0.534	0.43	0.794
Q9BT09	CNPY3	Protein canopy homolog 3 OS=Homo sapiens OX=9606 GN=CNPY3 PE=1 SV=1	8	0.064	0.054	0.19	0.268	0.433	0.605
Q6QNY0	BLOC1S3	Biogenesis of lysosome-related organelles complex 1 subunit 3 OS=Homo sapiens OX=9606 GN=BLOC1S3 PE=1 SV=1	5	0.058	0.054	0.194	0.221	0.438	0.56
A0A087X0L7	OXA1L	Isoform of Q15070, Mitochondrial inner membrane protein OXA1L OS=Homo sapiens OX=9606 GN=OXA1L PE=1 SV=1	2	-0.008	0.054	0.841	0.213	0.928	0.55
Q06330	RBPJ	Recombining binding protein suppressor of hairless OS=Homo sapiens OX=9606 GN=RBPJ PE=1 SV=3	7	-0.058	0.054	0.27	0.297	0.521	0.632
Q96SI1	KCTD15	BTB/POZ domain-containing protein KCTD15 OS=Homo sapiens OX=9606 GN=KCTD15 PE=1 SV=1	3	-0.04	0.054	0.443	0.3	0.676	0.635
Q86YS6	RAB43	Ras-related protein Rab-43 OS=Homo sapiens OX=9606 GN=RAB43 PE=1 SV=1	2	-0.031	0.054	0.553	0.302	0.757	0.636
Q8NEL9	DDHD1	Phospholipase DDHD1 OS=Homo sapiens OX=9606 GN=DDHD1 PE=1 SV=2	2	0.009	0.054	0.877	0.343	0.947	0.673
P78310	CXADR	Coxsackievirus and adenovirus receptor OS=Homo sapiens OX=9606 GN=CXADR PE=1 SV=1	2	-0.037	0.054	0.54	0.382	0.747	0.705
Q96I99	SUCLG2	Succinate--CoA ligase [GDP-forming] subunit beta, mitochondrial OS=Homo sapiens OX=9606 GN=SUCLG2 PE=1 SV=2	20	0.097	0.053	0.000605	0.0305	0.0145	0.209
A0A1W2PNX8	UNC45A	Isoform of Q9H3U1, Protein unc-45 homolog A OS=Homo sapiens OX=9606 GN=UNC45A PE=1 SV=1	13	0.098	0.053	0.00751	0.114	0.0704	0.412
B5MCF9	PES1	Isoform of O00541, Pescadillo homolog OS=Homo sapiens OX=9606 GN=PES1 PE=1 SV=1	8	0.288	0.053	0.00967	0.592	0.0848	0.828
Q9H4F8	SMOC1	SPARC-related modular calcium-binding protein 1 OS=Homo sapiens OX=9606 GN=SMOC1 PE=1 SV=1	3	-0.116	0.053	0.0143	0.223	0.107	0.563
O75306	NDUFS2	NADH dehydrogenase [ubiquinone] iron-sulfur protein 2, mitochondrial OS=Homo sapiens OX=9606 GN=NDUFS2 PE=1 SV=2	9	0.081	0.053	0.0157	0.0891	0.112	0.368
P23297	S100A1	Protein S100-A1 OS=Homo sapiens OX=9606 GN=S100A1 PE=1 SV=2	3	0.102	0.053	0.0165	0.174	0.115	0.503
A0A0A0MT83	IVD	Isoform of P26440, Butyryl-CoA dehydrogenase OS=Homo sapiens OX=9606 GN=IVD PE=1 SV=2	22	0.05	0.053	0.0326	0.0257	0.171	0.191
Q96T51	RUFY1	RUN and FYVE domain-containing protein 1 OS=Homo sapiens OX=9606 GN=RUFY1 PE=1 SV=2	12	0.074	0.053	0.0327	0.115	0.171	0.413
Q86VP6	CAND1	Cullin-associated NEDD8-dissociated protein 1 OS=Homo sapiens OX=9606 GN=CAND1 PE=1 SV=2	50	0.059	0.053	0.0346	0.0528	0.174	0.279
P60900	PSMA6	Proteasome subunit alpha type-6 OS=Homo sapiens OX=9606 GN=PSMA6 PE=1 SV=1	16	0.048	0.053	0.0793	0.0558	0.276	0.285
P40926	MDH2	Malate dehydrogenase, mitochondrial OS=Homo sapiens OX=9606 GN=MDH2 PE=1 SV=3	27	0.053	0.053	0.0596	0.0616	0.237	0.306
Q86UV5	USP48	Ubiquitin carboxyl-terminal hydrolase 48 OS=Homo sapiens OX=9606 GN=USP48 PE=1 SV=1	4	0.072	0.053	0.0618	0.159	0.242	0.481
P48047	ATP5PO	ATP synthase subunit O, mitochondrial OS=Homo sapiens OX=9606 GN=ATP5PO PE=1 SV=1	3	0.136	0.053	0.0696	0.456	0.259	0.747
Q6GMV2	SMYD5	SET and MYND domain-containing protein 5 OS=Homo sapiens OX=9606 GN=SMYD5 PE=1 SV=2	10	0.049	0.053	0.0986	0.0761	0.309	0.342
A0A590UJ23	PALM3	Isoform of A6NDB9, Paralemmin-3 OS=Homo sapiens OX=9606 GN=PALM3 PE=1 SV=1	9	0.005	0.053	0.85	0.0769	0.933	0.343
J3KS15	MRPL58	Isoform of Q14197, Peptidyl-tRNA hydrolase ICT1, mitochondrial (Fragment) OS=Homo sapiens OX=9606 GN=MRPL58 PE=1 SV=1	5	0.08	0.053	0.082	0.235	0.282	0.573
P61201	COPS2	COP9 signalosome complex subunit 2 OS=Homo sapiens OX=9606 GN=COPS2 PE=1 SV=1	11	0.026	0.053	0.369	0.0835	0.611	0.357
Q99611	SEPHS2	Selenide, water dikinase 2 OS=Homo sapiens OX=9606 GN=SEPHS2 PE=1 SV=3	15	0.028	0.053	0.372	0.0959	0.613	0.382
Q9H845	ACAD9	Complex I assembly factor ACAD9, mitochondrial OS=Homo sapiens OX=9606 GN=ACAD9 PE=1 SV=1	12	0.044	0.053	0.172	0.107	0.411	0.401
P61020	RAB5B	Ras-related protein Rab-5B OS=Homo sapiens OX=9606 GN=RAB5B PE=1 SV=1	5	0.042	0.053	0.197	0.108	0.442	0.403
Q49B96	COX19	Cytochrome c oxidase assembly protein COX19 OS=Homo sapiens OX=9606 GN=COX19 PE=1 SV=1	3	0.082	0.053	0.114	0.294	0.328	0.63
Q9NW68	BSDC1	BSD domain-containing protein 1 OS=Homo sapiens OX=9606 GN=BSDC1 PE=1 SV=1	5	0.018	0.053	0.588	0.125	0.78	0.433
Q96DX4	RSPRY1	RING finger and SPRY domain-containing protein 1 OS=Homo sapiens OX=9606 GN=RSPRY1 PE=1 SV=1	5	-0.085	0.053	0.127	0.328	0.35	0.657
Q00403	GTF2B	Transcription initiation factor IIB OS=Homo sapiens OX=9606 GN=GTF2B PE=1 SV=1	8	0.068	0.053	0.136	0.235	0.362	0.573
Q96H20	SNF8	Vacuolar-sorting protein SNF8 OS=Homo sapiens OX=9606 GN=SNF8 PE=1 SV=1	5	0.053	0.053	0.142	0.145	0.372	0.463
Q14166	TTLL12	Tubulin--tyrosine ligase-like protein 12 OS=Homo sapiens OX=9606 GN=TTLL12 PE=1 SV=2	21	0.074	0.053	0.158	0.303	0.394	0.636
Q9BY49	PECR	Peroxisomal trans-2-enoyl-CoA reductase OS=Homo sapiens OX=9606 GN=PECR PE=1 SV=2	11	0.076	0.053	0.163	0.327	0.401	0.657
Q9H3C7	GGNBP2	Gametogenetin-binding protein 2 OS=Homo sapiens OX=9606 GN=GGNBP2 PE=1 SV=1	2	0.019	0.053	0.647	0.218	0.815	0.557
Q5JUW8	DLG3	Isoform of Q92796, Discs, large homolog 3 (Neuroendocrine-dlg, Drosophila), isoform CRA_b OS=Homo sapiens OX=9606 GN=DLG3 PE=1 SV=1	3	0.037	0.053	0.419	0.257	0.655	0.594
Q96I23	PYURF	Protein preY, mitochondrial OS=Homo sapiens OX=9606 GN=PYURF PE=1 SV=1	3	-0.021	0.053	0.686	0.322	0.838	0.654
Q92805	GOLGA1	Golgin subfamily A member 1 OS=Homo sapiens OX=9606 GN=GOLGA1 PE=1 SV=3	17	0.105	0.052	0.00402	0.107	0.0492	0.401
Q9H5N1	RABEP2	Rab GTPase-binding effector protein 2 OS=Homo sapiens OX=9606 GN=RABEP2 PE=1 SV=2	12	0.104	0.052	0.00755	0.143	0.0707	0.459
H0YIV4	NAP1L1	Isoform of P55209, Nucleosome assembly protein 1-like 1 (Fragment) OS=Homo sapiens OX=9606 GN=NAP1L1 PE=1 SV=1	14	0.094	0.052	0.0093	0.112	0.0827	0.409
P82664	MRPS10	28S ribosomal protein S10, mitochondrial OS=Homo sapiens OX=9606 GN=MRPS10 PE=1 SV=2	3	0.12	0.052	0.0175	0.265	0.12	0.602
P40925-3	MDH1	Isoform of P40925, Isoform 3 of Malate dehydrogenase, cytoplasmic OS=Homo sapiens OX=9606 GN=MDH1 PE=1 SV=4	19	0.068	0.052	0.0292	0.086	0.161	0.362
Q15181	PPA1	Inorganic pyrophosphatase OS=Homo sapiens OX=9606 GN=PPA1 PE=1 SV=2	17	0.052	0.052	0.034	0.0353	0.173	0.224
P21860	ERBB3	Receptor tyrosine-protein kinase erbB-3 OS=Homo sapiens OX=9606 GN=ERBB3 PE=1 SV=1	12	0.055	0.052	0.0344	0.0428	0.174	0.248
P02787	TF	Serotransferrin OS=Homo sapiens OX=9606 GN=TF PE=1 SV=3	52	0.024	0.052	0.321	0.0435	0.567	0.251
Q9Y5L4	TIMM13	Mitochondrial import inner membrane translocase subunit Tim13 OS=Homo sapiens OX=9606 GN=TIMM13 PE=1 SV=1	7	0.063	0.052	0.0448	0.0891	0.202	0.368
P34897	SHMT2	Serine hydroxymethyltransferase, mitochondrial OS=Homo sapiens OX=9606 GN=SHMT2 PE=1 SV=3	42	-0.022	0.052	0.371	0.0469	0.612	0.263
P11413	G6PD	Glucose-6-phosphate 1-dehydrogenase OS=Homo sapiens OX=9606 GN=G6PD PE=1 SV=4	30	0.045	0.052	0.0976	0.0613	0.307	0.305
Q13011	ECH1	Delta(3,5)-Delta(2,4)-dienoyl-CoA isomerase, mitochondrial OS=Homo sapiens OX=9606 GN=ECH1 PE=1 SV=2	21	0.031	0.052	0.284	0.0849	0.536	0.36
O00418	EEF2K	Eukaryotic elongation factor 2 kinase OS=Homo sapiens OX=9606 GN=EEF2K PE=1 SV=2	12	0.055	0.052	0.0866	0.108	0.289	0.402
Q9P2R3	ANKFY1	Rabankyrin-5 OS=Homo sapiens OX=9606 GN=ANKFY1 PE=1 SV=2	11	0.067	0.052	0.114	0.209	0.329	0.547
O14908	GIPC1	PDZ domain-containing protein GIPC1 OS=Homo sapiens OX=9606 GN=GIPC1 PE=1 SV=2	6	0.013	0.052	0.697	0.137	0.845	0.452
P09429	HMGB1	High mobility group protein B1 OS=Homo sapiens OX=9606 GN=HMGB1 PE=1 SV=3	20	0.031	0.052	0.368	0.146	0.61	0.463
P15289	ARSA	Arylsulfatase A OS=Homo sapiens OX=9606 GN=ARSA PE=1 SV=3	7	-0.018	0.052	0.616	0.148	0.797	0.465
P32322	PYCR1	Pyrroline-5-carboxylate reductase 1, mitochondrial OS=Homo sapiens OX=9606 GN=PYCR1 PE=1 SV=2	27	0.025	0.052	0.491	0.162	0.712	0.486
Q8TCD5	NT5C	5'(3')-deoxyribonucleotidase, cytosolic type OS=Homo sapiens OX=9606 GN=NT5C PE=1 SV=2	10	0.034	0.052	0.383	0.186	0.624	0.522
Q96HR9-2	REEP6	Isoform of Q96HR9, Isoform 2 of Receptor expression-enhancing protein 6 OS=Homo sapiens OX=9606 GN=REEP6 PE=1 SV=2	5	0.052	0.052	0.278	0.277	0.529	0.615
Q96AE7	TTC17	Tetratricopeptide repeat protein 17 OS=Homo sapiens OX=9606 GN=TTC17 PE=1 SV=1	2	-0.01	0.052	0.885	0.441	0.95	0.738
Q9P265	DIP2B	Disco-interacting protein 2 homolog B OS=Homo sapiens OX=9606 GN=DIP2B PE=1 SV=3	37	0.067	0.051	0.00824	0.0352	0.0754	0.224
Q8NHU6	TDRD7	Tudor domain-containing protein 7 OS=Homo sapiens OX=9606 GN=TDRD7 PE=1 SV=2	3	0.076	0.051	0.0123	0.0755	0.0974	0.34
Q13185	CBX3	Chromobox protein homolog 3 OS=Homo sapiens OX=9606 GN=CBX3 PE=1 SV=4	11	0.069	0.051	0.0192	0.0692	0.127	0.325
H0Y860	STIM2	Isoform of Q9P246, Stromal interaction molecule 2 OS=Homo sapiens OX=9606 GN=STIM2 PE=1 SV=2	2	-0.181	0.051	0.0231	0.483	0.141	0.764
Q9BYN8	MRPS26	28S ribosomal protein S26, mitochondrial OS=Homo sapiens OX=9606 GN=MRPS26 PE=1 SV=1	8	0.079	0.051	0.0594	0.204	0.236	0.543
P30622	CLIP1	CAP-Gly domain-containing linker protein 1 OS=Homo sapiens OX=9606 GN=CLIP1 PE=1 SV=2	44	0.061	0.051	0.0612	0.112	0.241	0.409
A0A2R8YEM2	CCNH	Isoform of P51946, Cyclin-H OS=Homo sapiens OX=9606 GN=CCNH PE=1 SV=1	8	0.035	0.051	0.197	0.0721	0.442	0.332
P33316-2	DUT	Isoform of P33316, Isoform 2 of Deoxyuridine 5'-triphosphate nucleotidohydrolase, mitochondrial OS=Homo sapiens OX=9606 GN=DUT PE=1 SV=4	11	0.041	0.051	0.142	0.0739	0.373	0.337
Q9NQC3	RTN4	Reticulon-4 OS=Homo sapiens OX=9606 GN=RTN4 PE=1 SV=2	11	0.054	0.051	0.0806	0.101	0.278	0.391
Q14376	GALE	UDP-glucose 4-epimerase OS=Homo sapiens OX=9606 GN=GALE PE=1 SV=2	20	0.033	0.051	0.285	0.103	0.536	0.394
Q9UBQ5	EIF3K	Eukaryotic translation initiation factor 3 subunit K OS=Homo sapiens OX=9606 GN=EIF3K PE=1 SV=1	6	0.053	0.051	0.103	0.12	0.313	0.42
Q9Y646	CPQ	Carboxypeptidase Q OS=Homo sapiens OX=9606 GN=CPQ PE=1 SV=1	12	0.038	0.051	0.22	0.106	0.467	0.399
Q8N5L8	RPP25L	Ribonuclease P protein subunit p25-like protein OS=Homo sapiens OX=9606 GN=RPP25L PE=1 SV=1	4	0.072	0.051	0.108	0.239	0.32	0.578
O14737	PDCD5	Programmed cell death protein 5 OS=Homo sapiens OX=9606 GN=PDCD5 PE=1 SV=3	10	0.055	0.051	0.134	0.162	0.36	0.486
P19634	SLC9A1	Sodium/hydrogen exchanger 1 OS=Homo sapiens OX=9606 GN=SLC9A1 PE=1 SV=2	4	0.026	0.051	0.467	0.165	0.694	0.489
Q9NVH6	TMLHE	Trimethyllysine dioxygenase, mitochondrial OS=Homo sapiens OX=9606 GN=TMLHE PE=1 SV=1	7	0.048	0.051	0.218	0.192	0.465	0.527
Q6UX04	CWC27	Spliceosome-associated protein CWC27 homolog OS=Homo sapiens OX=9606 GN=CWC27 PE=1 SV=1	8	0.006	0.051	0.881	0.202	0.949	0.541
Q9H8T0	AKTIP	AKT-interacting protein OS=Homo sapiens OX=9606 GN=AKTIP PE=1 SV=1	2	0.067	0.051	0.202	0.322	0.449	0.654
Q9NRR5	UBQLN4	Ubiquilin-4 OS=Homo sapiens OX=9606 GN=UBQLN4 PE=1 SV=2	12	0.031	0.051	0.526	0.305	0.738	0.639
Q8IX04	UEVLD	Ubiquitin-conjugating enzyme E2 variant 3 OS=Homo sapiens OX=9606 GN=UEVLD PE=1 SV=2	2	0.015	0.051	0.801	0.4	0.905	0.71
Q13769	THOC5	THO complex subunit 5 homolog OS=Homo sapiens OX=9606 GN=THOC5 PE=1 SV=2	17	0.118	0.05	0.00556	0.188	0.0598	0.522
O95571	ETHE1	Persulfide dioxygenase ETHE1, mitochondrial OS=Homo sapiens OX=9606 GN=ETHE1 PE=1 SV=2	11	0.059	0.05	0.0148	0.0331	0.108	0.218
P78540	ARG2	Arginase-2, mitochondrial OS=Homo sapiens OX=9606 GN=ARG2 PE=1 SV=1	7	0.064	0.05	0.0152	0.0472	0.11	0.263
Q6PGP7	TTC37	Tetratricopeptide repeat protein 37 OS=Homo sapiens OX=9606 GN=TTC37 PE=1 SV=1	14	0.078	0.05	0.0367	0.163	0.181	0.486
E9PNM1	FDFT1	Isoform of P37268, Squalene synthase OS=Homo sapiens OX=9606 GN=FDFT1 PE=1 SV=1	6	0.072	0.05	0.042	0.143	0.194	0.459
Q16836	HADH	Hydroxyacyl-coenzyme A dehydrogenase, mitochondrial OS=Homo sapiens OX=9606 GN=HADH PE=1 SV=3	17	0.05	0.05	0.0446	0.0438	0.201	0.252
Q6BDS2	UHRF1BP1	UHRF1-binding protein 1 OS=Homo sapiens OX=9606 GN=UHRF1BP1 PE=1 SV=1	14	0.068	0.05	0.0463	0.127	0.205	0.437
Q9BU61	NDUFAF3	NADH dehydrogenase [ubiquinone] 1 alpha subcomplex assembly factor 3 OS=Homo sapiens OX=9606 GN=NDUFAF3 PE=1 SV=1	2	0.124	0.05	0.0497	0.404	0.214	0.712
F6PQP6	EPN2	Isoform of O95208, Epsin-2 (Fragment) OS=Homo sapiens OX=9606 GN=EPN2 PE=1 SV=8	5	0.066	0.05	0.0599	0.143	0.237	0.459
Q9HAV4	XPO5	Exportin-5 OS=Homo sapiens OX=9606 GN=XPO5 PE=1 SV=1	25	0.065	0.05	0.0616	0.142	0.241	0.459
A0A2R8Y566	RELCH	Isoform of Q9P260, RAB11-binding protein RELCH OS=Homo sapiens OX=9606 GN=RELCH PE=1 SV=1	16	0.051	0.05	0.0704	0.0742	0.26	0.337
A0A0B4J1R2	ACSS3	Isoform of Q9H6R3, Propionate--CoA ligase OS=Homo sapiens OX=9606 GN=ACSS3 PE=1 SV=1	28	0.042	0.05	0.14	0.0793	0.369	0.349
B0QYK0	EWSR1	Isoform of Q01844, RNA-binding protein EWS OS=Homo sapiens OX=9606 GN=EWSR1 PE=1 SV=1	4	0.047	0.05	0.101	0.0796	0.311	0.35
A0A0A0MRY0	TBC1D22A	Isoform of Q8WUA7, TBC1 domain family member 22A OS=Homo sapiens OX=9606 GN=TBC1D22A PE=1 SV=1	8	0.012	0.05	0.659	0.0803	0.822	0.351
Q9BRT3	MIEN1	Migration and invasion enhancer 1 OS=Homo sapiens OX=9606 GN=MIEN1 PE=1 SV=1	6	0.027	0.05	0.33	0.0815	0.573	0.353
Q8N1Q1	CA13	Carbonic anhydrase 13 OS=Homo sapiens OX=9606 GN=CA13 PE=1 SV=1	2	0.086	0.05	0.0907	0.311	0.297	0.643
Q9NPH2	ISYNA1	Inositol-3-phosphate synthase 1 OS=Homo sapiens OX=9606 GN=ISYNA1 PE=1 SV=1	22	0.051	0.05	0.12	0.124	0.338	0.43
O43852-4	CALU	Isoform of O43852, Isoform 4 of Calumenin OS=Homo sapiens OX=9606 GN=CALU PE=1 SV=2	3	0.071	0.05	0.125	0.272	0.346	0.609
Q96DX7	TRIM44	Tripartite motif-containing protein 44 OS=Homo sapiens OX=9606 GN=TRIM44 PE=1 SV=1	3	0.04	0.05	0.218	0.132	0.465	0.443
Q86Y37	CACUL1	CDK2-associated and cullin domain-containing protein 1 OS=Homo sapiens OX=9606 GN=CACUL1 PE=1 SV=1	2	0.109	0.05	0.141	0.489	0.372	0.767
Q9Y6K9	IKBKG	NF-kappa-B essential modulator OS=Homo sapiens OX=9606 GN=IKBKG PE=1 SV=2	7	0.028	0.05	0.404	0.142	0.643	0.458
P49459	UBE2A	Ubiquitin-conjugating enzyme E2 A OS=Homo sapiens OX=9606 GN=UBE2A PE=1 SV=2	2	0.03	0.05	0.37	0.143	0.611	0.459
Q8TDQ7	GNPDA2	Glucosamine-6-phosphate isomerase 2 OS=Homo sapiens OX=9606 GN=GNPDA2 PE=1 SV=1	9	0.012	0.05	0.74	0.17	0.868	0.495
P09496-2	CLTA	Isoform of P09496, Isoform Non-brain of Clathrin light chain A OS=Homo sapiens OX=9606 GN=CLTA PE=1 SV=1	12	0.03	0.05	0.408	0.177	0.645	0.508
B4DUA7	MED29	Isoform of Q9NX70, Intersex-like protein OS=Homo sapiens OX=9606 GN=MED29 PE=1 SV=1	5	0.005	0.05	0.901	0.211	0.957	0.548
P07902	GALT	Galactose-1-phosphate uridylyltransferase OS=Homo sapiens OX=9606 GN=GALT PE=1 SV=3	11	-0.014	0.05	0.726	0.227	0.862	0.566
Q6PUV4	CPLX2	Complexin-2 OS=Homo sapiens OX=9606 GN=CPLX2 PE=1 SV=2	8	0.05	0.05	0.229	0.229	0.477	0.569
A0A5F9ZHN7	SACM1L	Isoform of Q9NTJ5, Phosphatidylinositol-3-phosphatase SAC1 OS=Homo sapiens OX=9606 GN=SACM1L PE=1 SV=1	2	0.065	0.05	0.238	0.363	0.486	0.688
Q92616	GCN1	eIF-2-alpha kinase activator GCN1 OS=Homo sapiens OX=9606 GN=GCN1 PE=1 SV=6	59	0.05	0.05	0.29	0.295	0.54	0.63
O00459	PIK3R2	Phosphatidylinositol 3-kinase regulatory subunit beta OS=Homo sapiens OX=9606 GN=PIK3R2 PE=1 SV=2	3	0.057	0.05	0.415	0.479	0.652	0.762
E9PEY4	DTNB	Isoform of O60941, Dystrobrevin OS=Homo sapiens OX=9606 GN=DTNB PE=1 SV=1	3	0.031	0.05	0.656	0.478	0.82	0.762
Q5T160	RARS2	Probable arginine--tRNA ligase, mitochondrial OS=Homo sapiens OX=9606 GN=RARS2 PE=1 SV=1	7	0.081	0.049	0.0215	0.139	0.134	0.456
K7EKI8	PPL	Isoform of O60437, Periplakin OS=Homo sapiens OX=9606 GN=PPL PE=1 SV=1	25	0.021	0.049	0.335	0.036	0.576	0.226
P60891	PRPS1	Ribose-phosphate pyrophosphokinase 1 OS=Homo sapiens OX=9606 GN=PRPS1 PE=1 SV=2	18	0.036	0.049	0.161	0.0629	0.399	0.309
Q99714	HSD17B10	3-hydroxyacyl-CoA dehydrogenase type-2 OS=Homo sapiens OX=9606 GN=HSD17B10 PE=1 SV=3	20	0.041	0.049	0.135	0.075	0.361	0.339
P29084	GTF2E2	Transcription initiation factor IIE subunit beta OS=Homo sapiens OX=9606 GN=GTF2E2 PE=1 SV=1	5	0.071	0.049	0.0756	0.208	0.268	0.547
Q6GMV3	PTRHD1	Putative peptidyl-tRNA hydrolase PTRHD1 OS=Homo sapiens OX=9606 GN=PTRHD1 PE=1 SV=1	4	0.075	0.049	0.0802	0.233	0.278	0.571
Q04760	GLO1	Lactoylglutathione lyase OS=Homo sapiens OX=9606 GN=GLO1 PE=1 SV=4	13	0.048	0.049	0.0992	0.0916	0.309	0.373
Q9Y3D6	FIS1	Mitochondrial fission 1 protein OS=Homo sapiens OX=9606 GN=FIS1 PE=1 SV=2	5	0.058	0.049	0.102	0.162	0.312	0.486
P03950	ANG	Angiogenin OS=Homo sapiens OX=9606 GN=ANG PE=1 SV=1	4	0.007	0.049	0.795	0.102	0.901	0.394
Q96N67	DOCK7	Dedicator of cytokinesis protein 7 OS=Homo sapiens OX=9606 GN=DOCK7 PE=1 SV=4	12	-0.006	0.049	0.83	0.115	0.922	0.413
Q6QNY1	BLOC1S2	Biogenesis of lysosome-related organelles complex 1 subunit 2 OS=Homo sapiens OX=9606 GN=BLOC1S2 PE=1 SV=1	4	0.085	0.049	0.146	0.385	0.378	0.706
Q8WUR7	C15orf40	UPF0235 protein C15orf40 OS=Homo sapiens OX=9606 GN=C15orf40 PE=1 SV=2	2	0.029	0.049	0.402	0.167	0.642	0.49
H0YNH8	UACA	Isoform of Q9BZF9, Uveal autoantigen with coiled-coil domains and ankyrin repeats OS=Homo sapiens OX=9606 GN=UACA PE=1 SV=1	6	0.041	0.049	0.248	0.173	0.497	0.503
Q96JB2	COG3	Conserved oligomeric Golgi complex subunit 3 OS=Homo sapiens OX=9606 GN=COG3 PE=1 SV=3	12	0.045	0.049	0.214	0.174	0.462	0.503
Q9BS18	ANAPC13	Anaphase-promoting complex subunit 13 OS=Homo sapiens OX=9606 GN=ANAPC13 PE=1 SV=1	2	0.081	0.049	0.174	0.397	0.413	0.71
Q53Z42	HLA-A	Isoform of P04439, HLA class I antigen OS=Homo sapiens OX=9606 GN=HLA-A PE=1 SV=1	8	0.003	0.049	0.928	0.19	0.971	0.525
P28062	PSMB8	Proteasome subunit beta type-8 OS=Homo sapiens OX=9606 GN=PSMB8 PE=1 SV=3	18	0.038	0.049	0.352	0.231	0.595	0.57
P16383	GCFC2	Intron Large complex component GCFC2 OS=Homo sapiens OX=9606 GN=GCFC2 PE=1 SV=2	7	0.023	0.049	0.575	0.234	0.771	0.572
P07093	SERPINE2	Glia-derived nexin OS=Homo sapiens OX=9606 GN=SERPINE2 PE=1 SV=1	3	-0.061	0.049	0.257	0.36	0.507	0.687
O14757	CHEK1	Serine/threonine-protein kinase Chk1 OS=Homo sapiens OX=9606 GN=CHEK1 PE=1 SV=2	2	-0.015	0.049	0.729	0.258	0.863	0.595
P02794	FTH1	Ferritin heavy chain OS=Homo sapiens OX=9606 GN=FTH1 PE=1 SV=2	2	0.025	0.049	0.634	0.368	0.807	0.693
Q9H0W9	C11orf54	Ester hydrolase C11orf54 OS=Homo sapiens OX=9606 GN=C11orf54 PE=1 SV=1	4	-0.013	0.049	0.817	0.386	0.914	0.706
A0A7I2V5T6	SLC4A2	Isoform of P04920, Anion exchange protein 2 OS=Homo sapiens OX=9606 GN=SLC4A2 PE=4 SV=1	2	-0.034	0.049	0.692	0.57	0.842	0.816
Q8N1F7	NUP93	Nuclear pore complex protein Nup93 OS=Homo sapiens OX=9606 GN=NUP93 PE=1 SV=2	20	0.146	0.048	0.00941	0.337	0.0833	0.667
Q9NRY5	FAM114A2	Protein FAM114A2 OS=Homo sapiens OX=9606 GN=FAM114A2 PE=1 SV=4	5	0.108	0.048	0.0103	0.204	0.0878	0.543
Q9BRT9	GINS4	DNA replication complex GINS protein SLD5 OS=Homo sapiens OX=9606 GN=GINS4 PE=1 SV=1	7	0.073	0.048	0.0141	0.0868	0.106	0.363
Q01995	TAGLN	Transgelin OS=Homo sapiens OX=9606 GN=TAGLN PE=1 SV=4	16	0.069	0.048	0.019	0.0839	0.126	0.358
P20700	LMNB1	Lamin-B1 OS=Homo sapiens OX=9606 GN=LMNB1 PE=1 SV=2	35	0.248	0.048	0.0215	0.626	0.134	0.845
Q99081	TCF12	Transcription factor 12 OS=Homo sapiens OX=9606 GN=TCF12 PE=1 SV=1	2	-0.106	0.048	0.026	0.278	0.15	0.615
Q9BYT8	NLN	Neurolysin, mitochondrial OS=Homo sapiens OX=9606 GN=NLN PE=1 SV=1	23	0.041	0.048	0.0927	0.0549	0.299	0.283
Q99986	VRK1	Serine/threonine-protein kinase VRK1 OS=Homo sapiens OX=9606 GN=VRK1 PE=1 SV=1	7	0.119	0.048	0.065	0.433	0.249	0.732
Q8N4Q1	CHCHD4	Mitochondrial intermembrane space import and assembly protein 40 OS=Homo sapiens OX=9606 GN=CHCHD4 PE=1 SV=1	5	0.083	0.048	0.0651	0.265	0.249	0.602
P30405	PPIF	Peptidyl-prolyl cis-trans isomerase F, mitochondrial OS=Homo sapiens OX=9606 GN=PPIF PE=1 SV=1	15	0.059	0.048	0.0751	0.141	0.267	0.458
Q9UHY7	ENOPH1	Enolase-phosphatase E1 OS=Homo sapiens OX=9606 GN=ENOPH1 PE=1 SV=1	8	0.067	0.048	0.0968	0.221	0.305	0.561
Q92783	STAM	Signal transducing adapter molecule 1 OS=Homo sapiens OX=9606 GN=STAM PE=1 SV=3	16	0.039	0.048	0.189	0.107	0.433	0.401
Q86SZ2	TRAPPC6B	Trafficking protein particle complex subunit 6B OS=Homo sapiens OX=9606 GN=TRAPPC6B PE=1 SV=1	7	0.011	0.048	0.715	0.127	0.855	0.436
Q8N183	NDUFAF2	NADH dehydrogenase [ubiquinone] 1 alpha subcomplex assembly factor 2 OS=Homo sapiens OX=9606 GN=NDUFAF2 PE=1 SV=1	6	0.017	0.048	0.592	0.137	0.782	0.452
Q5TFE4	NT5DC1	5'-nucleotidase domain-containing protein 1 OS=Homo sapiens OX=9606 GN=NT5DC1 PE=1 SV=1	17	0.021	0.048	0.501	0.142	0.719	0.459
P61626	LYZ	Lysozyme C OS=Homo sapiens OX=9606 GN=LYZ PE=1 SV=1	13	0.004	0.048	0.909	0.162	0.961	0.486
P15927	RPA2	Replication protein A 32 kDa subunit OS=Homo sapiens OX=9606 GN=RPA2 PE=1 SV=1	11	0.023	0.048	0.496	0.171	0.714	0.497
P13688	CEACAM1	Carcinoembryonic antigen-related cell adhesion molecule 1 OS=Homo sapiens OX=9606 GN=CEACAM1 PE=1 SV=2	3	0.07	0.048	0.171	0.341	0.41	0.67
P18085	ARF4	ADP-ribosylation factor 4 OS=Homo sapiens OX=9606 GN=ARF4 PE=1 SV=3	8	0.053	0.048	0.171	0.216	0.41	0.556
A0A6Q8PGN3	INF2	Isoform of Q27J81, Inverted formin-2 OS=Homo sapiens OX=9606 GN=INF2 PE=1 SV=1	12	-0.016	0.048	0.655	0.179	0.819	0.511
Q8NHP8	PLBD2	Putative phospholipase B-like 2 OS=Homo sapiens OX=9606 GN=PLBD2 PE=1 SV=2	7	0.008	0.048	0.809	0.18	0.91	0.512
P13716	ALAD	Delta-aminolevulinic acid dehydratase OS=Homo sapiens OX=9606 GN=ALAD PE=1 SV=1	12	0.027	0.048	0.477	0.214	0.7	0.553
P56181-2	NDUFV3	Isoform of P56181, Isoform 2 of NADH dehydrogenase [ubiquinone] flavoprotein 3, mitochondrial OS=Homo sapiens OX=9606 GN=NDUFV3 PE=1 SV=2	17	-0.005	0.048	0.911	0.255	0.963	0.592
Q8IX12	CCAR1	Cell division cycle and apoptosis regulator protein 1 OS=Homo sapiens OX=9606 GN=CCAR1 PE=1 SV=2	21	0.045	0.048	0.311	0.283	0.554	0.618
B4DY09	ILF2	Isoform of Q12905, Interleukin enhancer-binding factor 2 OS=Homo sapiens OX=9606 GN=ILF2 PE=1 SV=1	20	0.039	0.048	0.489	0.392	0.71	0.709
J3KP15	SRSF2	Isoform of Q01130, Serine/arginine-rich splicing factor 2 (Fragment) OS=Homo sapiens OX=9606 GN=SRSF2 PE=1 SV=8	8	0.006	0.048	0.938	0.565	0.976	0.812
H7BYJ1	RNF34	Isoform of Q969K3, E3 ubiquitin-protein ligase RNF34 OS=Homo sapiens OX=9606 GN=RNF34 PE=1 SV=1	3	0.056	0.048	0.593	0.643	0.782	0.853
P51648	ALDH3A2	Aldehyde dehydrogenase family 3 member A2 OS=Homo sapiens OX=9606 GN=ALDH3A2 PE=1 SV=1	7	0.15	0.047	0.00074	0.2	0.0162	0.537
P51572	BCAP31	B-cell receptor-associated protein 31 OS=Homo sapiens OX=9606 GN=BCAP31 PE=1 SV=3	5	0.15	0.047	0.00131	0.223	0.024	0.563
Q92539	LPIN2	Phosphatidate phosphatase LPIN2 OS=Homo sapiens OX=9606 GN=LPIN2 PE=1 SV=1	7	0.102	0.047	0.0113	0.201	0.0926	0.54
K7EKE6	LONP1	Isoform of P36776, Lon protease homolog, mitochondrial OS=Homo sapiens OX=9606 GN=LONP1 PE=1 SV=1	37	0.061	0.047	0.0248	0.0718	0.146	0.331
H3BRF9	ZFYVE19	Isoform of Q96K21, Abscission/NoCut checkpoint regulator OS=Homo sapiens OX=9606 GN=ZFYVE19 PE=1 SV=1	10	0.072	0.047	0.0494	0.185	0.213	0.519
P13804	ETFA	Electron transfer flavoprotein subunit alpha, mitochondrial OS=Homo sapiens OX=9606 GN=ETFA PE=1 SV=1	16	0.039	0.047	0.104	0.0528	0.315	0.28
Q9BX68	HINT2	Histidine triad nucleotide-binding protein 2, mitochondrial OS=Homo sapiens OX=9606 GN=HINT2 PE=1 SV=1	5	0.068	0.047	0.0529	0.166	0.221	0.489
J3KN67	TPM3	Isoform of P06753, Tropomyosin alpha-3 chain OS=Homo sapiens OX=9606 GN=TPM3 PE=1 SV=1	15	0.061	0.047	0.0571	0.133	0.23	0.445
Q96BN8	OTULIN	Ubiquitin thioesterase otulin OS=Homo sapiens OX=9606 GN=OTULIN PE=1 SV=3	6	0.083	0.047	0.0733	0.291	0.264	0.626
P46940	IQGAP1	Ras GTPase-activating-like protein IQGAP1 OS=Homo sapiens OX=9606 GN=IQGAP1 PE=1 SV=1	74	0.016	0.047	0.522	0.0768	0.735	0.343
Q96S21	RAB40C	Ras-related protein Rab-40C OS=Homo sapiens OX=9606 GN=RAB40C PE=1 SV=1	2	0.08	0.047	0.0911	0.307	0.297	0.639
O14827	RASGRF2	Ras-specific guanine nucleotide-releasing factor 2 OS=Homo sapiens OX=9606 GN=RASGRF2 PE=1 SV=2	3	0.07	0.047	0.106	0.261	0.316	0.598
P04733	MT1F	Metallothionein-1F OS=Homo sapiens OX=9606 GN=MT1F PE=1 SV=1	3	0.084	0.047	0.112	0.36	0.325	0.687
Q16775	HAGH	Hydroxyacylglutathione hydrolase, mitochondrial OS=Homo sapiens OX=9606 GN=HAGH PE=1 SV=2	13	0.045	0.047	0.131	0.116	0.356	0.416
K7EIN2	NUDT16L1	Isoform of Q9BRJ7, Tudor-interacting repair regulator protein (Fragment) OS=Homo sapiens OX=9606 GN=NUDT16L1 PE=1 SV=1	10	0.038	0.047	0.214	0.134	0.462	0.447
Q9NQ92	COPRS	Coordinator of PRMT5 and differentiation stimulator OS=Homo sapiens OX=9606 GN=COPRS PE=1 SV=3	5	0.083	0.047	0.137	0.384	0.363	0.706
O60645	EXOC3	Exocyst complex component 3 OS=Homo sapiens OX=9606 GN=EXOC3 PE=1 SV=3	6	0.039	0.047	0.372	0.283	0.613	0.618
Q92665	MRPS31	28S ribosomal protein S31, mitochondrial OS=Homo sapiens OX=9606 GN=MRPS31 PE=1 SV=3	8	0.054	0.047	0.294	0.36	0.542	0.687
Q9BRQ0	PYGO2	Pygopus homolog 2 OS=Homo sapiens OX=9606 GN=PYGO2 PE=1 SV=2	3	-0.007	0.047	0.884	0.301	0.95	0.636
K7EIV9	HEXD	Isoform of Q8WVB3, Hexosaminidase D (Fragment) OS=Homo sapiens OX=9606 GN=HEXD PE=1 SV=1	2	0.018	0.047	0.707	0.324	0.851	0.655
P47985	UQCRFS1	Cytochrome b-c1 complex subunit Rieske, mitochondrial OS=Homo sapiens OX=9606 GN=UQCRFS1 PE=1 SV=2	6	0.048	0.047	0.338	0.352	0.579	0.679
Q5JSL0	HMGN5	Isoform of P82970, High mobility group nucleosome-binding domain-containing protein 5 (Fragment) OS=Homo sapiens OX=9606 GN=HMGN5 PE=1 SV=1	2	0.003	0.047	0.951	0.397	0.981	0.71
Q6YN16	HSDL2	Hydroxysteroid dehydrogenase-like protein 2 OS=Homo sapiens OX=9606 GN=HSDL2 PE=1 SV=1	24	0.077	0.046	0.014	0.118	0.106	0.418
Q14137	BOP1	Ribosome biogenesis protein BOP1 OS=Homo sapiens OX=9606 GN=BOP1 PE=1 SV=2	6	0.247	0.046	0.0149	0.613	0.109	0.837
Q9UBW8	COPS7A	COP9 signalosome complex subunit 7a OS=Homo sapiens OX=9606 GN=COPS7A PE=1 SV=1	8	0.099	0.046	0.0211	0.247	0.133	0.585
Q92538	GBF1	Golgi-specific brefeldin A-resistance guanine nucleotide exchange factor 1 OS=Homo sapiens OX=9606 GN=GBF1 PE=1 SV=2	23	0.086	0.046	0.0374	0.243	0.183	0.581
O60934	NBN	Nibrin OS=Homo sapiens OX=9606 GN=NBN PE=1 SV=1	12	0.023	0.046	0.356	0.0768	0.599	0.343
Q9NXX6	NSMCE4A	Non-structural maintenance of chromosomes element 4 homolog A OS=Homo sapiens OX=9606 GN=NSMCE4A PE=1 SV=2	3	0.08	0.046	0.078	0.286	0.273	0.621
P51553	IDH3G	Isocitrate dehydrogenase [NAD] subunit gamma, mitochondrial OS=Homo sapiens OX=9606 GN=IDH3G PE=1 SV=1	7	0.051	0.046	0.0839	0.113	0.284	0.41
P31937	HIBADH	3-hydroxyisobutyrate dehydrogenase, mitochondrial OS=Homo sapiens OX=9606 GN=HIBADH PE=1 SV=2	18	0.012	0.046	0.627	0.0915	0.802	0.372
Q12846	STX4	Syntaxin-4 OS=Homo sapiens OX=9606 GN=STX4 PE=1 SV=2	5	0.057	0.046	0.103	0.182	0.314	0.516
Q96CM8	ACSF2	Medium-chain acyl-CoA ligase ACSF2, mitochondrial OS=Homo sapiens OX=9606 GN=ACSF2 PE=1 SV=2	18	0.063	0.046	0.105	0.231	0.315	0.57
Q96S44	TP53RK	EKC/KEOPS complex subunit TP53RK OS=Homo sapiens OX=9606 GN=TP53RK PE=1 SV=2	7	0.038	0.046	0.218	0.136	0.465	0.45
A0A3B3ISU0	DSC2	Isoform of Q02487, Desmocollin-2 OS=Homo sapiens OX=9606 GN=DSC2 PE=1 SV=1	9	0.068	0.046	0.145	0.319	0.377	0.651
Q15018	ABRAXAS2	BRISC complex subunit Abraxas 2 OS=Homo sapiens OX=9606 GN=ABRAXAS2 PE=1 SV=2	17	0.005	0.046	0.873	0.146	0.946	0.463
Q6FI81	CIAPIN1	Anamorsin OS=Homo sapiens OX=9606 GN=CIAPIN1 PE=1 SV=2	21	0.032	0.046	0.301	0.148	0.548	0.465
Q9H814	PHAX	Phosphorylated adapter RNA export protein OS=Homo sapiens OX=9606 GN=PHAX PE=1 SV=1	9	0.025	0.046	0.419	0.15	0.655	0.468
Q9Y625	GPC6	Glypican-6 OS=Homo sapiens OX=9606 GN=GPC6 PE=1 SV=1	10	0.046	0.046	0.164	0.165	0.401	0.488
Q96A65	EXOC4	Exocyst complex component 4 OS=Homo sapiens OX=9606 GN=EXOC4 PE=1 SV=1	14	0.023	0.046	0.479	0.164	0.702	0.488
Q9BY67	CADM1	Cell adhesion molecule 1 OS=Homo sapiens OX=9606 GN=CADM1 PE=1 SV=2	16	0.056	0.046	0.167	0.255	0.406	0.592
P61077	UBE2D3	Ubiquitin-conjugating enzyme E2 D3 OS=Homo sapiens OX=9606 GN=UBE2D3 PE=1 SV=1	4	0.044	0.046	0.213	0.196	0.461	0.532
E5RIH5	TTI2	Isoform of Q6NXR4, TELO2-interacting protein 2 OS=Homo sapiens OX=9606 GN=TTI2 PE=1 SV=1	2	0.081	0.046	0.196	0.451	0.441	0.744
Q7Z6K3	PTAR1	Protein prenyltransferase alpha subunit repeat-containing protein 1 OS=Homo sapiens OX=9606 GN=PTAR1 PE=1 SV=2	7	0.044	0.046	0.226	0.21	0.473	0.547
Q9H2L5	RASSF4	Ras association domain-containing protein 4 OS=Homo sapiens OX=9606 GN=RASSF4 PE=1 SV=2	4	0.082	0.046	0.217	0.478	0.464	0.762
A0A2R8YEI5	CHN2	CHN2 readthrough, Beta-chimaerin OS=Homo sapiens OX=9606 GN=CHN2 PE=4 SV=1	3	0.076	0.046	0.288	0.513	0.538	0.779
Q9BUH6	PAXX	Protein PAXX OS=Homo sapiens OX=9606 GN=PAXX PE=1 SV=2	7	0.015	0.046	0.727	0.297	0.862	0.632
Q9NPL8	TIMMDC1	Complex I assembly factor TIMMDC1, mitochondrial OS=Homo sapiens OX=9606 GN=TIMMDC1 PE=1 SV=2	2	0.021	0.046	0.72	0.449	0.858	0.744
Q8WUM0	NUP133	Nuclear pore complex protein Nup133 OS=Homo sapiens OX=9606 GN=NUP133 PE=1 SV=2	19	0.167	0.045	0.00221	0.331	0.034	0.66
Q9BVL2	NUP58	Nucleoporin p58/p45 OS=Homo sapiens OX=9606 GN=NUP58 PE=1 SV=1	6	0.129	0.045	0.00403	0.244	0.0492	0.583
O43747	AP1G1	AP-1 complex subunit gamma-1 OS=Homo sapiens OX=9606 GN=AP1G1 PE=1 SV=5	20	0.086	0.045	0.0062	0.118	0.0632	0.418
Q92621	NUP205	Nuclear pore complex protein Nup205 OS=Homo sapiens OX=9606 GN=NUP205 PE=1 SV=3	21	0.135	0.045	0.0203	0.4	0.129	0.71
Q9UJY4	GGA2	ADP-ribosylation factor-binding protein GGA2 OS=Homo sapiens OX=9606 GN=GGA2 PE=1 SV=3	7	0.074	0.045	0.0505	0.219	0.216	0.558
Q16740	CLPP	ATP-dependent Clp protease proteolytic subunit, mitochondrial OS=Homo sapiens OX=9606 GN=CLPP PE=1 SV=1	9	0.007	0.045	0.747	0.062	0.872	0.307
P37837	TALDO1	Transaldolase OS=Homo sapiens OX=9606 GN=TALDO1 PE=1 SV=2	29	0.051	0.045	0.0632	0.0958	0.245	0.382
Q0VF96	CGNL1	Cingulin-like protein 1 OS=Homo sapiens OX=9606 GN=CGNL1 PE=1 SV=2	19	0.001	0.045	0.961	0.0713	0.984	0.33
Q9NQR4	NIT2	Omega-amidase NIT2 OS=Homo sapiens OX=9606 GN=NIT2 PE=1 SV=1	15	0.025	0.045	0.313	0.0829	0.557	0.356
Q9BUL5	PHF23	PHD finger protein 23 OS=Homo sapiens OX=9606 GN=PHF23 PE=1 SV=1	5	0.054	0.045	0.0846	0.141	0.285	0.458
Q96LD4	TRIM47	E3 ubiquitin-protein ligase TRIM47 OS=Homo sapiens OX=9606 GN=TRIM47 PE=1 SV=2	13	0.059	0.045	0.0895	0.185	0.294	0.519
Q5JSH3	WDR44	WD repeat-containing protein 44 OS=Homo sapiens OX=9606 GN=WDR44 PE=1 SV=1	18	0.054	0.045	0.0971	0.158	0.306	0.48
Q6PII5-2	HAGHL	Isoform of Q6PII5, Isoform 2 of Hydroxyacylglutathione hydrolase-like protein OS=Homo sapiens OX=9606 GN=HAGHL PE=4 SV=1	4	0.062	0.045	0.106	0.227	0.316	0.566
O95684	CEP43	Centrosomal protein 43 OS=Homo sapiens OX=9606 GN=CEP43 PE=1 SV=1	9	0.025	0.045	0.404	0.152	0.643	0.47
A0A2R8Y653	UCK2	Isoform of Q9BZX2, Uridine/cytidine kinase OS=Homo sapiens OX=9606 GN=UCK2 PE=1 SV=1	5	0.046	0.045	0.154	0.167	0.39	0.491
Q9Y605	MRFAP1	MORF4 family-associated protein 1 OS=Homo sapiens OX=9606 GN=MRFAP1 PE=1 SV=1	3	0.016	0.045	0.602	0.163	0.788	0.486
Q8N7H5	PAF1	RNA polymerase II-associated factor 1 homolog OS=Homo sapiens OX=9606 GN=PAF1 PE=1 SV=2	10	0.035	0.045	0.308	0.193	0.553	0.527
O94763	URI1	Unconventional prefoldin RPB5 interactor 1 OS=Homo sapiens OX=9606 GN=URI1 PE=1 SV=3	9	0.022	0.045	0.535	0.203	0.743	0.543
P36873	PPP1CC	Serine/threonine-protein phosphatase PP1-gamma catalytic subunit OS=Homo sapiens OX=9606 GN=PPP1CC PE=1 SV=1	3	-0.023	0.045	0.519	0.215	0.734	0.554
Q13885	TUBB2A	Tubulin beta-2A chain OS=Homo sapiens OX=9606 GN=TUBB2A PE=1 SV=1	7	-0.001	0.045	0.974	0.216	0.991	0.556
P83916	CBX1	Chromobox protein homolog 1 OS=Homo sapiens OX=9606 GN=CBX1 PE=1 SV=1	13	-0.013	0.045	0.713	0.228	0.855	0.568
Q9H4E7	DEF6	Differentially expressed in FDCP 6 homolog OS=Homo sapiens OX=9606 GN=DEF6 PE=1 SV=1	2	0.068	0.045	0.242	0.426	0.49	0.728
O75843	AP1G2	AP-1 complex subunit gamma-like 2 OS=Homo sapiens OX=9606 GN=AP1G2 PE=1 SV=1	7	0.043	0.045	0.27	0.25	0.522	0.588
P14859	POU2F1	POU domain, class 2, transcription factor 1 OS=Homo sapiens OX=9606 GN=POU2F1 PE=1 SV=2	5	0.019	0.045	0.637	0.264	0.809	0.601
P36405	ARL3	ADP-ribosylation factor-like protein 3 OS=Homo sapiens OX=9606 GN=ARL3 PE=1 SV=2	9	0.045	0.045	0.289	0.294	0.54	0.63
O60353	FZD6	Frizzled-6 OS=Homo sapiens OX=9606 GN=FZD6 PE=1 SV=2	2	-0.018	0.045	0.658	0.292	0.822	0.627
Q8WVK2	SNRNP27	U4/U6.U5 small nuclear ribonucleoprotein 27 kDa protein OS=Homo sapiens OX=9606 GN=SNRNP27 PE=1 SV=1	2	0.026	0.045	0.592	0.349	0.782	0.678
Q8TEL6	TRPC4AP	Short transient receptor potential channel 4-associated protein OS=Homo sapiens OX=9606 GN=TRPC4AP PE=1 SV=2	2	-0.026	0.045	0.653	0.444	0.818	0.74
Q13503	MED21	Mediator of RNA polymerase II transcription subunit 21 OS=Homo sapiens OX=9606 GN=MED21 PE=1 SV=1	2	0.05	0.045	0.448	0.494	0.679	0.769
P56377	AP1S2	AP-1 complex subunit sigma-2 OS=Homo sapiens OX=9606 GN=AP1S2 PE=1 SV=1	2	0.022	0.045	0.742	0.505	0.869	0.775
Q9Y244	POMP	Proteasome maturation protein OS=Homo sapiens OX=9606 GN=POMP PE=1 SV=1	2	0.045	0.045	0.563	0.564	0.764	0.812
Q96ME1	FBXL18	F-box/LRR-repeat protein 18 OS=Homo sapiens OX=9606 GN=FBXL18 PE=1 SV=2	9	0.082	0.044	0.0123	0.14	0.0971	0.457
J3KN16	ECPAS	Isoform of Q5VYK3, Proteasome adapter and scaffold protein ECM29 OS=Homo sapiens OX=9606 GN=ECPAS PE=1 SV=1	47	0.055	0.044	0.0369	0.0845	0.181	0.359
Q9NTN9	SEMA4G	Semaphorin-4G OS=Homo sapiens OX=9606 GN=SEMA4G PE=1 SV=1	7	0.061	0.044	0.0393	0.123	0.187	0.428
Q8WZA0	LZIC	Protein LZIC OS=Homo sapiens OX=9606 GN=LZIC PE=1 SV=1	7	0.074	0.044	0.0503	0.218	0.215	0.557
O95163	ELP1	Elongator complex protein 1 OS=Homo sapiens OX=9606 GN=ELP1 PE=1 SV=3	26	0.032	0.044	0.16	0.0579	0.398	0.294
Q969X6	UTP4	U3 small nucleolar RNA-associated protein 4 homolog OS=Homo sapiens OX=9606 GN=UTP4 PE=1 SV=1	12	0.138	0.044	0.084	0.56	0.284	0.809
Q9Y4P1	ATG4B	Cysteine protease ATG4B OS=Homo sapiens OX=9606 GN=ATG4B PE=1 SV=2	8	0.061	0.044	0.101	0.224	0.311	0.563
O75781	PALM	Paralemmin-1 OS=Homo sapiens OX=9606 GN=PALM PE=1 SV=2	11	-0.023	0.044	0.373	0.103	0.613	0.396
Q9NVM6	DNAJC17	DnaJ homolog subfamily C member 17 OS=Homo sapiens OX=9606 GN=DNAJC17 PE=1 SV=1	3	0.069	0.044	0.13	0.321	0.354	0.653
H0Y8C6	IPO5	Isoform of O00410, Importin-5 (Fragment) OS=Homo sapiens OX=9606 GN=IPO5 PE=1 SV=1	58	0.027	0.044	0.353	0.139	0.595	0.456
P39687	ANP32A	Acidic leucine-rich nuclear phosphoprotein 32 family member A OS=Homo sapiens OX=9606 GN=ANP32A PE=1 SV=1	16	0.036	0.044	0.232	0.147	0.479	0.463
Q04837	SSBP1	Single-stranded DNA-binding protein, mitochondrial OS=Homo sapiens OX=9606 GN=SSBP1 PE=1 SV=1	10	0.025	0.044	0.405	0.148	0.644	0.465
Q01433	AMPD2	AMP deaminase 2 OS=Homo sapiens OX=9606 GN=AMPD2 PE=1 SV=2	27	0.031	0.044	0.323	0.169	0.567	0.493
Q96SU4	OSBPL9	Oxysterol-binding protein-related protein 9 OS=Homo sapiens OX=9606 GN=OSBPL9 PE=1 SV=2	5	0.031	0.044	0.338	0.181	0.579	0.514
Q9Y6M7-7	SLC4A7	Isoform of Q9Y6M7, Isoform 7 of Sodium bicarbonate cotransporter 3 OS=Homo sapiens OX=9606 GN=SLC4A7 PE=1 SV=2	6	0.043	0.044	0.204	0.193	0.45	0.527
X6R390	AP2S1	Isoform of P53680, AP complex subunit sigma OS=Homo sapiens OX=9606 GN=AP2S1 PE=1 SV=1	6	0.051	0.044	0.199	0.265	0.444	0.603
P51151	RAB9A	Ras-related protein Rab-9A OS=Homo sapiens OX=9606 GN=RAB9A PE=1 SV=1	3	-0.063	0.044	0.204	0.372	0.45	0.696
Q99549	MPHOSPH8	M-phase phosphoprotein 8 OS=Homo sapiens OX=9606 GN=MPHOSPH8 PE=1 SV=2	2	0.079	0.044	0.206	0.474	0.453	0.759
O95831	AIFM1	Apoptosis-inducing factor 1, mitochondrial OS=Homo sapiens OX=9606 GN=AIFM1 PE=1 SV=1	24	0.057	0.044	0.209	0.331	0.456	0.66
Q9Y3Z3	SAMHD1	Deoxynucleoside triphosphate triphosphohydrolase SAMHD1 OS=Homo sapiens OX=9606 GN=SAMHD1 PE=1 SV=2	28	0.041	0.044	0.264	0.239	0.516	0.578
Q96AC1	FERMT2	Fermitin family homolog 2 OS=Homo sapiens OX=9606 GN=FERMT2 PE=1 SV=1	23	0.047	0.044	0.255	0.285	0.505	0.621
P21291	CSRP1	Cysteine and glycine-rich protein 1 OS=Homo sapiens OX=9606 GN=CSRP1 PE=1 SV=3	9	0.037	0.044	0.377	0.287	0.618	0.622
Q16790	CA9	Carbonic anhydrase 9 OS=Homo sapiens OX=9606 GN=CA9 PE=1 SV=2	2	0.052	0.044	0.302	0.38	0.549	0.702
A0A6Q8PFF7	CLCC1	Isoform of Q96S66, Chloride channel CLIC-like protein 1 OS=Homo sapiens OX=9606 GN=CLCC1 PE=1 SV=1	4	0.012	0.044	0.787	0.332	0.895	0.661
A0A0A0MSA9	PVR	Isoform of P15151, Poliovirus receptor OS=Homo sapiens OX=9606 GN=PVR PE=1 SV=1	3	0.035	0.044	0.447	0.343	0.679	0.672
Q9UGH3	SLC23A2	Solute carrier family 23 member 2 OS=Homo sapiens OX=9606 GN=SLC23A2 PE=1 SV=1	2	-0.033	0.044	0.476	0.345	0.7	0.674
O00193	SMAP	Small acidic protein OS=Homo sapiens OX=9606 GN=SMAP PE=1 SV=1	14	0.036	0.044	0.447	0.346	0.679	0.675
Q99766	DMAC2L	ATP synthase subunit s, mitochondrial OS=Homo sapiens OX=9606 GN=DMAC2L PE=1 SV=3	6	0.041	0.044	0.411	0.372	0.648	0.696
Q96IK1	BOD1	Biorientation of chromosomes in cell division protein 1 OS=Homo sapiens OX=9606 GN=BOD1 PE=1 SV=2	5	0.03	0.044	0.556	0.388	0.758	0.708
Q96PE2	ARHGEF17	Rho guanine nucleotide exchange factor 17 OS=Homo sapiens OX=9606 GN=ARHGEF17 PE=1 SV=1	4	-0.023	0.044	0.719	0.492	0.857	0.768
Q96PU8	QKI	Protein quaking OS=Homo sapiens OX=9606 GN=QKI PE=1 SV=1	7	0.117	0.043	0.0147	0.319	0.108	0.651
Q15366	PCBP2	Poly(rC)-binding protein 2 OS=Homo sapiens OX=9606 GN=PCBP2 PE=1 SV=1	10	0.057	0.043	0.0333	0.102	0.172	0.393
Q8TED0	UTP15	U3 small nucleolar RNA-associated protein 15 homolog OS=Homo sapiens OX=9606 GN=UTP15 PE=1 SV=3	13	0.146	0.043	0.0452	0.529	0.202	0.79
A8MXV4	NUDT19	Nucleoside diphosphate-linked moiety X motif 19 OS=Homo sapiens OX=9606 GN=NUDT19 PE=1 SV=1	3	0.136	0.043	0.0542	0.515	0.224	0.781
Q9NPJ3	ACOT13	Acyl-coenzyme A thioesterase 13 OS=Homo sapiens OX=9606 GN=ACOT13 PE=1 SV=1	6	0.071	0.043	0.0553	0.219	0.227	0.558
Q9Y4G6	TLN2	Talin-2 OS=Homo sapiens OX=9606 GN=TLN2 PE=1 SV=4	30	0.032	0.043	0.172	0.0675	0.41	0.32
Q7Z2Z2	EFL1	Elongation factor-like GTPase 1 OS=Homo sapiens OX=9606 GN=EFL1 PE=1 SV=2	13	0.05	0.043	0.0727	0.117	0.263	0.417
P31689	DNAJA1	DnaJ homolog subfamily A member 1 OS=Homo sapiens OX=9606 GN=DNAJA1 PE=1 SV=2	18	0.072	0.043	0.0765	0.275	0.269	0.614
Q8WXD5	GEMIN6	Gem-associated protein 6 OS=Homo sapiens OX=9606 GN=GEMIN6 PE=1 SV=1	3	0.065	0.043	0.0765	0.224	0.269	0.563
P25325-2	MPST	Isoform of P25325, Isoform 2 of 3-mercaptopyruvate sulfurtransferase OS=Homo sapiens OX=9606 GN=MPST PE=1 SV=3	13	0.064	0.043	0.0781	0.218	0.273	0.557
Q9NX20	MRPL16	39S ribosomal protein L16, mitochondrial OS=Homo sapiens OX=9606 GN=MRPL16 PE=1 SV=1	4	0.081	0.043	0.0874	0.34	0.29	0.67
P11172	UMPS	Uridine 5'-monophosphate synthase OS=Homo sapiens OX=9606 GN=UMPS PE=1 SV=1	32	0.048	0.043	0.0884	0.123	0.292	0.428
Q15118	PDK1	[Pyruvate dehydrogenase (acetyl-transferring)] kinase isozyme 1, mitochondrial OS=Homo sapiens OX=9606 GN=PDK1 PE=1 SV=1	6	0.062	0.043	0.0967	0.232	0.305	0.571
Q8IW41	MAPKAPK5	MAP kinase-activated protein kinase 5 OS=Homo sapiens OX=9606 GN=MAPKAPK5 PE=1 SV=2	2	0.073	0.043	0.1	0.316	0.309	0.648
A0A087X2I1	PSMC6	Isoform of P62333, 26S proteasome regulatory subunit 10B OS=Homo sapiens OX=9606 GN=PSMC6 PE=1 SV=1	28	0.026	0.043	0.314	0.102	0.559	0.393
A0A3B3ISV5	readthrough,	readthrough, Uncharacterized protein OS=Homo sapiens OX=9606 PE=4 SV=1	9	0.051	0.043	0.107	0.168	0.319	0.492
Q9UKG9	CROT	Peroxisomal carnitine O-octanoyltransferase OS=Homo sapiens OX=9606 GN=CROT PE=1 SV=2	6	0.014	0.043	0.588	0.112	0.78	0.409
Q15075	EEA1	Early endosome antigen 1 OS=Homo sapiens OX=9606 GN=EEA1 PE=1 SV=2	89	0.054	0.043	0.119	0.207	0.336	0.546
Q9Y305	ACOT9	Acyl-coenzyme A thioesterase 9, mitochondrial OS=Homo sapiens OX=9606 GN=ACOT9 PE=1 SV=2	12	0.033	0.043	0.225	0.127	0.472	0.436
O75764	TCEA3	Transcription elongation factor A protein 3 OS=Homo sapiens OX=9606 GN=TCEA3 PE=1 SV=2	8	0.039	0.043	0.171	0.131	0.41	0.442
Q9UK76	JPT1	Jupiter microtubule associated homolog 1 OS=Homo sapiens OX=9606 GN=JPT1 PE=1 SV=3	11	0.076	0.043	0.155	0.407	0.39	0.714
Q7Z2K8	GPRIN1	G protein-regulated inducer of neurite outgrowth 1 OS=Homo sapiens OX=9606 GN=GPRIN1 PE=1 SV=2	3	0.021	0.043	0.485	0.159	0.706	0.481
Q9NQT5	EXOSC3	Exosome complex component RRP40 OS=Homo sapiens OX=9606 GN=EXOSC3 PE=1 SV=3	7	0.05	0.043	0.166	0.229	0.404	0.569
Q9UL25	RAB21	Ras-related protein Rab-21 OS=Homo sapiens OX=9606 GN=RAB21 PE=1 SV=3	14	0.043	0.043	0.174	0.174	0.412	0.503
P78527	PRKDC	DNA-dependent protein kinase catalytic subunit OS=Homo sapiens OX=9606 GN=PRKDC PE=1 SV=3	150	0.044	0.043	0.175	0.178	0.413	0.508
Q96G25	MED8	Mediator of RNA polymerase II transcription subunit 8 OS=Homo sapiens OX=9606 GN=MED8 PE=1 SV=2	5	-0.02	0.043	0.536	0.191	0.744	0.527
Q96GC5	MRPL48	39S ribosomal protein L48, mitochondrial OS=Homo sapiens OX=9606 GN=MRPL48 PE=1 SV=2	4	0.067	0.043	0.192	0.391	0.436	0.709
Q8NCW5	NAXE	NAD(P)H-hydrate epimerase OS=Homo sapiens OX=9606 GN=NAXE PE=1 SV=2	13	0.023	0.043	0.481	0.21	0.703	0.547
P07738	BPGM	Bisphosphoglycerate mutase OS=Homo sapiens OX=9606 GN=BPGM PE=1 SV=2	4	0.055	0.043	0.211	0.324	0.459	0.655
Q8WX93	PALLD	Palladin OS=Homo sapiens OX=9606 GN=PALLD PE=1 SV=3	4	-0.002	0.043	0.954	0.224	0.981	0.563
P17174	GOT1	Aspartate aminotransferase, cytoplasmic OS=Homo sapiens OX=9606 GN=GOT1 PE=1 SV=3	34	0.044	0.043	0.226	0.233	0.473	0.571
Q9NRN9	METTL5	rRNA N6-adenosine-methyltransferase METTL5 OS=Homo sapiens OX=9606 GN=METTL5 PE=1 SV=1	4	0.004	0.043	0.91	0.237	0.962	0.575
Q15942	ZYX	Zyxin OS=Homo sapiens OX=9606 GN=ZYX PE=1 SV=1	18	0.023	0.043	0.53	0.241	0.739	0.58
A0A7I2V3F9	HGS	Isoform of O14964, Hepatocyte growth factor-regulated tyrosine kinase substrate OS=Homo sapiens OX=9606 GN=HGS PE=4 SV=1	13	0.033	0.043	0.376	0.259	0.616	0.596
Q15599	SLC9A3R2	Na(+)/H(+) exchange regulatory cofactor NHE-RF2 OS=Homo sapiens OX=9606 GN=SLC9A3R2 PE=1 SV=2	12	-0.007	0.043	0.856	0.264	0.936	0.601
Q8NI08	NCOA7	Nuclear receptor coactivator 7 OS=Homo sapiens OX=9606 GN=NCOA7 PE=1 SV=2	5	0.073	0.043	0.31	0.549	0.554	0.802
P61956	SUMO2	Small ubiquitin-related modifier 2 OS=Homo sapiens OX=9606 GN=SUMO2 PE=1 SV=3	3	0.036	0.043	0.431	0.359	0.666	0.687
P51397	DAP	Death-associated protein 1 OS=Homo sapiens OX=9606 GN=DAP PE=1 SV=3	4	0.026	0.043	0.582	0.372	0.775	0.696
Q7L099-3	RUFY3	Isoform of Q7L099, Isoform 3 of Protein RUFY3 OS=Homo sapiens OX=9606 GN=RUFY3 PE=1 SV=1	2	0.028	0.043	0.558	0.383	0.759	0.706
A0A6Q8PF18	readthrough,	readthrough, Uncharacterized protein OS=Homo sapiens OX=9606 PE=3 SV=1	5	0.008	0.043	0.871	0.386	0.946	0.706
Q5VY60	HAUS6	Isoform of Q7Z4H7, HAUS augmin-like complex subunit 6 OS=Homo sapiens OX=9606 GN=HAUS6 PE=1 SV=1	4	0.001	0.043	0.979	0.423	0.992	0.726
A0A7I2PE23	ERCC8	Isoform of Q13216, DNA excision repair protein ERCC-8 OS=Homo sapiens OX=9606 GN=ERCC8 PE=4 SV=1	5	-0.008	0.043	0.89	0.429	0.952	0.73
E7EN96	MED22	Isoform of Q15528, Mediator complex subunit 22 (Fragment) OS=Homo sapiens OX=9606 GN=MED22 PE=1 SV=1	3	0.032	0.043	0.619	0.508	0.797	0.776
Q9Y3A5	SBDS	Ribosome maturation protein SBDS OS=Homo sapiens OX=9606 GN=SBDS PE=1 SV=4	11	0.079	0.042	0.00788	0.123	0.0727	0.428
P21953	BCKDHB	2-oxoisovalerate dehydrogenase subunit beta, mitochondrial OS=Homo sapiens OX=9606 GN=BCKDHB PE=1 SV=2	8	0.084	0.042	0.0302	0.244	0.164	0.582
Q06481	APLP2	Amyloid-like protein 2 OS=Homo sapiens OX=9606 GN=APLP2 PE=1 SV=2	9	-0.061	0.042	0.0375	0.143	0.183	0.459
P00374	DHFR	Dihydrofolate reductase OS=Homo sapiens OX=9606 GN=DHFR PE=1 SV=2	4	0.074	0.042	0.0709	0.286	0.26	0.622
P51580	TPMT	Thiopurine S-methyltransferase OS=Homo sapiens OX=9606 GN=TPMT PE=1 SV=1	11	0.061	0.042	0.0715	0.205	0.261	0.545
O43818	RRP9	U3 small nucleolar RNA-interacting protein 2 OS=Homo sapiens OX=9606 GN=RRP9 PE=1 SV=1	13	0.108	0.042	0.0732	0.467	0.264	0.753
Q13618	CUL3	Cullin-3 OS=Homo sapiens OX=9606 GN=CUL3 PE=1 SV=2	32	0.053	0.042	0.093	0.178	0.3	0.508
A0A024R4E5	HDLBP	Isoform of Q00341, High density lipoprotein binding protein (Vigilin), isoform CRA_a OS=Homo sapiens OX=9606 GN=HDLBP PE=1 SV=1	57	0.049	0.042	0.0968	0.156	0.305	0.478
Q9H410	DSN1	Kinetochore-associated protein DSN1 homolog OS=Homo sapiens OX=9606 GN=DSN1 PE=1 SV=2	3	-0.058	0.042	0.102	0.226	0.312	0.565
E5RGS4	PFDN1	Isoform of O60925, Prefoldin subunit 1 OS=Homo sapiens OX=9606 GN=PFDN1 PE=1 SV=1	7	0.041	0.042	0.137	0.127	0.363	0.436
P30043	BLVRB	Flavin reductase (NADPH) OS=Homo sapiens OX=9606 GN=BLVRB PE=1 SV=3	6	0.03	0.042	0.261	0.133	0.512	0.445
P17252	PRKCA	Protein kinase C alpha type OS=Homo sapiens OX=9606 GN=PRKCA PE=1 SV=4	6	-0.074	0.042	0.143	0.399	0.374	0.71
Q93034	CUL5	Cullin-5 OS=Homo sapiens OX=9606 GN=CUL5 PE=1 SV=4	25	0.045	0.042	0.147	0.168	0.379	0.493
Q92688	ANP32B	Acidic leucine-rich nuclear phosphoprotein 32 family member B OS=Homo sapiens OX=9606 GN=ANP32B PE=1 SV=1	8	0.046	0.042	0.148	0.185	0.382	0.519
Q08209-2	PPP3CA	Isoform of Q08209, Isoform 2 of Serine/threonine-protein phosphatase 2B catalytic subunit alpha isoform OS=Homo sapiens OX=9606 GN=PPP3CA PE=1 SV=1	17	0.023	0.042	0.424	0.166	0.659	0.49
Q9HCG7	GBA2	Non-lysosomal glucosylceramidase OS=Homo sapiens OX=9606 GN=GBA2 PE=1 SV=2	5	-0.053	0.042	0.211	0.31	0.458	0.642
O75400	PRPF40A	Pre-mRNA-processing factor 40 homolog A OS=Homo sapiens OX=9606 GN=PRPF40A PE=1 SV=2	12	0.07	0.042	0.215	0.443	0.462	0.74
Q5TEU4	NDUFAF5	Arginine-hydroxylase NDUFAF5, mitochondrial OS=Homo sapiens OX=9606 GN=NDUFAF5 PE=1 SV=1	5	0.06	0.042	0.222	0.391	0.471	0.709
Q9NYB0	TERF2IP	Telomeric repeat-binding factor 2-interacting protein 1 OS=Homo sapiens OX=9606 GN=TERF2IP PE=1 SV=1	16	0.042	0.042	0.235	0.235	0.483	0.573
Q9UGK3	STAP2	Signal-transducing adaptor protein 2 OS=Homo sapiens OX=9606 GN=STAP2 PE=1 SV=2	6	0.045	0.042	0.246	0.277	0.495	0.615
Q9H8V3	ECT2	Protein ECT2 OS=Homo sapiens OX=9606 GN=ECT2 PE=1 SV=4	3	-0.023	0.042	0.558	0.285	0.76	0.621
P51948	MNAT1	CDK-activating kinase assembly factor MAT1 OS=Homo sapiens OX=9606 GN=MNAT1 PE=1 SV=1	9	0.021	0.042	0.599	0.293	0.786	0.629
Q96B36	AKT1S1	Proline-rich AKT1 substrate 1 OS=Homo sapiens OX=9606 GN=AKT1S1 PE=1 SV=1	4	-0.028	0.042	0.494	0.307	0.713	0.639
Q7Z7C8-4	TAF8	Isoform of Q7Z7C8, Isoform 3 of Transcription initiation factor TFIID subunit 8 OS=Homo sapiens OX=9606 GN=TAF8 PE=1 SV=1	2	0.046	0.042	0.334	0.377	0.576	0.699
P25208	NFYB	Nuclear transcription factor Y subunit beta OS=Homo sapiens OX=9606 GN=NFYB PE=1 SV=2	2	0.001	0.042	0.987	0.467	0.994	0.753
Q96LB3	IFT74	Intraflagellar transport protein 74 homolog OS=Homo sapiens OX=9606 GN=IFT74 PE=1 SV=1	2	0.023	0.042	0.713	0.504	0.855	0.775
Q96EY9	ADAT3	Probable inactive tRNA-specific adenosine deaminase-like protein 3 OS=Homo sapiens OX=9606 GN=ADAT3 PE=1 SV=1	2	0.009	0.042	0.916	0.635	0.965	0.848
P48735	IDH2	Isocitrate dehydrogenase [NADP], mitochondrial OS=Homo sapiens OX=9606 GN=IDH2 PE=1 SV=2	24	0.083	0.041	0.0106	0.163	0.0891	0.486
Q6NZ36-3	FAAP20	Isoform of Q6NZ36, Isoform 3 of Fanconi anemia core complex-associated protein 20 OS=Homo sapiens OX=9606 GN=FAAP20 PE=1 SV=2	2	0.107	0.041	0.0111	0.279	0.0912	0.615
P07954-2	FH	Isoform of P07954, Isoform Cytoplasmic of Fumarate hydratase, mitochondrial OS=Homo sapiens OX=9606 GN=FH PE=1 SV=3	25	0.069	0.041	0.0157	0.119	0.112	0.419
P25789	PSMA4	Proteasome subunit alpha type-4 OS=Homo sapiens OX=9606 GN=PSMA4 PE=1 SV=1	18	0.063	0.041	0.022	0.118	0.135	0.418
Q8NFH5	NUP35	Nucleoporin NUP35 OS=Homo sapiens OX=9606 GN=NUP35 PE=1 SV=1	8	0.103	0.041	0.0258	0.338	0.149	0.667
P09132	SRP19	Signal recognition particle 19 kDa protein OS=Homo sapiens OX=9606 GN=SRP19 PE=1 SV=3	5	0.076	0.041	0.0329	0.225	0.171	0.565
Q9BW30	TPPP3	Tubulin polymerization-promoting protein family member 3 OS=Homo sapiens OX=9606 GN=TPPP3 PE=1 SV=1	2	0.12	0.041	0.0426	0.456	0.195	0.747
Q5RKV6	EXOSC6	Exosome complex component MTR3 OS=Homo sapiens OX=9606 GN=EXOSC6 PE=1 SV=1	10	0.067	0.041	0.0491	0.207	0.212	0.546
H3BNX8	COX5A	Isoform of P20674, Cytochrome c oxidase polypeptide Va OS=Homo sapiens OX=9606 GN=COX5A PE=1 SV=1	5	0.086	0.041	0.0534	0.326	0.222	0.656
O00264	PGRMC1	Membrane-associated progesterone receptor component 1 OS=Homo sapiens OX=9606 GN=PGRMC1 PE=1 SV=3	4	0.075	0.041	0.0707	0.305	0.26	0.639
Q8IXM3	MRPL41	39S ribosomal protein L41, mitochondrial OS=Homo sapiens OX=9606 GN=MRPL41 PE=1 SV=1	4	0.077	0.041	0.0779	0.33	0.273	0.659
Q14320	FAM50A	Protein FAM50A OS=Homo sapiens OX=9606 GN=FAM50A PE=1 SV=2	9	0.06	0.041	0.0971	0.24	0.306	0.579
P62316	SNRPD2	Small nuclear ribonucleoprotein Sm D2 OS=Homo sapiens OX=9606 GN=SNRPD2 PE=1 SV=1	11	0.045	0.041	0.102	0.134	0.311	0.447
P68036	UBE2L3	Ubiquitin-conjugating enzyme E2 L3 OS=Homo sapiens OX=9606 GN=UBE2L3 PE=1 SV=1	11	0.047	0.041	0.133	0.19	0.359	0.525
Q96AT9	RPE	Ribulose-phosphate 3-epimerase OS=Homo sapiens OX=9606 GN=RPE PE=1 SV=1	7	-0.01	0.041	0.699	0.149	0.847	0.466
P09622	DLD	Dihydrolipoyl dehydrogenase, mitochondrial OS=Homo sapiens OX=9606 GN=DLD PE=1 SV=2	21	0.044	0.041	0.156	0.188	0.392	0.522
A0A2R8YCH5	CTNNB1	Isoform of P35222, Catenin beta-1 (Fragment) OS=Homo sapiens OX=9606 GN=CTNNB1 PE=1 SV=1	48	0.013	0.041	0.66	0.167	0.823	0.49
Q8N4P3	HDDC3	Guanosine-3',5'-bis(diphosphate) 3'-pyrophosphohydrolase MESH1 OS=Homo sapiens OX=9606 GN=HDDC3 PE=1 SV=3	5	0.064	0.041	0.173	0.372	0.412	0.696
Q9BZQ6	EDEM3	ER degradation-enhancing alpha-mannosidase-like protein 3 OS=Homo sapiens OX=9606 GN=EDEM3 PE=1 SV=2	4	0.052	0.041	0.174	0.279	0.413	0.615
P32321	DCTD	Deoxycytidylate deaminase OS=Homo sapiens OX=9606 GN=DCTD PE=1 SV=2	14	0.05	0.041	0.179	0.272	0.419	0.609
H3BMD8	ARPP19	Isoform of P56211, cAMP-regulated phosphoprotein 19 OS=Homo sapiens OX=9606 GN=ARPP19 PE=1 SV=1	5	0.044	0.041	0.186	0.217	0.429	0.557
A0A087WYW3	NKTR	Isoform of P30414, NK-tumor recognition protein OS=Homo sapiens OX=9606 GN=NKTR PE=1 SV=1	2	0.179	0.041	0.203	0.767	0.449	0.915
Q8TE67	EPS8L3	Epidermal growth factor receptor kinase substrate 8-like protein 3 OS=Homo sapiens OX=9606 GN=EPS8L3 PE=1 SV=2	4	0.027	0.041	0.393	0.206	0.634	0.545
Q13526	PIN1	Peptidyl-prolyl cis-trans isomerase NIMA-interacting 1 OS=Homo sapiens OX=9606 GN=PIN1 PE=1 SV=1	8	0.048	0.041	0.22	0.299	0.467	0.634
P19971	TYMP	Thymidine phosphorylase OS=Homo sapiens OX=9606 GN=TYMP PE=1 SV=2	11	0.042	0.041	0.269	0.278	0.521	0.615
Q96CM3	RPUSD4	Mitochondrial RNA pseudouridine synthase RPUSD4 OS=Homo sapiens OX=9606 GN=RPUSD4 PE=1 SV=1	2	0.092	0.041	0.287	0.631	0.538	0.847
P28332	ADH6	Alcohol dehydrogenase 6 OS=Homo sapiens OX=9606 GN=ADH6 PE=1 SV=3	13	0.043	0.041	0.301	0.318	0.548	0.65
Q96S38	RPS6KC1	Ribosomal protein S6 kinase delta-1 OS=Homo sapiens OX=9606 GN=RPS6KC1 PE=1 SV=2	4	-0.003	0.041	0.942	0.326	0.977	0.656
Q9UMX0	UBQLN1	Ubiquilin-1 OS=Homo sapiens OX=9606 GN=UBQLN1 PE=1 SV=2	8	0.003	0.041	0.94	0.347	0.977	0.676
P31040	SDHA	Succinate dehydrogenase [ubiquinone] flavoprotein subunit, mitochondrial OS=Homo sapiens OX=9606 GN=SDHA PE=1 SV=2	16	0.005	0.041	0.913	0.366	0.963	0.691
Q0VDF9	HSPA14	Heat shock 70 kDa protein 14 OS=Homo sapiens OX=9606 GN=HSPA14 PE=1 SV=1	6	0.032	0.041	0.476	0.371	0.7	0.696
P82673	MRPS35	28S ribosomal protein S35, mitochondrial OS=Homo sapiens OX=9606 GN=MRPS35 PE=1 SV=1	6	0.01	0.041	0.823	0.373	0.918	0.696
A0A2R8YE98	CCDC82	Isoform of Q8N4S0, Coiled-coil domain-containing protein 82 OS=Homo sapiens OX=9606 GN=CCDC82 PE=1 SV=1	2	0.051	0.041	0.492	0.582	0.712	0.822
Q8IWE5	PLEKHM2	Pleckstrin homology domain-containing family M member 2 OS=Homo sapiens OX=9606 GN=PLEKHM2 PE=1 SV=2	4	-0.008	0.041	0.899	0.536	0.956	0.795
P08582	MELTF	Melanotransferrin OS=Homo sapiens OX=9606 GN=MELTF PE=1 SV=2	5	0.09	0.04	0.0055	0.161	0.0597	0.485
O60610	DIAPH1	Protein diaphanous homolog 1 OS=Homo sapiens OX=9606 GN=DIAPH1 PE=1 SV=2	25	0.095	0.04	0.0086	0.215	0.0783	0.554
Q96EL3	MRPL53	39S ribosomal protein L53, mitochondrial OS=Homo sapiens OX=9606 GN=MRPL53 PE=1 SV=1	4	0.107	0.04	0.0104	0.281	0.0883	0.617
Q9NUQ9	CYRIB	CYFIP-related Rac1 interactor B OS=Homo sapiens OX=9606 GN=CYRIB PE=1 SV=1	16	0.075	0.04	0.0189	0.174	0.126	0.503
P43121	MCAM	Cell surface glycoprotein MUC18 OS=Homo sapiens OX=9606 GN=MCAM PE=1 SV=2	8	0.078	0.04	0.0307	0.236	0.165	0.574
Q14353	GAMT	Guanidinoacetate N-methyltransferase OS=Homo sapiens OX=9606 GN=GAMT PE=1 SV=1	12	0.05	0.04	0.0484	0.103	0.21	0.395
Q9H2W6	MRPL46	39S ribosomal protein L46, mitochondrial OS=Homo sapiens OX=9606 GN=MRPL46 PE=1 SV=1	5	0.057	0.04	0.0534	0.158	0.222	0.48
P36871	PGM1	Phosphoglucomutase-1 OS=Homo sapiens OX=9606 GN=PGM1 PE=1 SV=3	30	0.049	0.04	0.0843	0.15	0.285	0.468
Q13263	TRIM28	Transcription intermediary factor 1-beta OS=Homo sapiens OX=9606 GN=TRIM28 PE=1 SV=5	42	0.033	0.04	0.16	0.092	0.397	0.374
Q9NWU5	MRPL22	39S ribosomal protein L22, mitochondrial OS=Homo sapiens OX=9606 GN=MRPL22 PE=1 SV=1	4	0.082	0.04	0.101	0.408	0.31	0.716
P61313	RPL15	60S ribosomal protein L15 OS=Homo sapiens OX=9606 GN=RPL15 PE=1 SV=2	13	0.013	0.04	0.603	0.129	0.788	0.439
O43488	AKR7A2	Aflatoxin B1 aldehyde reductase member 2 OS=Homo sapiens OX=9606 GN=AKR7A2 PE=1 SV=3	16	0.047	0.04	0.129	0.189	0.353	0.524
Q49AR2	C5orf22	UPF0489 protein C5orf22 OS=Homo sapiens OX=9606 GN=C5orf22 PE=1 SV=2	12	0.044	0.04	0.165	0.211	0.402	0.548
P09661	SNRPA1	U2 small nuclear ribonucleoprotein A' OS=Homo sapiens OX=9606 GN=SNRPA1 PE=1 SV=2	19	0.031	0.04	0.288	0.176	0.538	0.505
O43707	ACTN4	Alpha-actinin-4 OS=Homo sapiens OX=9606 GN=ACTN4 PE=1 SV=2	90	0.026	0.04	0.379	0.184	0.62	0.517
P54727	RAD23B	UV excision repair protein RAD23 homolog B OS=Homo sapiens OX=9606 GN=RAD23B PE=1 SV=1	15	0.052	0.04	0.201	0.312	0.447	0.644
Q08623	PUDP	Pseudouridine-5'-phosphatase OS=Homo sapiens OX=9606 GN=PUDP PE=1 SV=3	11	0.011	0.04	0.743	0.229	0.87	0.569
O60306	AQR	RNA helicase aquarius OS=Homo sapiens OX=9606 GN=AQR PE=1 SV=4	12	0.052	0.04	0.242	0.363	0.49	0.688
Q8WV74	NUDT8	Nucleoside diphosphate-linked moiety X motif 8 OS=Homo sapiens OX=9606 GN=NUDT8 PE=1 SV=2	5	0.036	0.04	0.291	0.243	0.54	0.582
P48507	GCLM	Glutamate--cysteine ligase regulatory subunit OS=Homo sapiens OX=9606 GN=GCLM PE=1 SV=1	2	0.04	0.04	0.279	0.279	0.529	0.615
Q9GZM7	TINAGL1	Tubulointerstitial nephritis antigen-like OS=Homo sapiens OX=9606 GN=TINAGL1 PE=1 SV=1	5	-0.003	0.04	0.94	0.316	0.977	0.648
Q9NU19	TBC1D22B	TBC1 domain family member 22B OS=Homo sapiens OX=9606 GN=TBC1D22B PE=1 SV=3	3	0.022	0.04	0.614	0.361	0.797	0.687
O75380	NDUFS6	NADH dehydrogenase [ubiquinone] iron-sulfur protein 6, mitochondrial OS=Homo sapiens OX=9606 GN=NDUFS6 PE=1 SV=1	5	-0.031	0.04	0.554	0.446	0.757	0.741
Q9UMR2	DDX19B	ATP-dependent RNA helicase DDX19B OS=Homo sapiens OX=9606 GN=DDX19B PE=1 SV=1	4	0.016	0.04	0.763	0.464	0.881	0.752
Q9H9G7	AGO3	Protein argonaute-3 OS=Homo sapiens OX=9606 GN=AGO3 PE=1 SV=2	2	-0.016	0.04	0.836	0.616	0.926	0.839
Q4G176	ACSF3	Malonate--CoA ligase ACSF3, mitochondrial OS=Homo sapiens OX=9606 GN=ACSF3 PE=1 SV=3	10	0.102	0.039	0.012	0.28	0.0959	0.616
P42345	MTOR	Serine/threonine-protein kinase mTOR OS=Homo sapiens OX=9606 GN=MTOR PE=1 SV=1	17	0.082	0.039	0.0239	0.251	0.143	0.589
P09874	PARP1	Poly [ADP-ribose] polymerase 1 OS=Homo sapiens OX=9606 GN=PARP1 PE=1 SV=4	37	0.108	0.039	0.025	0.377	0.147	0.699
A0A590UK80	readthrough,	readthrough, Uncharacterized protein (Fragment) OS=Homo sapiens OX=9606 PE=3 SV=1	4	-0.096	0.039	0.0329	0.348	0.171	0.677
Q9Y314	NOSIP	Nitric oxide synthase-interacting protein OS=Homo sapiens OX=9606 GN=NOSIP PE=1 SV=1	9	0.07	0.039	0.0416	0.238	0.193	0.576
A2A2V1	PRNP	Isoform of P04156, Major prion protein (Fragment) OS=Homo sapiens OX=9606 GN=PRNP PE=1 SV=1	3	0.072	0.039	0.0501	0.266	0.215	0.604
Q6PII3	CCDC174	Coiled-coil domain-containing protein 174 OS=Homo sapiens OX=9606 GN=CCDC174 PE=1 SV=3	7	0.048	0.039	0.093	0.169	0.3	0.493
O60869	EDF1	Endothelial differentiation-related factor 1 OS=Homo sapiens OX=9606 GN=EDF1 PE=1 SV=1	14	0.056	0.039	0.0995	0.235	0.309	0.573
Q96RP9	GFM1	Elongation factor G, mitochondrial OS=Homo sapiens OX=9606 GN=GFM1 PE=1 SV=2	19	0.076	0.039	0.103	0.384	0.314	0.706
Q9BVG4	PBDC1	Protein PBDC1 OS=Homo sapiens OX=9606 GN=PBDC1 PE=1 SV=1	5	0.041	0.039	0.113	0.13	0.327	0.441
Q96GD0	PDXP	Pyridoxal phosphate phosphatase OS=Homo sapiens OX=9606 GN=PDXP PE=1 SV=2	17	0.022	0.039	0.393	0.146	0.634	0.463
P07942	LAMB1	Laminin subunit beta-1 OS=Homo sapiens OX=9606 GN=LAMB1 PE=1 SV=2	56	0.04	0.039	0.15	0.157	0.384	0.478
Q70Z53	FRA10AC1	Protein FRA10AC1 OS=Homo sapiens OX=9606 GN=FRA10AC1 PE=1 SV=3	4	0.044	0.039	0.162	0.209	0.4	0.547
Q6UB28	METAP1D	Methionine aminopeptidase 1D, mitochondrial OS=Homo sapiens OX=9606 GN=METAP1D PE=1 SV=1	4	0.004	0.039	0.88	0.179	0.948	0.51
Q9NVM4	PRMT7	Protein arginine N-methyltransferase 7 OS=Homo sapiens OX=9606 GN=PRMT7 PE=1 SV=1	7	0.028	0.039	0.387	0.232	0.627	0.57
Q6P587	FAHD1	Acylpyruvase FAHD1, mitochondrial OS=Homo sapiens OX=9606 GN=FAHD1 PE=1 SV=2	16	0.018	0.039	0.578	0.244	0.773	0.583
Q15493	RGN	Regucalcin OS=Homo sapiens OX=9606 GN=RGN PE=1 SV=1	16	0.036	0.039	0.344	0.312	0.587	0.644
Q9HB07	MYG1	MYG1 exonuclease OS=Homo sapiens OX=9606 GN=MYG1 PE=1 SV=3	13	0.019	0.039	0.645	0.345	0.814	0.674
J3QRC2	ARHGAP28	Isoform of Q9P2N2, Rho GTPase-activating protein 28 (Fragment) OS=Homo sapiens OX=9606 GN=ARHGAP28 PE=1 SV=1	2	0.048	0.039	0.358	0.452	0.601	0.745
Q9Y4B5	MTCL1	Microtubule cross-linking factor 1 OS=Homo sapiens OX=9606 GN=MTCL1 PE=1 SV=5	5	0.029	0.039	0.504	0.379	0.722	0.702
P42695	NCAPD3	Condensin-2 complex subunit D3 OS=Homo sapiens OX=9606 GN=NCAPD3 PE=1 SV=2	6	-0.005	0.039	0.915	0.386	0.964	0.706
P13284	IFI30	Gamma-interferon-inducible lysosomal thiol reductase OS=Homo sapiens OX=9606 GN=IFI30 PE=1 SV=3	6	0.004	0.039	0.933	0.395	0.974	0.71
Q99933	BAG1	BAG family molecular chaperone regulator 1 OS=Homo sapiens OX=9606 GN=BAG1 PE=1 SV=4	3	0.044	0.039	0.456	0.507	0.686	0.776
O75844	ZMPSTE24	CAAX prenyl protease 1 homolog OS=Homo sapiens OX=9606 GN=ZMPSTE24 PE=1 SV=2	2	0.012	0.039	0.878	0.615	0.948	0.838
P11182	DBT	Lipoamide acyltransferase component of branched-chain alpha-keto acid dehydrogenase complex, mitochondrial OS=Homo sapiens OX=9606 GN=DBT PE=1 SV=3	7	0.152	0.038	0.000539	0.276	0.0134	0.614
Q13938	CAPS	Calcyphosin OS=Homo sapiens OX=9606 GN=CAPS PE=1 SV=2	4	0.099	0.038	0.00488	0.216	0.0562	0.555
Q86Z14	KLB	Beta-klotho OS=Homo sapiens OX=9606 GN=KLB PE=1 SV=1	4	-0.09	0.038	0.0478	0.382	0.209	0.705
Q9NZU5	LMCD1	LIM and cysteine-rich domains protein 1 OS=Homo sapiens OX=9606 GN=LMCD1 PE=1 SV=1	11	0.052	0.038	0.0551	0.145	0.227	0.463
P22570	FDXR	NADPH:adrenodoxin oxidoreductase, mitochondrial OS=Homo sapiens OX=9606 GN=FDXR PE=1 SV=3	29	0.047	0.038	0.0611	0.116	0.241	0.416
Q13952	NFYC	Nuclear transcription factor Y subunit gamma OS=Homo sapiens OX=9606 GN=NFYC PE=1 SV=3	8	0.062	0.038	0.0705	0.249	0.26	0.588
G5E9T8	GOSR1	Isoform of O95249, 28 kDa Golgi SNARE protein (Fragment) OS=Homo sapiens OX=9606 GN=GOSR1 PE=1 SV=2	5	0.063	0.038	0.0738	0.261	0.265	0.598
Q9H832	UBE2Z	Ubiquitin-conjugating enzyme E2 Z OS=Homo sapiens OX=9606 GN=UBE2Z PE=1 SV=2	15	0.059	0.038	0.0831	0.255	0.283	0.592
P78318	IGBP1	Immunoglobulin-binding protein 1 OS=Homo sapiens OX=9606 GN=IGBP1 PE=1 SV=1	9	0.061	0.038	0.13	0.332	0.355	0.661
Q3B7T1	EDRF1	Erythroid differentiation-related factor 1 OS=Homo sapiens OX=9606 GN=EDRF1 PE=1 SV=1	2	-0.086	0.038	0.15	0.508	0.384	0.777
P78560	CRADD	Death domain-containing protein CRADD OS=Homo sapiens OX=9606 GN=CRADD PE=1 SV=1	3	0.059	0.038	0.173	0.365	0.411	0.69
O00468	AGRN	Agrin OS=Homo sapiens OX=9606 GN=AGRN PE=1 SV=6	45	0.041	0.038	0.173	0.209	0.412	0.547
P45954	ACADSB	Short/branched chain specific acyl-CoA dehydrogenase, mitochondrial OS=Homo sapiens OX=9606 GN=ACADSB PE=1 SV=1	22	0.032	0.038	0.251	0.18	0.5	0.512
P17812	CTPS1	CTP synthase 1 OS=Homo sapiens OX=9606 GN=CTPS1 PE=1 SV=2	19	0.03	0.038	0.294	0.188	0.542	0.522
Q8TCC3	MRPL30	39S ribosomal protein L30, mitochondrial OS=Homo sapiens OX=9606 GN=MRPL30 PE=1 SV=1	2	0.059	0.038	0.192	0.393	0.436	0.71
O75674	TOM1L1	TOM1-like protein 1 OS=Homo sapiens OX=9606 GN=TOM1L1 PE=1 SV=2	8	0.008	0.038	0.779	0.223	0.89	0.562
O14745	SLC9A3R1	Na(+)/H(+) exchange regulatory cofactor NHE-RF1 OS=Homo sapiens OX=9606 GN=SLC9A3R1 PE=1 SV=4	32	0.041	0.038	0.228	0.263	0.475	0.6
Q9UII2	ATP5IF1	ATPase inhibitor, mitochondrial OS=Homo sapiens OX=9606 GN=ATP5IF1 PE=1 SV=1	7	0.038	0.038	0.238	0.236	0.486	0.574
Q8N8R5	C2orf69	UPF0565 protein C2orf69 OS=Homo sapiens OX=9606 GN=C2orf69 PE=1 SV=1	6	0.052	0.038	0.24	0.384	0.488	0.706
Q6PJW8	CNST	Consortin OS=Homo sapiens OX=9606 GN=CNST PE=1 SV=3	2	-0.039	0.038	0.251	0.254	0.5	0.592
O43809	NUDT21	Cleavage and polyadenylation specificity factor subunit 5 OS=Homo sapiens OX=9606 GN=NUDT21 PE=1 SV=1	6	0.007	0.038	0.836	0.261	0.926	0.598
Q8WUD4	CCDC12	Coiled-coil domain-containing protein 12 OS=Homo sapiens OX=9606 GN=CCDC12 PE=1 SV=1	6	0.053	0.038	0.29	0.441	0.54	0.738
F5GZS6	SLC3A2	Isoform of P08195, 4F2 cell-surface antigen heavy chain OS=Homo sapiens OX=9606 GN=SLC3A2 PE=1 SV=1	12	0.006	0.038	0.876	0.294	0.947	0.63
P00813	ADA	Adenosine deaminase OS=Homo sapiens OX=9606 GN=ADA PE=1 SV=3	11	0.005	0.038	0.88	0.303	0.948	0.636
Q8WV99	ZFAND2B	AN1-type zinc finger protein 2B OS=Homo sapiens OX=9606 GN=ZFAND2B PE=1 SV=1	8	0.03	0.038	0.414	0.307	0.65	0.639
Q96EY1	DNAJA3	DnaJ homolog subfamily A member 3, mitochondrial OS=Homo sapiens OX=9606 GN=DNAJA3 PE=1 SV=2	7	0.049	0.038	0.327	0.451	0.569	0.744
O75554	WBP4	WW domain-binding protein 4 OS=Homo sapiens OX=9606 GN=WBP4 PE=1 SV=1	5	0.024	0.038	0.576	0.374	0.771	0.697
Q96II8	LRCH3	DISP complex protein LRCH3 OS=Homo sapiens OX=9606 GN=LRCH3 PE=1 SV=2	3	0.027	0.038	0.599	0.466	0.786	0.753
H0YJT2	STRN3	Isoform of Q13033, Striatin-3 (Fragment) OS=Homo sapiens OX=9606 GN=STRN3 PE=1 SV=1	2	0	0.038	0.995	0.472	0.997	0.757
Q9NWX6	THG1L	Probable tRNA(His) guanylyltransferase OS=Homo sapiens OX=9606 GN=THG1L PE=1 SV=2	5	0.091	0.037	0.00145	0.123	0.0258	0.429
P52298	NCBP2	Nuclear cap-binding protein subunit 2 OS=Homo sapiens OX=9606 GN=NCBP2 PE=1 SV=1	7	0.074	0.037	0.0368	0.263	0.181	0.6
B9ZVN9	POLR1A	Isoform of O95602, DNA-directed RNA polymerase subunit OS=Homo sapiens OX=9606 GN=POLR1A PE=1 SV=1	10	0.062	0.037	0.0826	0.279	0.282	0.615
A0A669KAX4	CUL4B	Isoform of Q13620, Cullin-4B OS=Homo sapiens OX=9606 GN=CUL4B PE=1 SV=1	36	0.033	0.037	0.133	0.089	0.358	0.368
Q8N371	KDM8	Bifunctional peptidase and arginyl-hydroxylase JMJD5 OS=Homo sapiens OX=9606 GN=KDM8 PE=1 SV=1	9	0.062	0.037	0.0911	0.303	0.297	0.636
O95372	LYPLA2	Acyl-protein thioesterase 2 OS=Homo sapiens OX=9606 GN=LYPLA2 PE=1 SV=1	11	0.053	0.037	0.0951	0.225	0.302	0.563
Q8IYQ7	THNSL1	Threonine synthase-like 1 OS=Homo sapiens OX=9606 GN=THNSL1 PE=1 SV=2	8	0.03	0.037	0.179	0.102	0.42	0.393
P60174	TPI1	Triosephosphate isomerase OS=Homo sapiens OX=9606 GN=TPI1 PE=1 SV=4	25	0.043	0.037	0.125	0.176	0.347	0.505
Q9Y3E2	BOLA1	BolA-like protein 1 OS=Homo sapiens OX=9606 GN=BOLA1 PE=1 SV=1	2	0.084	0.037	0.154	0.521	0.39	0.785
A0A087WTM1	ROBO1	Isoform of Q9Y6N7, Roundabout homolog 1 OS=Homo sapiens OX=9606 GN=ROBO1 PE=1 SV=1	28	0.021	0.037	0.425	0.162	0.66	0.486
P55735	SEC13	Protein SEC13 homolog OS=Homo sapiens OX=9606 GN=SEC13 PE=1 SV=3	14	0.034	0.037	0.202	0.164	0.448	0.487
O00233	PSMD9	26S proteasome non-ATPase regulatory subunit 9 OS=Homo sapiens OX=9606 GN=PSMD9 PE=1 SV=3	10	0.029	0.037	0.296	0.18	0.544	0.512
Q7LBR1	CHMP1B	Charged multivesicular body protein 1b OS=Homo sapiens OX=9606 GN=CHMP1B PE=1 SV=1	9	0.05	0.037	0.182	0.317	0.423	0.648
Q96C86	DCPS	m7GpppX diphosphatase OS=Homo sapiens OX=9606 GN=DCPS PE=1 SV=2	19	0.001	0.037	0.981	0.204	0.993	0.544
Q9UEY8-2	ADD3	Isoform of Q9UEY8, Isoform 1 of Gamma-adducin OS=Homo sapiens OX=9606 GN=ADD3 PE=1 SV=1	26	0.013	0.037	0.67	0.218	0.828	0.557
A6NFY7	SDHAF1	Succinate dehydrogenase assembly factor 1, mitochondrial OS=Homo sapiens OX=9606 GN=SDHAF1 PE=1 SV=1	2	0.089	0.037	0.219	0.604	0.466	0.833
Q9BT78	COPS4	COP9 signalosome complex subunit 4 OS=Homo sapiens OX=9606 GN=COPS4 PE=1 SV=1	28	0.02	0.037	0.514	0.23	0.729	0.57
Q5T8P6	RBM26	RNA-binding protein 26 OS=Homo sapiens OX=9606 GN=RBM26 PE=1 SV=3	17	0.033	0.037	0.297	0.234	0.545	0.573
O14730	RIOK3	Serine/threonine-protein kinase RIO3 OS=Homo sapiens OX=9606 GN=RIOK3 PE=1 SV=2	7	-0.024	0.037	0.442	0.245	0.675	0.583
P20290	BTF3	Transcription factor BTF3 OS=Homo sapiens OX=9606 GN=BTF3 PE=1 SV=1	20	0.012	0.037	0.699	0.252	0.846	0.59
A0A0A0MTH3	ILK	Isoform of Q13418, 59 kDa serine/threonine-protein kinase OS=Homo sapiens OX=9606 GN=ILK PE=1 SV=1	13	0.016	0.037	0.618	0.254	0.797	0.592
Q4V328	GRIPAP1	GRIP1-associated protein 1 OS=Homo sapiens OX=9606 GN=GRIPAP1 PE=1 SV=2	20	0.041	0.037	0.265	0.317	0.516	0.648
Q96SZ5	ADO	2-aminoethanethiol dioxygenase OS=Homo sapiens OX=9606 GN=ADO PE=1 SV=2	5	-0.017	0.037	0.635	0.295	0.807	0.63
F5H5T6	readthrough,	readthrough, Uncharacterized protein (Fragment) OS=Homo sapiens OX=9606 PE=3 SV=1	4	0.038	0.037	0.296	0.313	0.544	0.645
Q96AT1	KIAA1143	Uncharacterized protein KIAA1143 OS=Homo sapiens OX=9606 GN=KIAA1143 PE=1 SV=2	8	0.041	0.037	0.3	0.351	0.547	0.678
Q9Y570	PPME1	Protein phosphatase methylesterase 1 OS=Homo sapiens OX=9606 GN=PPME1 PE=1 SV=3	16	0.011	0.037	0.753	0.301	0.875	0.636
P61289	PSME3	Proteasome activator complex subunit 3 OS=Homo sapiens OX=9606 GN=PSME3 PE=1 SV=1	22	0.022	0.037	0.536	0.303	0.744	0.636
Q9ULR0	ISY1	Pre-mRNA-splicing factor ISY1 homolog OS=Homo sapiens OX=9606 GN=ISY1 PE=1 SV=3	7	0.041	0.037	0.317	0.36	0.563	0.687
P50238	CRIP1	Cysteine-rich protein 1 OS=Homo sapiens OX=9606 GN=CRIP1 PE=1 SV=3	3	0.039	0.037	0.331	0.357	0.574	0.684
Q9H0T7	RAB17	Ras-related protein Rab-17 OS=Homo sapiens OX=9606 GN=RAB17 PE=1 SV=2	5	-0.044	0.037	0.363	0.436	0.605	0.735
Q9Y613	FHOD1	FH1/FH2 domain-containing protein 1 OS=Homo sapiens OX=9606 GN=FHOD1 PE=1 SV=3	10	0.033	0.037	0.418	0.365	0.655	0.69
Q6UWU4-3	C6orf89	Isoform of Q6UWU4, Isoform 3 of Bombesin receptor-activated protein C6orf89 OS=Homo sapiens OX=9606 GN=C6orf89 PE=1 SV=1	2	0.012	0.037	0.768	0.374	0.884	0.698
Q7Z6V5	ADAT2	tRNA-specific adenosine deaminase 2 OS=Homo sapiens OX=9606 GN=ADAT2 PE=1 SV=1	5	0.016	0.037	0.692	0.376	0.842	0.699
Q8IY18	SMC5	Structural maintenance of chromosomes protein 5 OS=Homo sapiens OX=9606 GN=SMC5 PE=1 SV=2	6	-0.004	0.037	0.922	0.394	0.968	0.71
Q32MZ4-4	LRRFIP1	Isoform of Q32MZ4, Isoform 4 of Leucine-rich repeat flightless-interacting protein 1 OS=Homo sapiens OX=9606 GN=LRRFIP1 PE=1 SV=2	2	0.013	0.037	0.758	0.398	0.878	0.71
Q8TB37	NUBPL	Iron-sulfur protein NUBPL OS=Homo sapiens OX=9606 GN=NUBPL PE=1 SV=3	5	-0.017	0.037	0.78	0.535	0.89	0.795
Q9NUP9	LIN7C	Protein lin-7 homolog C OS=Homo sapiens OX=9606 GN=LIN7C PE=1 SV=1	6	0.099	0.036	0.00254	0.2	0.0374	0.539
Q6ZS11	RINL	Ras and Rab interactor-like protein OS=Homo sapiens OX=9606 GN=RINL PE=2 SV=2	3	0.211	0.036	0.0058	0.589	0.0611	0.827
Q9Y281	CFL2	Cofilin-2 OS=Homo sapiens OX=9606 GN=CFL2 PE=1 SV=1	14	0.081	0.036	0.0142	0.228	0.106	0.568
A0A3B3IT92	MCM4	Isoform of P33991, DNA helicase OS=Homo sapiens OX=9606 GN=MCM4 PE=1 SV=1	25	0.063	0.036	0.0194	0.153	0.127	0.473
Q15785	TOMM34	Mitochondrial import receptor subunit TOM34 OS=Homo sapiens OX=9606 GN=TOMM34 PE=1 SV=2	12	0.077	0.036	0.0254	0.256	0.148	0.593
Q6DKI1	RPL7L1	60S ribosomal protein L7-like 1 OS=Homo sapiens OX=9606 GN=RPL7L1 PE=1 SV=2	4	0.266	0.036	0.0364	0.756	0.18	0.911
Q9H875	PRKRIP1	PRKR-interacting protein 1 OS=Homo sapiens OX=9606 GN=PRKRIP1 PE=1 SV=1	6	0.073	0.036	0.0458	0.297	0.204	0.632
P09455	RBP1	Retinol-binding protein 1 OS=Homo sapiens OX=9606 GN=RBP1 PE=1 SV=2	10	0.063	0.036	0.0539	0.241	0.223	0.58
P50453	SERPINB9	Serpin B9 OS=Homo sapiens OX=9606 GN=SERPINB9 PE=1 SV=1	19	0.042	0.036	0.0673	0.111	0.254	0.407
P11047	LAMC1	Laminin subunit gamma-1 OS=Homo sapiens OX=9606 GN=LAMC1 PE=1 SV=3	53	0.048	0.036	0.0707	0.16	0.26	0.484
M0R2B7	POLD1	Isoform of P28340, DNA polymerase OS=Homo sapiens OX=9606 GN=POLD1 PE=1 SV=1	16	0.044	0.036	0.0764	0.135	0.269	0.449
Q53EL6	PDCD4	Programmed cell death protein 4 OS=Homo sapiens OX=9606 GN=PDCD4 PE=1 SV=2	11	0.065	0.036	0.0815	0.315	0.28	0.646
P52209	PGD	6-phosphogluconate dehydrogenase, decarboxylating OS=Homo sapiens OX=9606 GN=PGD PE=1 SV=3	25	0.048	0.036	0.0961	0.203	0.304	0.543
Q9BW62	KATNAL1	Katanin p60 ATPase-containing subunit A-like 1 OS=Homo sapiens OX=9606 GN=KATNAL1 PE=1 SV=1	4	0.044	0.036	0.112	0.186	0.325	0.522
Q32MZ4-3	LRRFIP1	Isoform of Q32MZ4, Isoform 3 of Leucine-rich repeat flightless-interacting protein 1 OS=Homo sapiens OX=9606 GN=LRRFIP1 PE=1 SV=2	34	0.046	0.036	0.148	0.248	0.381	0.587
O43903	GAS2	Growth arrest-specific protein 2 OS=Homo sapiens OX=9606 GN=GAS2 PE=1 SV=1	10	0.036	0.036	0.15	0.149	0.384	0.467
P16401	H1-5	Histone H1.5 OS=Homo sapiens OX=9606 GN=H1-5 PE=1 SV=3	3	0.127	0.036	0.15	0.67	0.384	0.868
O15511	ARPC5	Actin-related protein 2/3 complex subunit 5 OS=Homo sapiens OX=9606 GN=ARPC5 PE=1 SV=3	13	0.04	0.036	0.162	0.2	0.4	0.537
Q96GK7	FAHD2A	Fumarylacetoacetate hydrolase domain-containing protein 2A OS=Homo sapiens OX=9606 GN=FAHD2A PE=1 SV=1	17	0.043	0.036	0.165	0.246	0.402	0.584
Q14814	MEF2D	Myocyte-specific enhancer factor 2D OS=Homo sapiens OX=9606 GN=MEF2D PE=1 SV=1	4	0.035	0.036	0.184	0.176	0.427	0.505
P06703	S100A6	Protein S100-A6 OS=Homo sapiens OX=9606 GN=S100A6 PE=1 SV=1	5	0.06	0.036	0.177	0.41	0.417	0.717
Q8N4F0	BPIFB2	BPI fold-containing family B member 2 OS=Homo sapiens OX=9606 GN=BPIFB2 PE=1 SV=2	8	-0.03	0.036	0.279	0.205	0.529	0.544
P05165	PCCA	Propionyl-CoA carboxylase alpha chain, mitochondrial OS=Homo sapiens OX=9606 GN=PCCA PE=1 SV=4	26	0.038	0.036	0.219	0.243	0.466	0.582
Q9BTE1	DCTN5	Dynactin subunit 5 OS=Homo sapiens OX=9606 GN=DCTN5 PE=1 SV=1	5	0.04	0.036	0.221	0.271	0.469	0.609
Q15691	MAPRE1	Microtubule-associated protein RP/EB family member 1 OS=Homo sapiens OX=9606 GN=MAPRE1 PE=1 SV=3	15	0.027	0.036	0.361	0.222	0.603	0.562
P28070	PSMB4	Proteasome subunit beta type-4 OS=Homo sapiens OX=9606 GN=PSMB4 PE=1 SV=4	13	0.002	0.036	0.935	0.23	0.975	0.57
Q8N465	D2HGDH	D-2-hydroxyglutarate dehydrogenase, mitochondrial OS=Homo sapiens OX=9606 GN=D2HGDH PE=1 SV=3	10	0.017	0.036	0.576	0.245	0.771	0.584
O75915	ARL6IP5	PRA1 family protein 3 OS=Homo sapiens OX=9606 GN=ARL6IP5 PE=1 SV=1	2	-0.07	0.036	0.245	0.54	0.494	0.798
Q9C0C2	TNKS1BP1	182 kDa tankyrase-1-binding protein OS=Homo sapiens OX=9606 GN=TNKS1BP1 PE=1 SV=4	55	0.032	0.036	0.314	0.258	0.559	0.595
Q9NS73	MBIP	MAP3K12-binding inhibitory protein 1 OS=Homo sapiens OX=9606 GN=MBIP PE=1 SV=2	2	0.049	0.036	0.266	0.4	0.517	0.71
Q15293	RCN1	Reticulocalbin-1 OS=Homo sapiens OX=9606 GN=RCN1 PE=1 SV=1	17	0.013	0.036	0.693	0.267	0.843	0.604
H3BNT4	MPHOSPH6	Isoform of Q99547, M-phase phosphoprotein 6 OS=Homo sapiens OX=9606 GN=MPHOSPH6 PE=1 SV=1	6	0.027	0.036	0.436	0.308	0.67	0.639
Q9C005	DPY30	Protein dpy-30 homolog OS=Homo sapiens OX=9606 GN=DPY30 PE=1 SV=1	2	0.008	0.036	0.837	0.37	0.926	0.695
P20810-6	CAST	Isoform of P20810, Isoform 6 of Calpastatin OS=Homo sapiens OX=9606 GN=CAST PE=1 SV=4	44	0.029	0.036	0.474	0.372	0.699	0.696
P52895	AKR1C2	Aldo-keto reductase family 1 member C2 OS=Homo sapiens OX=9606 GN=AKR1C2 PE=1 SV=3	2	0.037	0.036	0.424	0.435	0.66	0.734
Q9NRS6	SNX15	Sorting nexin-15 OS=Homo sapiens OX=9606 GN=SNX15 PE=1 SV=1	3	0.004	0.036	0.943	0.478	0.978	0.762
A0A2P0CTB1	PRXL2B	Isoform of Q8TBF2, Prostamide/prostaglandin F synthase OS=Homo sapiens OX=9606 GN=PRXL2B PE=1 SV=1	3	-0.012	0.036	0.848	0.564	0.933	0.812
Q96EE3	SEH1L	Nucleoporin SEH1 OS=Homo sapiens OX=9606 GN=SEH1L PE=1 SV=3	11	0.106	0.035	0.00496	0.288	0.0564	0.623
O95391	SLU7	Pre-mRNA-splicing factor SLU7 OS=Homo sapiens OX=9606 GN=SLU7 PE=1 SV=2	4	0.159	0.035	0.0116	0.531	0.0941	0.792
O75648	TRMU	Mitochondrial tRNA-specific 2-thiouridylase 1 OS=Homo sapiens OX=9606 GN=TRMU PE=1 SV=2	10	0.083	0.035	0.0168	0.27	0.117	0.608
P31948	STIP1	Stress-induced-phosphoprotein 1 OS=Homo sapiens OX=9606 GN=STIP1 PE=1 SV=1	60	0.056	0.035	0.0455	0.198	0.203	0.534
Q96L35	EPHB4	Isoform of P54760, Receptor protein-tyrosine kinase OS=Homo sapiens OX=9606 GN=EPHB4 PE=1 SV=1	10	0.085	0.035	0.0635	0.425	0.246	0.727
Q9Y5R8	TRAPPC1	Trafficking protein particle complex subunit 1 OS=Homo sapiens OX=9606 GN=TRAPPC1 PE=1 SV=1	3	0.074	0.035	0.104	0.418	0.314	0.723
Q96T76	MMS19	MMS19 nucleotide excision repair protein homolog OS=Homo sapiens OX=9606 GN=MMS19 PE=1 SV=2	7	0.049	0.035	0.105	0.231	0.316	0.57
P55212	CASP6	Caspase-6 OS=Homo sapiens OX=9606 GN=CASP6 PE=1 SV=2	12	0.044	0.035	0.106	0.188	0.318	0.522
O43175	PHGDH	D-3-phosphoglycerate dehydrogenase OS=Homo sapiens OX=9606 GN=PHGDH PE=1 SV=4	31	0.031	0.035	0.156	0.108	0.392	0.403
Q5VZU9	TPP2	Isoform of P29144, Tripeptidyl-peptidase 2 OS=Homo sapiens OX=9606 GN=TPP2 PE=1 SV=1	43	0.024	0.035	0.287	0.13	0.537	0.44
Q13509	TUBB3	Tubulin beta-3 chain OS=Homo sapiens OX=9606 GN=TUBB3 PE=1 SV=2	31	0.008	0.035	0.744	0.15	0.871	0.468
Q8N3U4	STAG2	Cohesin subunit SA-2 OS=Homo sapiens OX=9606 GN=STAG2 PE=1 SV=3	20	0.019	0.035	0.446	0.165	0.678	0.489
Q99856	ARID3A	AT-rich interactive domain-containing protein 3A OS=Homo sapiens OX=9606 GN=ARID3A PE=1 SV=2	14	0.033	0.035	0.233	0.197	0.481	0.534
Q9BTA9	WAC	WW domain-containing adapter protein with coiled-coil OS=Homo sapiens OX=9606 GN=WAC PE=1 SV=3	7	0.009	0.035	0.733	0.198	0.865	0.535
Q9HB09	BCL2L12	Bcl-2-like protein 12 OS=Homo sapiens OX=9606 GN=BCL2L12 PE=1 SV=1	2	0.074	0.035	0.215	0.548	0.463	0.802
P13797	PLS3	Plastin-3 OS=Homo sapiens OX=9606 GN=PLS3 PE=1 SV=4	28	0.03	0.035	0.288	0.217	0.538	0.557
Q03014	HHEX	Hematopoietically-expressed homeobox protein HHEX OS=Homo sapiens OX=9606 GN=HHEX PE=1 SV=1	3	0.054	0.035	0.231	0.426	0.478	0.728
B9A041	MDH1	Isoform of P40925, Malate dehydrogenase, cytoplasmic OS=Homo sapiens OX=9606 GN=MDH1 PE=1 SV=1	2	0.025	0.035	0.401	0.245	0.641	0.584
P14678	SNRPB	Small nuclear ribonucleoprotein-associated proteins B and B' OS=Homo sapiens OX=9606 GN=SNRPB PE=1 SV=2	11	0.009	0.035	0.759	0.25	0.879	0.588
Q9HCC0	MCCC2	Methylcrotonoyl-CoA carboxylase beta chain, mitochondrial OS=Homo sapiens OX=9606 GN=MCCC2 PE=1 SV=1	28	0.004	0.035	0.89	0.253	0.952	0.591
P00352	ALDH1A1	Retinal dehydrogenase 1 OS=Homo sapiens OX=9606 GN=ALDH1A1 PE=1 SV=2	54	0.026	0.035	0.407	0.268	0.645	0.606
Q8NE01	CNNM3	Metal transporter CNNM3 OS=Homo sapiens OX=9606 GN=CNNM3 PE=1 SV=1	6	-0.014	0.035	0.662	0.28	0.825	0.616
Q8N0X7	SPART	Spartin OS=Homo sapiens OX=9606 GN=SPART PE=1 SV=1	7	0.038	0.035	0.298	0.34	0.545	0.67
G3XAN8	TIMM8B	Isoform of Q9Y5J9, Mitochondrial import inner membrane translocase subunit OS=Homo sapiens OX=9606 GN=TIMM8B PE=1 SV=1	4	0.022	0.035	0.506	0.303	0.724	0.636
H3BU49	ARL2BP	Isoform of Q9Y2Y0, ADP-ribosylation factor-like protein 2-binding protein OS=Homo sapiens OX=9606 GN=ARL2BP PE=1 SV=1	2	0.023	0.035	0.506	0.313	0.724	0.645
O43414	ERI3	ERI1 exoribonuclease 3 OS=Homo sapiens OX=9606 GN=ERI3 PE=1 SV=2	8	0.033	0.035	0.371	0.34	0.612	0.669
Q14202	ZMYM3	Zinc finger MYM-type protein 3 OS=Homo sapiens OX=9606 GN=ZMYM3 PE=1 SV=2	8	-0.006	0.035	0.88	0.355	0.948	0.682
P53384	NUBP1	Cytosolic Fe-S cluster assembly factor NUBP1 OS=Homo sapiens OX=9606 GN=NUBP1 PE=1 SV=2	9	0.038	0.035	0.404	0.45	0.643	0.744
Q9P2G3	KLHL14	Kelch-like protein 14 OS=Homo sapiens OX=9606 GN=KLHL14 PE=1 SV=2	5	0.033	0.035	0.467	0.434	0.694	0.733
H0YNE9	RAB8B	Isoform of Q92930, Ras-related protein Rab-8B (Fragment) OS=Homo sapiens OX=9606 GN=RAB8B PE=1 SV=1	2	-0.001	0.035	0.988	0.464	0.994	0.752
D6RAN8	MRPL27	Isoform of Q9P0M9, 39S ribosomal protein L27, mitochondrial OS=Homo sapiens OX=9606 GN=MRPL27 PE=1 SV=1	4	0.003	0.035	0.95	0.479	0.98	0.762
Q9BZ67	FRMD8	FERM domain-containing protein 8 OS=Homo sapiens OX=9606 GN=FRMD8 PE=1 SV=1	2	-0.001	0.035	0.988	0.489	0.994	0.768
Q8IWJ2	GCC2	GRIP and coiled-coil domain-containing protein 2 OS=Homo sapiens OX=9606 GN=GCC2 PE=1 SV=4	23	0.129	0.034	0.000507	0.257	0.013	0.594
Q9BZL1	UBL5	Ubiquitin-like protein 5 OS=Homo sapiens OX=9606 GN=UBL5 PE=1 SV=1	2	0.153	0.034	0.01	0.516	0.0866	0.781
Q9Y3B9	RRP15	RRP15-like protein OS=Homo sapiens OX=9606 GN=RRP15 PE=1 SV=2	13	0.071	0.034	0.0163	0.21	0.115	0.547
Q5T5C0	STXBP5	Syntaxin-binding protein 5 OS=Homo sapiens OX=9606 GN=STXBP5 PE=1 SV=1	2	0.117	0.034	0.0171	0.444	0.118	0.74
Q99536	VAT1	Synaptic vesicle membrane protein VAT-1 homolog OS=Homo sapiens OX=9606 GN=VAT1 PE=1 SV=2	20	0.082	0.034	0.023	0.306	0.141	0.639
Q9UDR5	AASS	Alpha-aminoadipic semialdehyde synthase, mitochondrial OS=Homo sapiens OX=9606 GN=AASS PE=1 SV=1	28	0.07	0.034	0.0353	0.273	0.177	0.611
P14635	CCNB1	G2/mitotic-specific cyclin-B1 OS=Homo sapiens OX=9606 GN=CCNB1 PE=1 SV=1	4	0.065	0.034	0.0391	0.245	0.187	0.583
Q9BPZ3	PAIP2	Polyadenylate-binding protein-interacting protein 2 OS=Homo sapiens OX=9606 GN=PAIP2 PE=1 SV=1	2	0.113	0.034	0.0684	0.561	0.257	0.811
P32119	PRDX2	Peroxiredoxin-2 OS=Homo sapiens OX=9606 GN=PRDX2 PE=1 SV=5	13	0.052	0.034	0.0821	0.235	0.282	0.573
O60884	DNAJA2	DnaJ homolog subfamily A member 2 OS=Homo sapiens OX=9606 GN=DNAJA2 PE=1 SV=1	12	0.082	0.034	0.0904	0.464	0.296	0.752
P50991	CCT4	T-complex protein 1 subunit delta OS=Homo sapiens OX=9606 GN=CCT4 PE=1 SV=4	54	0.036	0.034	0.156	0.183	0.393	0.516
Q9BYE9	CDHR2	Cadherin-related family member 2 OS=Homo sapiens OX=9606 GN=CDHR2 PE=1 SV=2	3	0.044	0.034	0.168	0.286	0.407	0.621
P14923	JUP	Junction plakoglobin OS=Homo sapiens OX=9606 GN=JUP PE=1 SV=3	27	-0.025	0.034	0.305	0.17	0.552	0.495
Q9Y4X5	ARIH1	E3 ubiquitin-protein ligase ARIH1 OS=Homo sapiens OX=9606 GN=ARIH1 PE=1 SV=2	13	0.019	0.034	0.443	0.175	0.676	0.504
P35237	SERPINB6	Serpin B6 OS=Homo sapiens OX=9606 GN=SERPINB6 PE=1 SV=3	26	0.036	0.034	0.199	0.227	0.444	0.566
Q4L180-2	FILIP1L	Isoform of Q4L180, Isoform 2 of Filamin A-interacting protein 1-like OS=Homo sapiens OX=9606 GN=FILIP1L PE=1 SV=2	15	0.026	0.034	0.33	0.205	0.573	0.544
O14980	XPO1	Exportin-1 OS=Homo sapiens OX=9606 GN=XPO1 PE=1 SV=1	43	0.01	0.034	0.709	0.207	0.852	0.546
A0A0A0MSB8	EXOC7	Isoform of Q9UPT5, Exocyst complex component 7 OS=Homo sapiens OX=9606 GN=EXOC7 PE=1 SV=1	11	0.043	0.034	0.215	0.326	0.463	0.656
Q96C36	PYCR2	Pyrroline-5-carboxylate reductase 2 OS=Homo sapiens OX=9606 GN=PYCR2 PE=1 SV=1	21	0.045	0.034	0.225	0.354	0.472	0.682
P48436	SOX9	Transcription factor SOX-9 OS=Homo sapiens OX=9606 GN=SOX9 PE=1 SV=1	9	0.049	0.034	0.252	0.423	0.502	0.726
O75436	VPS26A	Vacuolar protein sorting-associated protein 26A OS=Homo sapiens OX=9606 GN=VPS26A PE=1 SV=2	14	0.035	0.034	0.268	0.279	0.52	0.616
P85037	FOXK1	Forkhead box protein K1 OS=Homo sapiens OX=9606 GN=FOXK1 PE=1 SV=1	15	0.008	0.034	0.808	0.29	0.909	0.624
A0A087WUQ6	GPX1	Isoform of P07203, Glutathione peroxidase OS=Homo sapiens OX=9606 GN=GPX1 PE=1 SV=1	12	0.036	0.034	0.298	0.314	0.545	0.645
Q9UKS6	PACSIN3	Protein kinase C and casein kinase substrate in neurons protein 3 OS=Homo sapiens OX=9606 GN=PACSIN3 PE=1 SV=2	15	0.021	0.034	0.53	0.305	0.739	0.639
Q06203	PPAT	Amidophosphoribosyltransferase OS=Homo sapiens OX=9606 GN=PPAT PE=1 SV=1	25	0.009	0.034	0.792	0.33	0.898	0.659
A2IDC7	MRPL28	Isoform of Q13084, 39S ribosomal protein L28, mitochondrial (Fragment) OS=Homo sapiens OX=9606 GN=MRPL28 PE=1 SV=1	7	0.053	0.034	0.346	0.543	0.589	0.8
P62072	TIMM10	Mitochondrial import inner membrane translocase subunit Tim10 OS=Homo sapiens OX=9606 GN=TIMM10 PE=1 SV=1	9	0.003	0.034	0.947	0.429	0.979	0.73
O15397	IPO8	Importin-8 OS=Homo sapiens OX=9606 GN=IPO8 PE=1 SV=2	2	0.061	0.034	0.458	0.681	0.688	0.873
E9PDC3	ARVCF	Isoform of O00192, Armadillo repeat protein deleted in velo-cardio-facial syndrome OS=Homo sapiens OX=9606 GN=ARVCF PE=1 SV=1	3	-0.036	0.034	0.462	0.481	0.69	0.763
Q2M296	MTHFSD	Methenyltetrahydrofolate synthase domain-containing protein OS=Homo sapiens OX=9606 GN=MTHFSD PE=1 SV=2	3	-0.015	0.034	0.746	0.464	0.871	0.752
P49789	FHIT	Bis(5'-adenosyl)-triphosphatase OS=Homo sapiens OX=9606 GN=FHIT PE=1 SV=3	6	0.001	0.034	0.981	0.472	0.993	0.757
P83436	COG7	Conserved oligomeric Golgi complex subunit 7 OS=Homo sapiens OX=9606 GN=COG7 PE=1 SV=1	5	0.036	0.034	0.5	0.52	0.719	0.784
Q13625	TP53BP2	Apoptosis-stimulating of p53 protein 2 OS=Homo sapiens OX=9606 GN=TP53BP2 PE=1 SV=2	2	0.006	0.034	0.918	0.547	0.966	0.802
O75896	TUSC2	Tumor suppressor candidate 2 OS=Homo sapiens OX=9606 GN=TUSC2 PE=1 SV=3	2	0.036	0.034	0.72	0.731	0.857	0.898
O75146	HIP1R	Huntingtin-interacting protein 1-related protein OS=Homo sapiens OX=9606 GN=HIP1R PE=1 SV=2	28	0.065	0.033	0.0117	0.158	0.0943	0.48
Q9NPE2	NGRN	Neugrin OS=Homo sapiens OX=9606 GN=NGRN PE=1 SV=2	11	0.06	0.033	0.0374	0.222	0.183	0.562
P19883	FST	Follistatin OS=Homo sapiens OX=9606 GN=FST PE=1 SV=2	4	-0.081	0.033	0.0444	0.383	0.201	0.705
Q08257	CRYZ	Quinone oxidoreductase OS=Homo sapiens OX=9606 GN=CRYZ PE=1 SV=1	24	0.058	0.033	0.0499	0.252	0.215	0.59
P05423	POLR3D	DNA-directed RNA polymerase III subunit RPC4 OS=Homo sapiens OX=9606 GN=POLR3D PE=1 SV=2	9	0.045	0.033	0.0596	0.159	0.237	0.481
P52732	KIF11	Kinesin-like protein KIF11 OS=Homo sapiens OX=9606 GN=KIF11 PE=1 SV=2	10	0.049	0.033	0.0681	0.203	0.256	0.543
P61758	VBP1	Prefoldin subunit 3 OS=Homo sapiens OX=9606 GN=VBP1 PE=1 SV=4	19	0.054	0.033	0.0788	0.258	0.275	0.596
P09417	QDPR	Dihydropteridine reductase OS=Homo sapiens OX=9606 GN=QDPR PE=1 SV=2	12	0.055	0.033	0.079	0.28	0.275	0.616
Q92614	MYO18A	Unconventional myosin-XVIIIa OS=Homo sapiens OX=9606 GN=MYO18A PE=1 SV=3	35	0.055	0.033	0.0808	0.286	0.279	0.621
Q96DE0	NUDT16	U8 snoRNA-decapping enzyme OS=Homo sapiens OX=9606 GN=NUDT16 PE=1 SV=2	4	0.048	0.033	0.0979	0.251	0.308	0.589
Q9UPN9-2	TRIM33	Isoform of Q9UPN9, Isoform Beta of E3 ubiquitin-protein ligase TRIM33 OS=Homo sapiens OX=9606 GN=TRIM33 PE=1 SV=3	19	0.041	0.033	0.17	0.258	0.408	0.596
Q8IYB8	SUPV3L1	ATP-dependent RNA helicase SUPV3L1, mitochondrial OS=Homo sapiens OX=9606 GN=SUPV3L1 PE=1 SV=1	16	0.039	0.033	0.186	0.259	0.429	0.596
Q9H9T3	ELP3	Elongator complex protein 3 OS=Homo sapiens OX=9606 GN=ELP3 PE=1 SV=2	8	0.039	0.033	0.195	0.266	0.439	0.604
P55263	ADK	Adenosine kinase OS=Homo sapiens OX=9606 GN=ADK PE=1 SV=2	25	-0.003	0.033	0.903	0.211	0.958	0.548
Q92990	GLMN	Glomulin OS=Homo sapiens OX=9606 GN=GLMN PE=1 SV=2	10	0.04	0.033	0.24	0.322	0.488	0.654
Q9Y2H0-1	DLGAP4	Isoform of Q9Y2H0, Isoform 2 of Disks large-associated protein 4 OS=Homo sapiens OX=9606 GN=DLGAP4 PE=1 SV=3	13	0.039	0.033	0.248	0.327	0.496	0.657
P42025	ACTR1B	Beta-centractin OS=Homo sapiens OX=9606 GN=ACTR1B PE=1 SV=1	6	0.044	0.033	0.262	0.397	0.513	0.71
O75312	ZPR1	Zinc finger protein ZPR1 OS=Homo sapiens OX=9606 GN=ZPR1 PE=1 SV=1	11	0.021	0.033	0.482	0.267	0.704	0.605
Q16254	E2F4	Transcription factor E2F4 OS=Homo sapiens OX=9606 GN=E2F4 PE=1 SV=2	5	0.055	0.033	0.277	0.505	0.528	0.775
Q92733	PRCC	Proline-rich protein PRCC OS=Homo sapiens OX=9606 GN=PRCC PE=1 SV=1	16	0.022	0.033	0.461	0.279	0.69	0.615
Q9H098	FAM107B	Protein FAM107B OS=Homo sapiens OX=9606 GN=FAM107B PE=1 SV=1	9	0.044	0.033	0.29	0.433	0.54	0.733
Q9UFC0	LRWD1	Leucine-rich repeat and WD repeat-containing protein 1 OS=Homo sapiens OX=9606 GN=LRWD1 PE=1 SV=2	8	-0.03	0.033	0.352	0.305	0.595	0.639
O14818	PSMA7	Proteasome subunit alpha type-7 OS=Homo sapiens OX=9606 GN=PSMA7 PE=1 SV=1	24	0.02	0.033	0.545	0.322	0.749	0.654
Q96GY0	ZC2HC1A	Zinc finger C2HC domain-containing protein 1A OS=Homo sapiens OX=9606 GN=ZC2HC1A PE=1 SV=2	13	0.02	0.033	0.562	0.335	0.763	0.664
Q9GZT8	NIF3L1	NIF3-like protein 1 OS=Homo sapiens OX=9606 GN=NIF3L1 PE=1 SV=2	13	-0.002	0.033	0.964	0.338	0.984	0.667
O95336	PGLS	6-phosphogluconolactonase OS=Homo sapiens OX=9606 GN=PGLS PE=1 SV=2	13	0.021	0.033	0.541	0.344	0.747	0.673
O00506	STK25	Serine/threonine-protein kinase 25 OS=Homo sapiens OX=9606 GN=STK25 PE=1 SV=1	8	0.021	0.033	0.544	0.361	0.749	0.687
Q9Y4C2	TCAF1	TRPM8 channel-associated factor 1 OS=Homo sapiens OX=9606 GN=TCAF1 PE=1 SV=3	4	0.034	0.033	0.387	0.402	0.627	0.712
Q8NFF5	FLAD1	FAD synthase OS=Homo sapiens OX=9606 GN=FLAD1 PE=1 SV=1	6	0.011	0.033	0.767	0.389	0.884	0.708
O00154	ACOT7	Cytosolic acyl coenzyme A thioester hydrolase OS=Homo sapiens OX=9606 GN=ACOT7 PE=1 SV=3	19	0.04	0.033	0.39	0.476	0.63	0.761
Q05639	EEF1A2	Elongation factor 1-alpha 2 OS=Homo sapiens OX=9606 GN=EEF1A2 PE=1 SV=1	7	0.022	0.033	0.574	0.391	0.77	0.709
Q14116	IL18	Interleukin-18 OS=Homo sapiens OX=9606 GN=IL18 PE=1 SV=1	8	0.029	0.033	0.455	0.395	0.685	0.71
Q4KMP7	TBC1D10B	TBC1 domain family member 10B OS=Homo sapiens OX=9606 GN=TBC1D10B PE=1 SV=3	5	-0.01	0.033	0.802	0.401	0.905	0.711
P19784	CSNK2A2	Casein kinase II subunit alpha' OS=Homo sapiens OX=9606 GN=CSNK2A2 PE=1 SV=1	9	0.015	0.033	0.706	0.421	0.851	0.724
Q8NBX0	SCCPDH	Saccharopine dehydrogenase-like oxidoreductase OS=Homo sapiens OX=9606 GN=SCCPDH PE=1 SV=1	3	0.028	0.033	0.493	0.421	0.712	0.724
P07099	EPHX1	Epoxide hydrolase 1 OS=Homo sapiens OX=9606 GN=EPHX1 PE=1 SV=1	13	0.015	0.033	0.714	0.423	0.855	0.726
P50914	RPL14	60S ribosomal protein L14 OS=Homo sapiens OX=9606 GN=RPL14 PE=1 SV=4	7	-0.002	0.033	0.958	0.428	0.983	0.73
P05121	SERPINE1	Plasminogen activator inhibitor 1 OS=Homo sapiens OX=9606 GN=SERPINE1 PE=1 SV=1	3	0.038	0.033	0.474	0.531	0.699	0.792
Q9NTG7	SIRT3	NAD-dependent protein deacetylase sirtuin-3, mitochondrial OS=Homo sapiens OX=9606 GN=SIRT3 PE=1 SV=2	4	0	0.033	0.996	0.507	0.997	0.776
D6RHD2	SPRY1	Isoform of O43609, Protein sprouty homolog 1 (Fragment) OS=Homo sapiens OX=9606 GN=SPRY1 PE=1 SV=1	2	-0.025	0.033	0.646	0.542	0.815	0.799
C9JRD2	DNAJB2	Isoform of P25686, DnaJ homolog subfamily B member 2 (Fragment) OS=Homo sapiens OX=9606 GN=DNAJB2 PE=1 SV=1	2	0.031	0.033	0.574	0.547	0.771	0.802
Q9H0K6	PUS7L	Pseudouridylate synthase 7 homolog-like protein OS=Homo sapiens OX=9606 GN=PUS7L PE=1 SV=1	11	0.064	0.032	0.0148	0.187	0.108	0.522
Q9Y399	MRPS2	28S ribosomal protein S2, mitochondrial OS=Homo sapiens OX=9606 GN=MRPS2 PE=1 SV=1	6	0.093	0.032	0.0244	0.404	0.145	0.712
O94822	LTN1	E3 ubiquitin-protein ligase listerin OS=Homo sapiens OX=9606 GN=LTN1 PE=1 SV=6	9	0.069	0.032	0.0273	0.278	0.154	0.615
Q96TA2	YME1L1	ATP-dependent zinc metalloprotease YME1L1 OS=Homo sapiens OX=9606 GN=YME1L1 PE=1 SV=2	8	0.115	0.032	0.0275	0.505	0.154	0.775
Q9HAV7	GRPEL1	GrpE protein homolog 1, mitochondrial OS=Homo sapiens OX=9606 GN=GRPEL1 PE=1 SV=2	15	0.07	0.032	0.0597	0.366	0.237	0.691
Q5W0H4	TPT1	Isoform of P13693, Translationally-controlled tumor protein OS=Homo sapiens OX=9606 GN=TPT1 PE=1 SV=1	7	0.065	0.032	0.0661	0.344	0.252	0.673
Q96C19	EFHD2	EF-hand domain-containing protein D2 OS=Homo sapiens OX=9606 GN=EFHD2 PE=1 SV=1	13	0.074	0.032	0.0813	0.431	0.28	0.731
O75821	EIF3G	Eukaryotic translation initiation factor 3 subunit G OS=Homo sapiens OX=9606 GN=EIF3G PE=1 SV=2	15	0.053	0.032	0.0982	0.306	0.309	0.639
Q9NWV4	CZIB	CXXC motif containing zinc binding protein OS=Homo sapiens OX=9606 GN=CZIB PE=1 SV=1	4	0.063	0.032	0.106	0.404	0.318	0.712
Q9NWU2	GID8	Glucose-induced degradation protein 8 homolog OS=Homo sapiens OX=9606 GN=GID8 PE=1 SV=1	8	0.061	0.032	0.119	0.4	0.336	0.71
P51178	PLCD1	1-phosphatidylinositol 4,5-bisphosphate phosphodiesterase delta-1 OS=Homo sapiens OX=9606 GN=PLCD1 PE=1 SV=2	5	0.06	0.032	0.136	0.405	0.362	0.713
E7EM64	COPS6	Isoform of Q7L5N1, COP9 signalosome complex subunit 6 OS=Homo sapiens OX=9606 GN=COPS6 PE=1 SV=1	12	0.037	0.032	0.157	0.207	0.394	0.546
Q9BSH5	HDHD3	Haloacid dehalogenase-like hydrolase domain-containing protein 3 OS=Homo sapiens OX=9606 GN=HDHD3 PE=1 SV=1	6	0.012	0.032	0.614	0.182	0.797	0.516
P51149	RAB7A	Ras-related protein Rab-7a OS=Homo sapiens OX=9606 GN=RAB7A PE=1 SV=1	12	-0.015	0.032	0.533	0.196	0.741	0.531
P28161	GSTM2	Glutathione S-transferase Mu 2 OS=Homo sapiens OX=9606 GN=GSTM2 PE=1 SV=2	10	0.014	0.032	0.588	0.235	0.78	0.573
Q9BW04	SARG	Specifically androgen-regulated gene protein OS=Homo sapiens OX=9606 GN=SARG PE=1 SV=2	10	0.023	0.032	0.458	0.297	0.688	0.632
P00492	HPRT1	Hypoxanthine-guanine phosphoribosyltransferase OS=Homo sapiens OX=9606 GN=HPRT1 PE=1 SV=2	12	0.035	0.032	0.298	0.344	0.545	0.673
P54802	NAGLU	Alpha-N-acetylglucosaminidase OS=Homo sapiens OX=9606 GN=NAGLU PE=1 SV=2	15	-0.027	0.032	0.379	0.3	0.62	0.636
P18206	VCL	Vinculin OS=Homo sapiens OX=9606 GN=VCL PE=1 SV=4	89	0.023	0.032	0.454	0.3	0.685	0.636
P31321	PRKAR1B	cAMP-dependent protein kinase type I-beta regulatory subunit OS=Homo sapiens OX=9606 GN=PRKAR1B PE=1 SV=4	4	-0.036	0.032	0.321	0.381	0.567	0.703
Q01105	SET	Protein SET OS=Homo sapiens OX=9606 GN=SET PE=1 SV=3	20	0.03	0.032	0.349	0.325	0.592	0.656
P08397	HMBS	Porphobilinogen deaminase OS=Homo sapiens OX=9606 GN=HMBS PE=1 SV=2	17	0.021	0.032	0.531	0.347	0.74	0.676
P46934-4	NEDD4	Isoform of P46934, Isoform 4 of E3 ubiquitin-protein ligase NEDD4 OS=Homo sapiens OX=9606 GN=NEDD4 PE=1 SV=4	11	-0.018	0.032	0.621	0.376	0.799	0.699
P10646-2	TFPI	Isoform of P10646, Isoform Beta of Tissue factor pathway inhibitor OS=Homo sapiens OX=9606 GN=TFPI PE=1 SV=1	2	0.004	0.032	0.919	0.43	0.967	0.731
A0A3F2YNX7	ENOSF1	Isoform of Q7L5Y1, L-fuconate dehydratase OS=Homo sapiens OX=9606 GN=ENOSF1 PE=1 SV=1	11	0.018	0.032	0.648	0.431	0.815	0.731
P35218	CA5A	Carbonic anhydrase 5A, mitochondrial OS=Homo sapiens OX=9606 GN=CA5A PE=1 SV=1	4	-0.032	0.032	0.433	0.433	0.668	0.733
Q9Y316	MEMO1	Protein MEMO1 OS=Homo sapiens OX=9606 GN=MEMO1 PE=1 SV=1	8	-0.033	0.032	0.44	0.45	0.673	0.744
Q6ZNW5	GDPGP1	GDP-D-glucose phosphorylase 1 OS=Homo sapiens OX=9606 GN=GDPGP1 PE=1 SV=2	4	0.039	0.032	0.466	0.549	0.693	0.802
Q6ICL3-4	TANGO2	Isoform of Q6ICL3, Isoform 4 of Transport and Golgi organization protein 2 homolog OS=Homo sapiens OX=9606 GN=TANGO2 PE=4 SV=1	6	-0.028	0.032	0.532	0.479	0.74	0.762
Q9BTY7	HGH1	Protein HGH1 homolog OS=Homo sapiens OX=9606 GN=HGH1 PE=1 SV=1	3	0.019	0.032	0.686	0.483	0.838	0.764
A0A1B0GV68	FARP1	Isoform of Q9Y4F1, FERM, ARHGEF and pleckstrin domain-containing protein 1 OS=Homo sapiens OX=9606 GN=FARP1 PE=1 SV=1	5	-0.001	0.032	0.977	0.497	0.991	0.77
Q92686	NRGN	Neurogranin OS=Homo sapiens OX=9606 GN=NRGN PE=1 SV=1	2	0.033	0.032	0.538	0.557	0.745	0.808
O15355	PPM1G	Protein phosphatase 1G OS=Homo sapiens OX=9606 GN=PPM1G PE=1 SV=1	17	0.082	0.031	0.0109	0.281	0.0902	0.617
P22033	MMUT	Methylmalonyl-CoA mutase, mitochondrial OS=Homo sapiens OX=9606 GN=MMUT PE=1 SV=4	21	0.065	0.031	0.0293	0.257	0.161	0.594
Q6IA86	ELP2	Elongator complex protein 2 OS=Homo sapiens OX=9606 GN=ELP2 PE=1 SV=2	10	0.069	0.031	0.056	0.361	0.228	0.687
Q5TD07	NQO2	Isoform of P16083, Ribosyldihydronicotinamide dehydrogenase [quinone] OS=Homo sapiens OX=9606 GN=NQO2 PE=1 SV=1	6	0.056	0.031	0.0756	0.301	0.268	0.636
O95445	APOM	Apolipoprotein M OS=Homo sapiens OX=9606 GN=APOM PE=1 SV=2	3	-0.085	0.031	0.117	0.559	0.334	0.809
Q96MW5	COG8	Conserved oligomeric Golgi complex subunit 8 OS=Homo sapiens OX=9606 GN=COG8 PE=1 SV=2	5	0.076	0.031	0.119	0.51	0.336	0.778
P40222	TXLNA	Alpha-taxilin OS=Homo sapiens OX=9606 GN=TXLNA PE=1 SV=3	25	0.042	0.031	0.127	0.25	0.35	0.588
E7EX44	CALD1	Isoform of Q05682, Caldesmon OS=Homo sapiens OX=9606 GN=CALD1 PE=1 SV=1	45	0.054	0.031	0.128	0.375	0.352	0.698
P29083	GTF2E1	General transcription factor IIE subunit 1 OS=Homo sapiens OX=9606 GN=GTF2E1 PE=1 SV=2	10	0.066	0.031	0.134	0.472	0.36	0.757
P20618	PSMB1	Proteasome subunit beta type-1 OS=Homo sapiens OX=9606 GN=PSMB1 PE=1 SV=2	14	0.034	0.031	0.174	0.21	0.413	0.547
Q12979	ABR	Active breakpoint cluster region-related protein OS=Homo sapiens OX=9606 GN=ABR PE=1 SV=2	5	0.059	0.031	0.174	0.461	0.413	0.749
O60551	NMT2	Glycylpeptide N-tetradecanoyltransferase 2 OS=Homo sapiens OX=9606 GN=NMT2 PE=1 SV=1	7	0.037	0.031	0.178	0.251	0.419	0.589
P52943	CRIP2	Cysteine-rich protein 2 OS=Homo sapiens OX=9606 GN=CRIP2 PE=1 SV=1	6	0.042	0.031	0.184	0.326	0.426	0.656
Q9NQ29	LUC7L	Putative RNA-binding protein Luc7-like 1 OS=Homo sapiens OX=9606 GN=LUC7L PE=1 SV=1	5	-0.05	0.031	0.188	0.408	0.432	0.716
P55060	CSE1L	Exportin-2 OS=Homo sapiens OX=9606 GN=CSE1L PE=1 SV=3	35	0.028	0.031	0.306	0.245	0.552	0.583
C9J9P8	UBE2F	Isoform of Q969M7, NEDD8-conjugating enzyme UBE2F (Fragment) OS=Homo sapiens OX=9606 GN=UBE2F PE=1 SV=1	3	0.047	0.031	0.266	0.448	0.517	0.744
Q2TAL8	QRICH1	Glutamine-rich protein 1 OS=Homo sapiens OX=9606 GN=QRICH1 PE=1 SV=1	8	-0.029	0.031	0.32	0.289	0.566	0.624
Q3LXA3	TKFC	Triokinase/FMN cyclase OS=Homo sapiens OX=9606 GN=TKFC PE=1 SV=2	33	0.028	0.031	0.361	0.301	0.603	0.636
A0A087X1Z3	PSME2	Isoform of Q9UL46, Proteasome activator complex subunit 2 OS=Homo sapiens OX=9606 GN=PSME2 PE=1 SV=1	20	0.04	0.031	0.309	0.425	0.554	0.728
Q8N1B4	VPS52	Vacuolar protein sorting-associated protein 52 homolog OS=Homo sapiens OX=9606 GN=VPS52 PE=1 SV=1	10	0.018	0.031	0.565	0.325	0.765	0.655
O95630	STAMBP	STAM-binding protein OS=Homo sapiens OX=9606 GN=STAMBP PE=1 SV=1	3	0.027	0.031	0.405	0.351	0.644	0.678
Q8NBJ7	SUMF2	Inactive C-alpha-formylglycine-generating enzyme 2 OS=Homo sapiens OX=9606 GN=SUMF2 PE=1 SV=2	6	-0.022	0.031	0.532	0.385	0.74	0.706
F5H1D4	ANKLE2	Isoform of Q86XL3, Ankyrin repeat and LEM domain-containing protein 2 (Fragment) OS=Homo sapiens OX=9606 GN=ANKLE2 PE=1 SV=1	4	0.025	0.031	0.481	0.391	0.703	0.709
A0A087X251	KIZ	Isoform of Q2M2Z5, Centrosomal protein kizuna OS=Homo sapiens OX=9606 GN=KIZ PE=1 SV=1	2	0.013	0.031	0.727	0.409	0.862	0.716
Q9NX58	LYAR	Cell growth-regulating nucleolar protein OS=Homo sapiens OX=9606 GN=LYAR PE=1 SV=2	16	0.023	0.031	0.564	0.441	0.765	0.738
Q16539	MAPK14	Mitogen-activated protein kinase 14 OS=Homo sapiens OX=9606 GN=MAPK14 PE=1 SV=3	9	0.023	0.031	0.579	0.453	0.774	0.746
Q9NSB8	HOMER2	Homer protein homolog 2 OS=Homo sapiens OX=9606 GN=HOMER2 PE=1 SV=1	5	0.016	0.031	0.689	0.458	0.84	0.748
Q96SL4	GPX7	Glutathione peroxidase 7 OS=Homo sapiens OX=9606 GN=GPX7 PE=1 SV=1	5	-0.018	0.031	0.669	0.461	0.828	0.749
P49189	ALDH9A1	4-trimethylaminobutyraldehyde dehydrogenase OS=Homo sapiens OX=9606 GN=ALDH9A1 PE=1 SV=3	18	0.021	0.031	0.635	0.488	0.807	0.767
Q96AE4	FUBP1	Far upstream element-binding protein 1 OS=Homo sapiens OX=9606 GN=FUBP1 PE=1 SV=3	3	0.013	0.031	0.777	0.52	0.89	0.784
E9PHX8	MERTK	Isoform of Q12866, Receptor protein-tyrosine kinase OS=Homo sapiens OX=9606 GN=MERTK PE=1 SV=1	3	-0.029	0.031	0.576	0.549	0.771	0.802
P18859	ATP5PF	ATP synthase-coupling factor 6, mitochondrial OS=Homo sapiens OX=9606 GN=ATP5PF PE=1 SV=1	7	0.018	0.031	0.746	0.585	0.871	0.824
A0A087WVW8	SLC38A3	Isoform of Q99624, Sodium-coupled neutral amino acid transporter 3 (Fragment) OS=Homo sapiens OX=9606 GN=SLC38A3 PE=1 SV=1	2	-0.028	0.031	0.639	0.6	0.81	0.831
P61086	UBE2K	Ubiquitin-conjugating enzyme E2 K OS=Homo sapiens OX=9606 GN=UBE2K PE=1 SV=3	9	0.072	0.03	0.00992	0.237	0.0858	0.574
O75817	POP7	Ribonuclease P protein subunit p20 OS=Homo sapiens OX=9606 GN=POP7 PE=1 SV=2	3	-0.07	0.03	0.0181	0.276	0.122	0.614
Q9ULR3	PPM1H	Protein phosphatase 1H OS=Homo sapiens OX=9606 GN=PPM1H PE=1 SV=2	10	0.049	0.03	0.0311	0.168	0.166	0.492
E9PDF2	OGDH	Isoform of Q02218, 2-oxoglutarate dehydrogenase, mitochondrial OS=Homo sapiens OX=9606 GN=OGDH PE=1 SV=1	21	0.073	0.03	0.0525	0.4	0.22	0.71
Q9Y2R9	MRPS7	28S ribosomal protein S7, mitochondrial OS=Homo sapiens OX=9606 GN=MRPS7 PE=1 SV=2	3	0.081	0.03	0.0665	0.472	0.252	0.757
Q06124	PTPN11	Tyrosine-protein phosphatase non-receptor type 11 OS=Homo sapiens OX=9606 GN=PTPN11 PE=1 SV=3	25	0.06	0.03	0.0672	0.334	0.254	0.662
O43896	KIF1C	Kinesin-like protein KIF1C OS=Homo sapiens OX=9606 GN=KIF1C PE=1 SV=3	7	0.066	0.03	0.0689	0.391	0.258	0.709
Q9HD33	MRPL47	39S ribosomal protein L47, mitochondrial OS=Homo sapiens OX=9606 GN=MRPL47 PE=1 SV=2	6	0.098	0.03	0.0912	0.591	0.297	0.828
Q96HY7	DHTKD1	Probable 2-oxoglutarate dehydrogenase E1 component DHKTD1, mitochondrial OS=Homo sapiens OX=9606 GN=DHTKD1 PE=1 SV=2	3	0.072	0.03	0.107	0.487	0.318	0.766
H3BMA1	MSLN	Isoform of Q13421, Mesothelin (Fragment) OS=Homo sapiens OX=9606 GN=MSLN PE=1 SV=2	4	0.062	0.03	0.144	0.463	0.376	0.751
P20340-2	RAB6A	Isoform of P20340, Isoform 2 of Ras-related protein Rab-6A OS=Homo sapiens OX=9606 GN=RAB6A PE=1 SV=3	11	-0.038	0.03	0.158	0.25	0.394	0.588
P00558	PGK1	Phosphoglycerate kinase 1 OS=Homo sapiens OX=9606 GN=PGK1 PE=1 SV=3	38	0.04	0.03	0.181	0.309	0.423	0.642
Q5JTD0	TJAP1	Tight junction-associated protein 1 OS=Homo sapiens OX=9606 GN=TJAP1 PE=1 SV=1	7	0.041	0.03	0.205	0.349	0.451	0.678
Q96K17	BTF3L4	Transcription factor BTF3 homolog 4 OS=Homo sapiens OX=9606 GN=BTF3L4 PE=1 SV=1	9	0.041	0.03	0.223	0.359	0.471	0.687
Q9ULA0	DNPEP	Aspartyl aminopeptidase OS=Homo sapiens OX=9606 GN=DNPEP PE=1 SV=2	27	0.033	0.03	0.231	0.274	0.478	0.612
O15212	PFDN6	Prefoldin subunit 6 OS=Homo sapiens OX=9606 GN=PFDN6 PE=1 SV=1	16	0.037	0.03	0.25	0.346	0.5	0.675
P23381	WARS1	Tryptophan--tRNA ligase, cytoplasmic OS=Homo sapiens OX=9606 GN=WARS1 PE=1 SV=2	20	0.04	0.03	0.252	0.394	0.501	0.71
G5E953	MTMR3	Isoform of Q13615, Phosphatidylinositol-3-phosphate phosphatase OS=Homo sapiens OX=9606 GN=MTMR3 PE=1 SV=1	4	0.064	0.03	0.275	0.599	0.525	0.831
P53004	BLVRA	Biliverdin reductase A OS=Homo sapiens OX=9606 GN=BLVRA PE=1 SV=2	15	0.002	0.03	0.953	0.284	0.981	0.619
Q9Y265	RUVBL1	RuvB-like 1 OS=Homo sapiens OX=9606 GN=RUVBL1 PE=1 SV=1	25	0.008	0.03	0.774	0.287	0.888	0.622
P55145	MANF	Mesencephalic astrocyte-derived neurotrophic factor OS=Homo sapiens OX=9606 GN=MANF PE=1 SV=3	10	0.034	0.03	0.292	0.351	0.541	0.678
Q13363	CTBP1	C-terminal-binding protein 1 OS=Homo sapiens OX=9606 GN=CTBP1 PE=1 SV=2	17	-0.017	0.03	0.554	0.301	0.757	0.636
Q9UNM6	PSMD13	26S proteasome non-ATPase regulatory subunit 13 OS=Homo sapiens OX=9606 GN=PSMD13 PE=1 SV=2	20	0.035	0.03	0.305	0.374	0.552	0.698
O15182	CETN3	Centrin-3 OS=Homo sapiens OX=9606 GN=CETN3 PE=1 SV=2	3	0.05	0.03	0.307	0.539	0.553	0.797
A0A1B0GTJ7	ADSL	Isoform of P30566, Adenylosuccinate lyase OS=Homo sapiens OX=9606 GN=ADSL PE=1 SV=1	27	-0.01	0.03	0.736	0.332	0.866	0.661
Q99471	PFDN5	Prefoldin subunit 5 OS=Homo sapiens OX=9606 GN=PFDN5 PE=1 SV=2	12	0.012	0.03	0.69	0.342	0.841	0.672
X6RM59	NT5C3A	Isoform of Q9H0P0, 5'-nucleotidase OS=Homo sapiens OX=9606 GN=NT5C3A PE=1 SV=1	5	-0.007	0.03	0.838	0.369	0.926	0.694
Q8N1I0	DOCK4	Dedicator of cytokinesis protein 4 OS=Homo sapiens OX=9606 GN=DOCK4 PE=1 SV=3	8	-0.002	0.03	0.954	0.394	0.981	0.71
G3V3E8	NPC2	Isoform of P61916, Epididymal secretory protein E1 OS=Homo sapiens OX=9606 GN=NPC2 PE=1 SV=1	10	0.019	0.03	0.591	0.4	0.782	0.71
Q5T2T1	MPP7	MAGUK p55 subfamily member 7 OS=Homo sapiens OX=9606 GN=MPP7 PE=1 SV=1	5	0.011	0.03	0.752	0.411	0.875	0.717
Q9NXF7	DCAF16	DDB1- and CUL4-associated factor 16 OS=Homo sapiens OX=9606 GN=DCAF16 PE=1 SV=1	2	0.002	0.03	0.959	0.45	0.984	0.744
Q9Y3D5	MRPS18C	28S ribosomal protein S18c, mitochondrial OS=Homo sapiens OX=9606 GN=MRPS18C PE=1 SV=1	6	0.022	0.03	0.587	0.459	0.78	0.748
Q9BWU1	CDK19	Cyclin-dependent kinase 19 OS=Homo sapiens OX=9606 GN=CDK19 PE=1 SV=1	2	0.036	0.03	0.476	0.554	0.7	0.807
P60604	UBE2G2	Ubiquitin-conjugating enzyme E2 G2 OS=Homo sapiens OX=9606 GN=UBE2G2 PE=1 SV=1	2	0.022	0.03	0.634	0.518	0.807	0.783
Q8WUN7	UBTD2	Ubiquitin domain-containing protein 2 OS=Homo sapiens OX=9606 GN=UBTD2 PE=1 SV=2	4	0.024	0.03	0.635	0.547	0.807	0.802
P07225	PROS1	Vitamin K-dependent protein S OS=Homo sapiens OX=9606 GN=PROS1 PE=1 SV=1	5	0.004	0.03	0.936	0.571	0.975	0.816
J3KMY0	CDCA3	Isoform of Q99618, Cell division cycle-associated protein 3 OS=Homo sapiens OX=9606 GN=CDCA3 PE=1 SV=1	3	0.08	0.029	0.0612	0.479	0.241	0.762
Q969Y2	GTPBP3	tRNA modification GTPase GTPBP3, mitochondrial OS=Homo sapiens OX=9606 GN=GTPBP3 PE=1 SV=2	4	0.103	0.029	0.0699	0.586	0.259	0.825
Q14126	DSG2	Desmoglein-2 OS=Homo sapiens OX=9606 GN=DSG2 PE=1 SV=2	22	-0.048	0.029	0.0735	0.266	0.264	0.604
Q96CS3	FAF2	FAS-associated factor 2 OS=Homo sapiens OX=9606 GN=FAF2 PE=1 SV=2	3	-0.09	0.029	0.0765	0.544	0.269	0.8
Q02952	AKAP12	A-kinase anchor protein 12 OS=Homo sapiens OX=9606 GN=AKAP12 PE=1 SV=4	51	0.056	0.029	0.0903	0.365	0.296	0.69
Q9NPH0	ACP6	Lysophosphatidic acid phosphatase type 6 OS=Homo sapiens OX=9606 GN=ACP6 PE=1 SV=3	7	0.052	0.029	0.102	0.35	0.312	0.678
Q14451	GRB7	Growth factor receptor-bound protein 7 OS=Homo sapiens OX=9606 GN=GRB7 PE=1 SV=2	4	0.078	0.029	0.108	0.527	0.32	0.79
O60826	CCDC22	Coiled-coil domain-containing protein 22 OS=Homo sapiens OX=9606 GN=CCDC22 PE=1 SV=1	9	0.071	0.029	0.109	0.492	0.321	0.769
Q92575	UBXN4	UBX domain-containing protein 4 OS=Homo sapiens OX=9606 GN=UBXN4 PE=1 SV=2	7	-0.075	0.029	0.124	0.538	0.345	0.797
Q15185	PTGES3	Prostaglandin E synthase 3 OS=Homo sapiens OX=9606 GN=PTGES3 PE=1 SV=1	8	0.055	0.029	0.136	0.412	0.362	0.719
Q8N3F8	MICALL1	MICAL-like protein 1 OS=Homo sapiens OX=9606 GN=MICALL1 PE=1 SV=2	10	0.057	0.029	0.143	0.443	0.374	0.74
O95292	VAPB	Vesicle-associated membrane protein-associated protein B/C OS=Homo sapiens OX=9606 GN=VAPB PE=1 SV=3	9	-0.108	0.029	0.179	0.709	0.419	0.888
P55072	VCP	Transitional endoplasmic reticulum ATPase OS=Homo sapiens OX=9606 GN=VCP PE=1 SV=4	86	0.029	0.029	0.241	0.248	0.489	0.586
Q9Y5U2	TSSC4	Protein TSSC4 OS=Homo sapiens OX=9606 GN=TSSC4 PE=1 SV=3	7	0.044	0.029	0.266	0.459	0.518	0.748
Q99584	S100A13	Protein S100-A13 OS=Homo sapiens OX=9606 GN=S100A13 PE=1 SV=1	4	0.037	0.029	0.272	0.381	0.523	0.704
Q96Q11	TRNT1	CCA tRNA nucleotidyltransferase 1, mitochondrial OS=Homo sapiens OX=9606 GN=TRNT1 PE=1 SV=2	13	0.03	0.029	0.281	0.289	0.532	0.624
Q9ULC3	RAB23	Ras-related protein Rab-23 OS=Homo sapiens OX=9606 GN=RAB23 PE=1 SV=1	5	0.022	0.029	0.457	0.338	0.688	0.667
Q93099	HGD	Homogentisate 1,2-dioxygenase OS=Homo sapiens OX=9606 GN=HGD PE=1 SV=2	25	0.002	0.029	0.944	0.342	0.979	0.672
P48739	PITPNB	Phosphatidylinositol transfer protein beta isoform OS=Homo sapiens OX=9606 GN=PITPNB PE=1 SV=2	16	0.033	0.029	0.352	0.421	0.595	0.724
Q96EP5	DAZAP1	DAZ-associated protein 1 OS=Homo sapiens OX=9606 GN=DAZAP1 PE=1 SV=1	10	0.038	0.029	0.359	0.475	0.602	0.76
Q9ULC4	MCTS1	Malignant T-cell-amplified sequence 1 OS=Homo sapiens OX=9606 GN=MCTS1 PE=1 SV=1	11	0.007	0.029	0.824	0.368	0.918	0.694
Q3KRA9-2	ALKBH6	Isoform of Q3KRA9, Isoform 2 of Alpha-ketoglutarate-dependent dioxygenase alkB homolog 6 OS=Homo sapiens OX=9606 GN=ALKBH6 PE=1 SV=2	5	0.004	0.029	0.912	0.37	0.963	0.695
I3L0X5	SPAG7	Isoform of O75391, Sperm-associated antigen 7 OS=Homo sapiens OX=9606 GN=SPAG7 PE=1 SV=1	11	0.018	0.029	0.578	0.378	0.773	0.701
P20929	NEB	Nebulin OS=Homo sapiens OX=9606 GN=NEB PE=1 SV=5	3	0.112	0.029	0.388	0.824	0.627	0.94
P16152	CBR1	Carbonyl reductase [NADPH] 1 OS=Homo sapiens OX=9606 GN=CBR1 PE=1 SV=3	18	0.02	0.029	0.593	0.449	0.782	0.744
Q7L1V2	MON1B	Vacuolar fusion protein MON1 homolog B OS=Homo sapiens OX=9606 GN=MON1B PE=1 SV=1	5	-0.026	0.029	0.534	0.481	0.742	0.763
Q96MH2	HEXIM2	Protein HEXIM2 OS=Homo sapiens OX=9606 GN=HEXIM2 PE=1 SV=1	8	-0.009	0.029	0.835	0.491	0.925	0.768
O15254	ACOX3	Peroxisomal acyl-coenzyme A oxidase 3 OS=Homo sapiens OX=9606 GN=ACOX3 PE=1 SV=2	12	0.009	0.029	0.838	0.503	0.926	0.774
Q9Y5Q8	GTF3C5	General transcription factor 3C polypeptide 5 OS=Homo sapiens OX=9606 GN=GTF3C5 PE=1 SV=2	7	0.011	0.029	0.812	0.529	0.911	0.791
Q8N442	GUF1	Translation factor GUF1, mitochondrial OS=Homo sapiens OX=9606 GN=GUF1 PE=2 SV=1	6	0.1	0.028	0.00269	0.321	0.0385	0.653
P06213	INSR	Insulin receptor OS=Homo sapiens OX=9606 GN=INSR PE=1 SV=4	5	0.086	0.028	0.00621	0.316	0.0632	0.648
Q14517	FAT1	Protocadherin Fat 1 OS=Homo sapiens OX=9606 GN=FAT1 PE=1 SV=2	5	-0.119	0.028	0.0103	0.493	0.088	0.769
Q9UGM6	WARS2	Tryptophan--tRNA ligase, mitochondrial OS=Homo sapiens OX=9606 GN=WARS2 PE=1 SV=1	5	0.123	0.028	0.0144	0.535	0.107	0.795
Q13829	TNFAIP1	BTB/POZ domain-containing adapter for CUL3-mediated RhoA degradation protein 2 OS=Homo sapiens OX=9606 GN=TNFAIP1 PE=1 SV=1	2	0.084	0.028	0.0543	0.495	0.224	0.77
P12004	PCNA	Proliferating cell nuclear antigen OS=Homo sapiens OX=9606 GN=PCNA PE=1 SV=1	26	0.044	0.028	0.0654	0.214	0.25	0.552
J3KNR0	MARK3	Isoform of P27448, Non-specific serine/threonine protein kinase OS=Homo sapiens OX=9606 GN=MARK3 PE=1 SV=2	4	-0.059	0.028	0.0977	0.412	0.307	0.719
Q9P287	BCCIP	BRCA2 and CDKN1A-interacting protein OS=Homo sapiens OX=9606 GN=BCCIP PE=1 SV=1	16	0.039	0.028	0.111	0.237	0.324	0.575
E9PJM3	FBXO3	Isoform of Q9UK99, F-box only protein 3 OS=Homo sapiens OX=9606 GN=FBXO3 PE=1 SV=1	6	0.041	0.028	0.127	0.281	0.35	0.617
Q0PNE2	ELP6	Elongator complex protein 6 OS=Homo sapiens OX=9606 GN=ELP6 PE=1 SV=1	2	0.081	0.028	0.172	0.632	0.41	0.848
K7EPJ5	MGRN1	Isoform of O60291, E3 ubiquitin-protein ligase MGRN1 (Fragment) OS=Homo sapiens OX=9606 GN=MGRN1 PE=1 SV=1	3	-0.089	0.028	0.178	0.667	0.419	0.867
A0A6Q8PFL5	LRSAM1	Isoform of Q6UWE0, E3 ubiquitin-protein ligase LRSAM1 OS=Homo sapiens OX=9606 GN=LRSAM1 PE=1 SV=1	14	0.046	0.028	0.235	0.459	0.483	0.748
P30086	PEBP1	Phosphatidylethanolamine-binding protein 1 OS=Homo sapiens OX=9606 GN=PEBP1 PE=1 SV=3	21	0.036	0.028	0.247	0.363	0.496	0.688
A6NKD9	CCDC85C	Coiled-coil domain-containing protein 85C OS=Homo sapiens OX=9606 GN=CCDC85C PE=1 SV=1	5	0.036	0.028	0.261	0.37	0.512	0.695
U3KQT1	ESD	Isoform of P10768, S-formylglutathione hydrolase OS=Homo sapiens OX=9606 GN=ESD PE=1 SV=2	21	0.014	0.028	0.603	0.301	0.788	0.636
A0A0U1RQX8	CBL	Isoform of P22681, E3 ubiquitin-protein ligase CBL OS=Homo sapiens OX=9606 GN=CBL PE=1 SV=1	11	0.033	0.028	0.303	0.386	0.55	0.706
P50395	GDI2	Rab GDP dissociation inhibitor beta OS=Homo sapiens OX=9606 GN=GDI2 PE=1 SV=2	42	0.03	0.028	0.304	0.323	0.551	0.655
A0A0C4DFY7	CES3	Isoform of Q6UWW8, Carboxylic ester hydrolase OS=Homo sapiens OX=9606 GN=CES3 PE=1 SV=1	4	-0.032	0.028	0.316	0.379	0.561	0.701
Q8NB15	ZNF511	Zinc finger protein 511 OS=Homo sapiens OX=9606 GN=ZNF511 PE=1 SV=2	2	0.059	0.028	0.318	0.63	0.564	0.846
Q96EH3	MALSU1	Mitochondrial assembly of ribosomal large subunit protein 1 OS=Homo sapiens OX=9606 GN=MALSU1 PE=1 SV=1	3	0.053	0.028	0.352	0.616	0.595	0.839
P04181	OAT	Ornithine aminotransferase, mitochondrial OS=Homo sapiens OX=9606 GN=OAT PE=1 SV=1	25	-0.009	0.028	0.771	0.374	0.886	0.697
Q8IUF8	RIOX2	Ribosomal oxygenase 2 OS=Homo sapiens OX=9606 GN=RIOX2 PE=1 SV=1	14	0.014	0.028	0.648	0.386	0.816	0.706
Q9UNS2	COPS3	COP9 signalosome complex subunit 3 OS=Homo sapiens OX=9606 GN=COPS3 PE=1 SV=3	18	0.025	0.028	0.44	0.388	0.673	0.708
Q9Y696	CLIC4	Chloride intracellular channel protein 4 OS=Homo sapiens OX=9606 GN=CLIC4 PE=1 SV=4	14	0.022	0.028	0.5	0.39	0.719	0.709
Q7Z4W1	DCXR	L-xylulose reductase OS=Homo sapiens OX=9606 GN=DCXR PE=1 SV=2	23	-0.015	0.028	0.647	0.393	0.815	0.71
Q9NVT9	ARMC1	Armadillo repeat-containing protein 1 OS=Homo sapiens OX=9606 GN=ARMC1 PE=1 SV=1	3	0.033	0.028	0.393	0.461	0.634	0.749
P52657	GTF2A2	Transcription initiation factor IIA subunit 2 OS=Homo sapiens OX=9606 GN=GTF2A2 PE=1 SV=1	4	0.028	0.028	0.423	0.428	0.659	0.73
Q7Z4Q2	HEATR3	HEAT repeat-containing protein 3 OS=Homo sapiens OX=9606 GN=HEATR3 PE=1 SV=2	5	0.032	0.028	0.448	0.512	0.679	0.779
Q96EM0	L3HYPDH	Trans-3-hydroxy-L-proline dehydratase OS=Homo sapiens OX=9606 GN=L3HYPDH PE=1 SV=2	5	0.007	0.028	0.843	0.457	0.929	0.747
Q9BRG1	VPS25	Vacuolar protein-sorting-associated protein 25 OS=Homo sapiens OX=9606 GN=VPS25 PE=1 SV=1	3	0.029	0.028	0.469	0.474	0.695	0.758
O75326	SEMA7A	Semaphorin-7A OS=Homo sapiens OX=9606 GN=SEMA7A PE=1 SV=1	6	0.018	0.028	0.652	0.48	0.818	0.762
P14316	IRF2	Interferon regulatory factor 2 OS=Homo sapiens OX=9606 GN=IRF2 PE=1 SV=2	4	0.006	0.028	0.888	0.482	0.951	0.763
Q9UN37	VPS4A	Vacuolar protein sorting-associated protein 4A OS=Homo sapiens OX=9606 GN=VPS4A PE=1 SV=1	6	0.007	0.028	0.867	0.489	0.943	0.767
E7ENY0	ADD1	Isoform of P35611, Alpha-adducin OS=Homo sapiens OX=9606 GN=ADD1 PE=1 SV=1	2	0.017	0.028	0.683	0.508	0.837	0.776
O15488	GYG2	Glycogenin-2 OS=Homo sapiens OX=9606 GN=GYG2 PE=1 SV=2	2	0.032	0.028	0.525	0.585	0.737	0.824
Q01664	TFAP4	Transcription factor AP-4 OS=Homo sapiens OX=9606 GN=TFAP4 PE=1 SV=2	4	-0.012	0.028	0.807	0.562	0.909	0.812
Q9ULC5	ACSL5	Long-chain-fatty-acid--CoA ligase 5 OS=Homo sapiens OX=9606 GN=ACSL5 PE=1 SV=1	3	0.018	0.028	0.707	0.566	0.851	0.813
P07919	UQCRH	Cytochrome b-c1 complex subunit 6, mitochondrial OS=Homo sapiens OX=9606 GN=UQCRH PE=1 SV=2	6	0.023	0.028	0.646	0.577	0.815	0.819
Q92547	TOPBP1	DNA topoisomerase 2-binding protein 1 OS=Homo sapiens OX=9606 GN=TOPBP1 PE=1 SV=3	2	0.009	0.028	0.872	0.638	0.946	0.85
Q3B726	POLR1F	DNA-directed RNA polymerase I subunit RPA43 OS=Homo sapiens OX=9606 GN=POLR1F PE=1 SV=1	5	0.145	0.027	0.000425	0.396	0.0116	0.71
P52926	HMGA2	High mobility group protein HMGI-C OS=Homo sapiens OX=9606 GN=HMGA2 PE=1 SV=1	9	0.163	0.027	0.00348	0.569	0.0456	0.815
Q6NVY1	HIBCH	3-hydroxyisobutyryl-CoA hydrolase, mitochondrial OS=Homo sapiens OX=9606 GN=HIBCH PE=1 SV=2	14	0.087	0.027	0.00559	0.334	0.0599	0.663
Q9NX46	ADPRS	ADP-ribose glycohydrolase ARH3 OS=Homo sapiens OX=9606 GN=ADPRS PE=1 SV=1	12	0.077	0.027	0.0148	0.347	0.108	0.676
Q9BRX8	PRXL2A	Peroxiredoxin-like 2A OS=Homo sapiens OX=9606 GN=PRXL2A PE=1 SV=3	2	0.147	0.027	0.0175	0.633	0.12	0.848
P10646	TFPI	Tissue factor pathway inhibitor OS=Homo sapiens OX=9606 GN=TFPI PE=1 SV=1	2	-0.122	0.027	0.0394	0.616	0.188	0.839
Q9NZD2	GLTP	Glycolipid transfer protein OS=Homo sapiens OX=9606 GN=GLTP PE=1 SV=3	5	0.075	0.027	0.0397	0.422	0.188	0.726
Q7Z2E3	APTX	Aprataxin OS=Homo sapiens OX=9606 GN=APTX PE=1 SV=2	2	0.091	0.027	0.0488	0.531	0.212	0.792
Q8TBC4	UBA3	NEDD8-activating enzyme E1 catalytic subunit OS=Homo sapiens OX=9606 GN=UBA3 PE=1 SV=2	17	0.046	0.027	0.0594	0.254	0.237	0.592
Q9Y2I7	PIKFYVE	1-phosphatidylinositol 3-phosphate 5-kinase OS=Homo sapiens OX=9606 GN=PIKFYVE PE=1 SV=3	2	0.091	0.027	0.0612	0.549	0.241	0.802
Q96A49	SYAP1	Synapse-associated protein 1 OS=Homo sapiens OX=9606 GN=SYAP1 PE=1 SV=1	12	0.078	0.027	0.0616	0.497	0.241	0.77
Q9Y266	NUDC	Nuclear migration protein nudC OS=Homo sapiens OX=9606 GN=NUDC PE=1 SV=1	26	0.048	0.027	0.122	0.358	0.34	0.685
Q7Z406-6	MYH14	Isoform of Q7Z406, Isoform 6 of Myosin-14 OS=Homo sapiens OX=9606 GN=MYH14 PE=1 SV=2	39	0.055	0.027	0.13	0.453	0.355	0.746
Q3ZCW2	LGALSL	Galectin-related protein OS=Homo sapiens OX=9606 GN=LGALSL PE=1 SV=2	4	0.039	0.027	0.141	0.294	0.37	0.63
P82933	MRPS9	28S ribosomal protein S9, mitochondrial OS=Homo sapiens OX=9606 GN=MRPS9 PE=1 SV=2	14	0.045	0.027	0.188	0.414	0.431	0.72
O75170-3	PPP6R2	Isoform of O75170, Isoform 3 of Serine/threonine-protein phosphatase 6 regulatory subunit 2 OS=Homo sapiens OX=9606 GN=PPP6R2 PE=1 SV=2	27	0.025	0.027	0.272	0.224	0.523	0.563
P09972	ALDOC	Fructose-bisphosphate aldolase C OS=Homo sapiens OX=9606 GN=ALDOC PE=1 SV=2	27	0.033	0.027	0.226	0.32	0.473	0.653
A0A0U1RRB9	FGGY	Isoform of Q96C11, FGGY carbohydrate kinase domain-containing protein OS=Homo sapiens OX=9606 GN=FGGY PE=1 SV=1	5	-0.016	0.027	0.501	0.253	0.719	0.592
P51148	RAB5C	Ras-related protein Rab-5C OS=Homo sapiens OX=9606 GN=RAB5C PE=1 SV=2	16	0.014	0.027	0.558	0.271	0.759	0.609
Q9Y2K1	ZBTB1	Zinc finger and BTB domain-containing protein 1 OS=Homo sapiens OX=9606 GN=ZBTB1 PE=1 SV=3	2	-0.087	0.027	0.275	0.733	0.525	0.9
Q16643	DBN1	Drebrin OS=Homo sapiens OX=9606 GN=DBN1 PE=1 SV=4	20	0.026	0.027	0.29	0.286	0.54	0.621
P31946	YWHAB	14-3-3 protein beta/alpha OS=Homo sapiens OX=9606 GN=YWHAB PE=1 SV=3	10	0.014	0.027	0.592	0.295	0.782	0.63
Q9UHR5	SAP30BP	SAP30-binding protein OS=Homo sapiens OX=9606 GN=SAP30BP PE=1 SV=1	12	0.003	0.027	0.917	0.322	0.966	0.654
Q14247	CTTN	Src substrate cortactin OS=Homo sapiens OX=9606 GN=CTTN PE=1 SV=2	31	0.012	0.027	0.672	0.33	0.829	0.659
Q8N573	OXR1	Oxidation resistance protein 1 OS=Homo sapiens OX=9606 GN=OXR1 PE=1 SV=2	19	-0.017	0.027	0.537	0.337	0.744	0.666
Q96I15	SCLY	Selenocysteine lyase OS=Homo sapiens OX=9606 GN=SCLY PE=1 SV=4	15	0.019	0.027	0.513	0.362	0.729	0.688
Q8WVV9	HNRNPLL	Heterogeneous nuclear ribonucleoprotein L-like OS=Homo sapiens OX=9606 GN=HNRNPLL PE=1 SV=1	13	0.036	0.027	0.398	0.524	0.638	0.787
A0A5H1ZRQ8	DMD	Isoform of P11532, Dystrophin OS=Homo sapiens OX=9606 GN=DMD PE=1 SV=1	9	-0.003	0.027	0.929	0.406	0.972	0.714
E7EW05	SDAD1	Isoform of Q9NVU7, Protein SDA1 OS=Homo sapiens OX=9606 GN=SDAD1 PE=1 SV=1	6	0.044	0.027	0.408	0.606	0.645	0.833
Q9UK59	DBR1	Lariat debranching enzyme OS=Homo sapiens OX=9606 GN=DBR1 PE=1 SV=2	19	0.004	0.027	0.891	0.409	0.952	0.716
Q9NWV8	BABAM1	BRISC and BRCA1-A complex member 1 OS=Homo sapiens OX=9606 GN=BABAM1 PE=1 SV=1	12	0.024	0.027	0.476	0.417	0.7	0.723
O15031	PLXNB2	Plexin-B2 OS=Homo sapiens OX=9606 GN=PLXNB2 PE=1 SV=3	18	-0.016	0.027	0.626	0.418	0.801	0.723
Q9UJX2	CDC23	Cell division cycle protein 23 homolog OS=Homo sapiens OX=9606 GN=CDC23 PE=1 SV=3	12	0.005	0.027	0.879	0.429	0.948	0.73
Q9Y6B6	SAR1B	GTP-binding protein SAR1b OS=Homo sapiens OX=9606 GN=SAR1B PE=1 SV=1	7	-0.054	0.027	0.433	0.69	0.668	0.878
P04233	CD74	HLA class II histocompatibility antigen gamma chain OS=Homo sapiens OX=9606 GN=CD74 PE=1 SV=3	7	0.014	0.027	0.69	0.451	0.841	0.744
H3BS42	ZNF768	Isoform of Q9H5H4, Zinc finger protein 768 OS=Homo sapiens OX=9606 GN=ZNF768 PE=1 SV=2	5	-0.002	0.027	0.961	0.467	0.984	0.753
A0A3B3ITL1	RAB2B	Isoform of Q8WUD1, Ras-related protein Rab-2B OS=Homo sapiens OX=9606 GN=RAB2B PE=1 SV=1	7	-0.022	0.027	0.609	0.531	0.792	0.792
Q6ZS30	NBEAL1	Neurobeachin-like protein 1 OS=Homo sapiens OX=9606 GN=NBEAL1 PE=2 SV=3	4	-0.025	0.027	0.6	0.565	0.787	0.813
P04632	CAPNS1	Calpain small subunit 1 OS=Homo sapiens OX=9606 GN=CAPNS1 PE=1 SV=1	12	-0.003	0.027	0.953	0.565	0.981	0.813
Q9Y4W6	AFG3L2	AFG3-like protein 2 OS=Homo sapiens OX=9606 GN=AFG3L2 PE=1 SV=2	2	0.009	0.027	0.849	0.58	0.933	0.821
E7EMC7	SQSTM1	Isoform of Q13501, Sequestosome-1 OS=Homo sapiens OX=9606 GN=SQSTM1 PE=1 SV=1	5	0.014	0.027	0.787	0.606	0.895	0.833
Q9H9A7	RMI1	RecQ-mediated genome instability protein 1 OS=Homo sapiens OX=9606 GN=RMI1 PE=1 SV=3	4	-0.001	0.027	0.978	0.609	0.992	0.835
Q8IYH5	ZZZ3	ZZ-type zinc finger-containing protein 3 OS=Homo sapiens OX=9606 GN=ZZZ3 PE=1 SV=1	5	0.02	0.027	0.706	0.611	0.851	0.836
Q6ZUT6	CCDC9B	Coiled-coil domain-containing protein 9B OS=Homo sapiens OX=9606 GN=CCDC9B PE=1 SV=1	3	-0.027	0.027	0.626	0.629	0.801	0.846
Q15555	MAPRE2	Microtubule-associated protein RP/EB family member 2 OS=Homo sapiens OX=9606 GN=MAPRE2 PE=1 SV=1	7	-0.003	0.027	0.968	0.67	0.987	0.868
P49736	MCM2	DNA replication licensing factor MCM2 OS=Homo sapiens OX=9606 GN=MCM2 PE=1 SV=4	37	0.083	0.026	0.00458	0.303	0.0537	0.636
Q9UJX6	ANAPC2	Anaphase-promoting complex subunit 2 OS=Homo sapiens OX=9606 GN=ANAPC2 PE=1 SV=1	7	0.073	0.026	0.025	0.386	0.147	0.706
O75157	TSC22D2	TSC22 domain family protein 2 OS=Homo sapiens OX=9606 GN=TSC22D2 PE=1 SV=3	5	0.09	0.026	0.0543	0.559	0.224	0.809
P06744	GPI	Glucose-6-phosphate isomerase OS=Homo sapiens OX=9606 GN=GPI PE=1 SV=4	29	0.043	0.026	0.108	0.32	0.32	0.653
Q9UH65	SWAP70	Switch-associated protein 70 OS=Homo sapiens OX=9606 GN=SWAP70 PE=1 SV=1	19	0.051	0.026	0.108	0.401	0.32	0.711
A0A6Q8PHP0	NT5C2	Isoform of P49902, Cytosolic purine 5'-nucleotidase OS=Homo sapiens OX=9606 GN=NT5C2 PE=1 SV=1	19	0.034	0.026	0.161	0.289	0.398	0.624
P62258	YWHAE	14-3-3 protein epsilon OS=Homo sapiens OX=9606 GN=YWHAE PE=1 SV=1	33	0.04	0.026	0.166	0.359	0.404	0.687
Q5JPI3	C3orf38	Uncharacterized protein C3orf38 OS=Homo sapiens OX=9606 GN=C3orf38 PE=1 SV=1	2	0.062	0.026	0.179	0.556	0.42	0.808
P29466	CASP1	Caspase-1 OS=Homo sapiens OX=9606 GN=CASP1 PE=1 SV=1	4	0.039	0.026	0.19	0.375	0.433	0.698
P13010	XRCC5	X-ray repair cross-complementing protein 5 OS=Homo sapiens OX=9606 GN=XRCC5 PE=1 SV=3	41	0.05	0.026	0.216	0.51	0.463	0.778
P35232	PHB	Prohibitin OS=Homo sapiens OX=9606 GN=PHB PE=1 SV=1	2	-0.106	0.026	0.216	0.75	0.463	0.908
Q13426-2	XRCC4	Isoform of Q13426, Isoform 2 of DNA repair protein XRCC4 OS=Homo sapiens OX=9606 GN=XRCC4 PE=1 SV=2	12	0.046	0.026	0.229	0.496	0.477	0.77
A6ND91	ASPDH	Putative L-aspartate dehydrogenase OS=Homo sapiens OX=9606 GN=ASPDH PE=1 SV=2	3	0.054	0.026	0.243	0.561	0.49	0.811
Q86VS8	HOOK3	Protein Hook homolog 3 OS=Homo sapiens OX=9606 GN=HOOK3 PE=1 SV=2	11	0.041	0.026	0.299	0.499	0.546	0.77
O14929	HAT1	Histone acetyltransferase type B catalytic subunit OS=Homo sapiens OX=9606 GN=HAT1 PE=1 SV=1	13	0.005	0.026	0.848	0.328	0.933	0.658
O43592	XPOT	Exportin-T OS=Homo sapiens OX=9606 GN=XPOT PE=1 SV=2	14	0.031	0.026	0.348	0.435	0.592	0.734
P21283	ATP6V1C1	V-type proton ATPase subunit C 1 OS=Homo sapiens OX=9606 GN=ATP6V1C1 PE=1 SV=4	15	0.035	0.026	0.372	0.498	0.613	0.77
Q9UKY7	CDV3	Protein CDV3 homolog OS=Homo sapiens OX=9606 GN=CDV3 PE=1 SV=1	17	0.021	0.026	0.483	0.373	0.705	0.697
A0A087WVD8	VWCE	Isoform of Q96DN2, von Willebrand factor C and EGF domain-containing protein OS=Homo sapiens OX=9606 GN=VWCE PE=1 SV=1	2	-0.06	0.026	0.385	0.699	0.625	0.882
P30044	PRDX5	Peroxiredoxin-5, mitochondrial OS=Homo sapiens OX=9606 GN=PRDX5 PE=1 SV=4	10	0.015	0.026	0.618	0.386	0.797	0.706
O75410	TACC1	Transforming acidic coiled-coil-containing protein 1 OS=Homo sapiens OX=9606 GN=TACC1 PE=1 SV=2	25	-0.014	0.026	0.655	0.395	0.82	0.71
P25787	PSMA2	Proteasome subunit alpha type-2 OS=Homo sapiens OX=9606 GN=PSMA2 PE=1 SV=2	15	0.01	0.026	0.74	0.399	0.868	0.71
O95865	DDAH2	N(G),N(G)-dimethylarginine dimethylaminohydrolase 2 OS=Homo sapiens OX=9606 GN=DDAH2 PE=1 SV=1	8	0.025	0.026	0.462	0.439	0.69	0.738
Q8WW12	PCNP	PEST proteolytic signal-containing nuclear protein OS=Homo sapiens OX=9606 GN=PCNP PE=1 SV=2	15	0.019	0.026	0.602	0.474	0.788	0.758
F5H269	DMXL1	Isoform of Q9Y485, DmX-like protein 1 OS=Homo sapiens OX=9606 GN=DMXL1 PE=1 SV=1	6	-0.012	0.026	0.753	0.5	0.875	0.772
Q15834	CCDC85B	Coiled-coil domain-containing protein 85B OS=Homo sapiens OX=9606 GN=CCDC85B PE=1 SV=2	2	-0.001	0.026	0.988	0.573	0.994	0.817
P12956	XRCC6	X-ray repair cross-complementing protein 6 OS=Homo sapiens OX=9606 GN=XRCC6 PE=1 SV=2	41	0.068	0.025	0.0245	0.378	0.145	0.701
Q9Y263	PLAA	Phospholipase A-2-activating protein OS=Homo sapiens OX=9606 GN=PLAA PE=1 SV=2	20	0.052	0.025	0.0364	0.278	0.18	0.615
O15514	POLR2D	DNA-directed RNA polymerase II subunit RPB4 OS=Homo sapiens OX=9606 GN=POLR2D PE=1 SV=1	5	0.066	0.025	0.0369	0.399	0.181	0.71
P49411	TUFM	Elongation factor Tu, mitochondrial OS=Homo sapiens OX=9606 GN=TUFM PE=1 SV=2	32	0.066	0.025	0.044	0.416	0.2	0.721
P53803	POLR2K	DNA-directed RNA polymerases I, II, and III subunit RPABC4 OS=Homo sapiens OX=9606 GN=POLR2K PE=1 SV=1	2	-0.072	0.025	0.0454	0.465	0.203	0.753
O60443	GSDME	Gasdermin-E OS=Homo sapiens OX=9606 GN=GSDME PE=1 SV=2	10	0.05	0.025	0.0466	0.293	0.206	0.629
P30038	ALDH4A1	Delta-1-pyrroline-5-carboxylate dehydrogenase, mitochondrial OS=Homo sapiens OX=9606 GN=ALDH4A1 PE=1 SV=3	29	0.054	0.025	0.0547	0.351	0.226	0.678
Q96P16	RPRD1A	Regulation of nuclear pre-mRNA domain-containing protein 1A OS=Homo sapiens OX=9606 GN=RPRD1A PE=1 SV=1	7	0.071	0.025	0.0715	0.505	0.261	0.775
O95786	DDX58	Antiviral innate immune response receptor RIG-I OS=Homo sapiens OX=9606 GN=DDX58 PE=1 SV=2	3	0.136	0.025	0.0742	0.732	0.266	0.899
Q9NV70	EXOC1	Exocyst complex component 1 OS=Homo sapiens OX=9606 GN=EXOC1 PE=1 SV=4	12	0.067	0.025	0.0831	0.504	0.283	0.775
O77932	DXO	Decapping and exoribonuclease protein OS=Homo sapiens OX=9606 GN=DXO PE=1 SV=2	2	0.079	0.025	0.0861	0.567	0.288	0.814
F5H0K0	HNF1A	Isoform of P20823, Hepatocyte nuclear factor 1-alpha OS=Homo sapiens OX=9606 GN=HNF1A PE=1 SV=1	4	0.101	0.025	0.0918	0.656	0.298	0.861
P50613	CDK7	Cyclin-dependent kinase 7 OS=Homo sapiens OX=9606 GN=CDK7 PE=1 SV=1	5	0.051	0.025	0.105	0.403	0.315	0.712
Q9Y597	KCTD3	BTB/POZ domain-containing protein KCTD3 OS=Homo sapiens OX=9606 GN=KCTD3 PE=1 SV=2	12	0.057	0.025	0.136	0.5	0.363	0.771
Q9NUQ3	TXLNG	Gamma-taxilin OS=Homo sapiens OX=9606 GN=TXLNG PE=1 SV=2	18	0.057	0.025	0.138	0.509	0.367	0.777
J3KNN3	PHKG2	Isoform of P15735, Phosphorylase kinase OS=Homo sapiens OX=9606 GN=PHKG2 PE=1 SV=1	7	0.062	0.025	0.159	0.555	0.396	0.808
Q6P1R4	DUS1L	tRNA-dihydrouridine(16/17) synthase [NAD(P)(+)]-like OS=Homo sapiens OX=9606 GN=DUS1L PE=1 SV=1	7	0.046	0.025	0.176	0.446	0.416	0.741
Q0ZGT2	NEXN	Nexilin OS=Homo sapiens OX=9606 GN=NEXN PE=1 SV=1	3	0.066	0.025	0.18	0.603	0.421	0.833
Q9NZL9	MAT2B	Methionine adenosyltransferase 2 subunit beta OS=Homo sapiens OX=9606 GN=MAT2B PE=1 SV=1	20	0.03	0.025	0.194	0.287	0.439	0.622
P78371	CCT2	T-complex protein 1 subunit beta OS=Homo sapiens OX=9606 GN=CCT2 PE=1 SV=4	43	0.032	0.025	0.201	0.316	0.446	0.648
Q8IYB5-2	SMAP1	Isoform of Q8IYB5, Isoform 2 of Stromal membrane-associated protein 1 OS=Homo sapiens OX=9606 GN=SMAP1 PE=1 SV=2	3	0.052	0.025	0.208	0.529	0.455	0.79
O00291	HIP1	Huntingtin-interacting protein 1 OS=Homo sapiens OX=9606 GN=HIP1 PE=1 SV=5	9	0.035	0.025	0.209	0.359	0.456	0.687
O95373	IPO7	Importin-7 OS=Homo sapiens OX=9606 GN=IPO7 PE=1 SV=1	16	0.033	0.025	0.229	0.351	0.477	0.678
Q13098	GPS1	COP9 signalosome complex subunit 1 OS=Homo sapiens OX=9606 GN=GPS1 PE=1 SV=4	2	0.052	0.025	0.232	0.567	0.48	0.814
Q9NQ66	PLCB1	1-phosphatidylinositol 4,5-bisphosphate phosphodiesterase beta-1 OS=Homo sapiens OX=9606 GN=PLCB1 PE=1 SV=1	16	0.027	0.025	0.233	0.281	0.48	0.617
Q9UBS4	DNAJB11	DnaJ homolog subfamily B member 11 OS=Homo sapiens OX=9606 GN=DNAJB11 PE=1 SV=1	14	-0.04	0.025	0.259	0.48	0.51	0.762
Q5TZA2	CROCC	Rootletin OS=Homo sapiens OX=9606 GN=CROCC PE=1 SV=1	5	0.05	0.025	0.276	0.583	0.527	0.823
P46109	CRKL	Crk-like protein OS=Homo sapiens OX=9606 GN=CRKL PE=1 SV=1	16	0.018	0.025	0.453	0.299	0.684	0.634
Q969G9	NKD1	Protein naked cuticle homolog 1 OS=Homo sapiens OX=9606 GN=NKD1 PE=1 SV=1	2	0.044	0.025	0.307	0.563	0.553	0.812
Q9NRF9	POLE3	DNA polymerase epsilon subunit 3 OS=Homo sapiens OX=9606 GN=POLE3 PE=1 SV=1	5	0.029	0.025	0.318	0.394	0.563	0.71
P78347	GTF2I	General transcription factor II-I OS=Homo sapiens OX=9606 GN=GTF2I PE=1 SV=2	31	0.031	0.025	0.335	0.441	0.576	0.738
P55210	CASP7	Caspase-7 OS=Homo sapiens OX=9606 GN=CASP7 PE=1 SV=1	9	0.014	0.025	0.58	0.343	0.774	0.672
A0A0B4J2A0	readthrough,	readthrough, FGGY_N domain-containing protein OS=Homo sapiens OX=9606 PE=1 SV=1	11	0.025	0.025	0.364	0.356	0.605	0.683
Q9C0I1	MTMR12	Myotubularin-related protein 12 OS=Homo sapiens OX=9606 GN=MTMR12 PE=1 SV=2	20	0.033	0.025	0.357	0.484	0.6	0.765
O43157	PLXNB1	Plexin-B1 OS=Homo sapiens OX=9606 GN=PLXNB1 PE=1 SV=3	10	0.014	0.025	0.623	0.384	0.799	0.706
A0A494BZV2	MPRIP	Isoform of Q6WCQ1, Myosin phosphatase Rho-interacting protein OS=Homo sapiens OX=9606 GN=MPRIP PE=1 SV=1	8	0.01	0.025	0.721	0.39	0.858	0.709
A0A087WT12	GPX4	Isoform of P36969, Glutathione peroxidase OS=Homo sapiens OX=9606 GN=GPX4 PE=1 SV=1	11	0.015	0.025	0.599	0.401	0.787	0.711
O43852	CALU	Calumenin OS=Homo sapiens OX=9606 GN=CALU PE=1 SV=2	18	0.028	0.025	0.405	0.45	0.644	0.744
Q13630	GFUS	GDP-L-fucose synthase OS=Homo sapiens OX=9606 GN=GFUS PE=1 SV=1	15	0.024	0.025	0.43	0.418	0.666	0.723
O00115	DNASE2	Deoxyribonuclease-2-alpha OS=Homo sapiens OX=9606 GN=DNASE2 PE=1 SV=2	5	0.015	0.025	0.625	0.425	0.801	0.728
O14950	MYL12B	Myosin regulatory light chain 12B OS=Homo sapiens OX=9606 GN=MYL12B PE=1 SV=2	8	-0.004	0.025	0.916	0.502	0.965	0.774
Q9Y608	LRRFIP2	Leucine-rich repeat flightless-interacting protein 2 OS=Homo sapiens OX=9606 GN=LRRFIP2 PE=1 SV=1	14	0.027	0.025	0.508	0.537	0.725	0.796
Q8TDH9	BLOC1S5	Biogenesis of lysosome-related organelles complex 1 subunit 5 OS=Homo sapiens OX=9606 GN=BLOC1S5 PE=1 SV=1	6	0.004	0.025	0.925	0.511	0.97	0.779
P40306	PSMB10	Proteasome subunit beta type-10 OS=Homo sapiens OX=9606 GN=PSMB10 PE=1 SV=1	4	0.024	0.025	0.522	0.512	0.735	0.779
Q9NYY8	FASTKD2	FAST kinase domain-containing protein 2, mitochondrial OS=Homo sapiens OX=9606 GN=FASTKD2 PE=1 SV=1	12	-0.012	0.025	0.787	0.576	0.895	0.818
A6NIH7	UNC119B	Protein unc-119 homolog B OS=Homo sapiens OX=9606 GN=UNC119B PE=1 SV=1	4	0.014	0.025	0.796	0.645	0.902	0.854
Q96CS2	HAUS1	HAUS augmin-like complex subunit 1 OS=Homo sapiens OX=9606 GN=HAUS1 PE=1 SV=1	3	-0.025	0.025	0.671	0.662	0.829	0.864
A0A1W2PPN1	MICA	Isoform of Q29983, MHC class I polypeptide-related sequence A OS=Homo sapiens OX=9606 GN=MICA PE=1 SV=1	3	0.092	0.024	0.0134	0.472	0.103	0.757
Q9C0D3	ZYG11B	Protein zyg-11 homolog B OS=Homo sapiens OX=9606 GN=ZYG11B PE=1 SV=2	5	0.093	0.024	0.0202	0.508	0.129	0.776
A0A2R8Y7V2	NME6	Isoform of O75414, Nucleoside diphosphate kinase OS=Homo sapiens OX=9606 GN=NME6 PE=1 SV=1	6	0.073	0.024	0.0231	0.419	0.141	0.723
Q92888	ARHGEF1	Rho guanine nucleotide exchange factor 1 OS=Homo sapiens OX=9606 GN=ARHGEF1 PE=1 SV=2	20	0.064	0.024	0.0387	0.414	0.186	0.72
E7EX90	DCTN1	Isoform of Q14203, Dynactin subunit 1 OS=Homo sapiens OX=9606 GN=DCTN1 PE=1 SV=1	47	0.075	0.024	0.0493	0.508	0.213	0.776
O14791	APOL1	Apolipoprotein L1 OS=Homo sapiens OX=9606 GN=APOL1 PE=1 SV=5	2	-0.107	0.024	0.0579	0.657	0.233	0.861
Q08J23	NSUN2	RNA cytosine C(5)-methyltransferase NSUN2 OS=Homo sapiens OX=9606 GN=NSUN2 PE=1 SV=2	29	0.063	0.024	0.0651	0.459	0.249	0.748
Q9UIG0	BAZ1B	Tyrosine-protein kinase BAZ1B OS=Homo sapiens OX=9606 GN=BAZ1B PE=1 SV=2	13	0.125	0.024	0.0803	0.717	0.278	0.893
Q9BVS5	TRMT61B	tRNA (adenine(58)-N(1))-methyltransferase, mitochondrial OS=Homo sapiens OX=9606 GN=TRMT61B PE=1 SV=2	9	0.046	0.024	0.0875	0.354	0.29	0.681
O43639	NCK2	Cytoplasmic protein NCK2 OS=Homo sapiens OX=9606 GN=NCK2 PE=1 SV=2	4	-0.082	0.024	0.116	0.626	0.332	0.845
P06400	RB1	Retinoblastoma-associated protein OS=Homo sapiens OX=9606 GN=RB1 PE=1 SV=2	12	0.04	0.024	0.117	0.329	0.334	0.658
Q96SB8	SMC6	Structural maintenance of chromosomes protein 6 OS=Homo sapiens OX=9606 GN=SMC6 PE=1 SV=2	10	0.063	0.024	0.157	0.579	0.393	0.82
P53618	COPB1	Coatomer subunit beta OS=Homo sapiens OX=9606 GN=COPB1 PE=1 SV=3	44	0.037	0.024	0.165	0.351	0.402	0.678
P67936	TPM4	Tropomyosin alpha-4 chain OS=Homo sapiens OX=9606 GN=TPM4 PE=1 SV=3	21	0.041	0.024	0.173	0.414	0.412	0.719
A0A0A0MSY7	TK2	Isoform of O00142, Thymidine kinase 2, mitochondrial OS=Homo sapiens OX=9606 GN=TK2 PE=1 SV=1	5	0.053	0.024	0.175	0.518	0.413	0.783
P36915	GNL1	Guanine nucleotide-binding protein-like 1 OS=Homo sapiens OX=9606 GN=GNL1 PE=1 SV=2	12	0.049	0.024	0.201	0.523	0.447	0.787
Q15208	STK38	Serine/threonine-protein kinase 38 OS=Homo sapiens OX=9606 GN=STK38 PE=1 SV=1	4	0.055	0.024	0.204	0.573	0.45	0.817
P42575	CASP2	Caspase-2 OS=Homo sapiens OX=9606 GN=CASP2 PE=1 SV=2	4	0.05	0.024	0.206	0.526	0.452	0.789
G3V2U7	ACYP1	Isoform of P07311, Acylphosphatase OS=Homo sapiens OX=9606 GN=ACYP1 PE=1 SV=1	5	0.048	0.024	0.235	0.548	0.483	0.802
A0A669KB89	SCRIB	Isoform of Q14160, Protein scribble homolog OS=Homo sapiens OX=9606 GN=SCRIB PE=1 SV=1	18	0.016	0.024	0.446	0.256	0.678	0.593
A0A7I2V4W4	TBK1	Isoform of Q9UHD2, Serine/threonine-protein kinase TBK1 OS=Homo sapiens OX=9606 GN=TBK1 PE=4 SV=1	6	0.038	0.024	0.272	0.486	0.523	0.765
P16144	ITGB4	Integrin beta-4 OS=Homo sapiens OX=9606 GN=ITGB4 PE=1 SV=5	4	-0.04	0.024	0.274	0.503	0.524	0.774
Q9BV57	ADI1	1,2-dihydroxy-3-keto-5-methylthiopentene dioxygenase OS=Homo sapiens OX=9606 GN=ADI1 PE=1 SV=1	7	0.027	0.024	0.282	0.353	0.533	0.681
Q9Y315	DERA	Deoxyribose-phosphate aldolase OS=Homo sapiens OX=9606 GN=DERA PE=1 SV=2	25	0.017	0.024	0.485	0.333	0.707	0.661
P43034	PAFAH1B1	Platelet-activating factor acetylhydrolase IB subunit beta OS=Homo sapiens OX=9606 GN=PAFAH1B1 PE=1 SV=2	23	0.038	0.024	0.334	0.538	0.576	0.797
P61019	RAB2A	Ras-related protein Rab-2A OS=Homo sapiens OX=9606 GN=RAB2A PE=1 SV=1	2	-0.046	0.024	0.353	0.627	0.595	0.845
P52888	THOP1	Thimet oligopeptidase OS=Homo sapiens OX=9606 GN=THOP1 PE=1 SV=2	39	0.013	0.024	0.619	0.365	0.797	0.691
P98160	HSPG2	Basement membrane-specific heparan sulfate proteoglycan core protein OS=Homo sapiens OX=9606 GN=HSPG2 PE=1 SV=4	36	-0.018	0.024	0.52	0.385	0.734	0.706
Q9NYK5	MRPL39	39S ribosomal protein L39, mitochondrial OS=Homo sapiens OX=9606 GN=MRPL39 PE=1 SV=3	14	0.042	0.024	0.385	0.621	0.625	0.843
A0A5F9ZHB6	PRIM1	Isoform of P49642, DNA primase OS=Homo sapiens OX=9606 GN=PRIM1 PE=1 SV=1	6	0.015	0.024	0.596	0.392	0.785	0.709
Q86U90	YRDC	YrdC domain-containing protein, mitochondrial OS=Homo sapiens OX=9606 GN=YRDC PE=1 SV=1	5	0.019	0.024	0.519	0.414	0.734	0.719
Q9NXD2	MTMR10	Myotubularin-related protein 10 OS=Homo sapiens OX=9606 GN=MTMR10 PE=1 SV=3	3	-0.017	0.024	0.565	0.426	0.765	0.728
O00273	DFFA	DNA fragmentation factor subunit alpha OS=Homo sapiens OX=9606 GN=DFFA PE=1 SV=1	13	0.014	0.024	0.654	0.438	0.819	0.737
Q9Y2X0	MED16	Mediator of RNA polymerase II transcription subunit 16 OS=Homo sapiens OX=9606 GN=MED16 PE=1 SV=2	3	0.012	0.024	0.726	0.485	0.862	0.765
Q96KP1	EXOC2	Exocyst complex component 2 OS=Homo sapiens OX=9606 GN=EXOC2 PE=1 SV=1	11	0.015	0.024	0.675	0.493	0.831	0.769
Q6P1K2	PMF1	Polyamine-modulated factor 1 OS=Homo sapiens OX=9606 GN=PMF1 PE=1 SV=2	4	0.012	0.024	0.749	0.534	0.873	0.794
Q9ULH0	KIDINS220	Kinase D-interacting substrate of 220 kDa OS=Homo sapiens OX=9606 GN=KIDINS220 PE=1 SV=3	4	0.027	0.024	0.542	0.591	0.748	0.828
Q5T1C6	THEM4	Acyl-coenzyme A thioesterase THEM4 OS=Homo sapiens OX=9606 GN=THEM4 PE=1 SV=1	3	-0.019	0.024	0.66	0.576	0.823	0.819
P41743	PRKCI	Protein kinase C iota type OS=Homo sapiens OX=9606 GN=PRKCI PE=1 SV=2	7	-0.005	0.024	0.899	0.587	0.956	0.826
O75771	RAD51D	DNA repair protein RAD51 homolog 4 OS=Homo sapiens OX=9606 GN=RAD51D PE=1 SV=1	2	0.008	0.024	0.866	0.612	0.943	0.837
Q9Y3I1	FBXO7	F-box only protein 7 OS=Homo sapiens OX=9606 GN=FBXO7 PE=1 SV=1	5	0.022	0.024	0.742	0.726	0.87	0.897
Q8NB16	MLKL	Mixed lineage kinase domain-like protein OS=Homo sapiens OX=9606 GN=MLKL PE=1 SV=1	11	0.07	0.023	0.00975	0.331	0.0851	0.66
P10515	DLAT	Dihydrolipoyllysine-residue acetyltransferase component of pyruvate dehydrogenase complex, mitochondrial OS=Homo sapiens OX=9606 GN=DLAT PE=1 SV=3	20	0.076	0.023	0.0202	0.435	0.129	0.734
Q8WWC4	MAIP1	m-AAA protease-interacting protein 1, mitochondrial OS=Homo sapiens OX=9606 GN=MAIP1 PE=1 SV=1	3	-0.105	0.023	0.0288	0.606	0.16	0.833
A0A2R8Y6L5	DYRK1A	Isoform of Q13627, Dual-specificity kinase (Fragment) OS=Homo sapiens OX=9606 GN=DYRK1A PE=1 SV=1	3	-0.083	0.023	0.0306	0.52	0.165	0.784
A0A087WVZ9	POLR2E	Isoform of P19388, DNA-directed RNA polymerase II subunit E OS=Homo sapiens OX=9606 GN=POLR2E PE=1 SV=1	9	0.065	0.023	0.061	0.475	0.24	0.76
X6R631	MRPL55	Isoform of Q7Z7F7, 39S ribosomal protein L55, mitochondrial OS=Homo sapiens OX=9606 GN=MRPL55 PE=1 SV=2	2	0.074	0.023	0.0851	0.566	0.286	0.813
Q86X53	ERICH1	Glutamate-rich protein 1 OS=Homo sapiens OX=9606 GN=ERICH1 PE=1 SV=1	2	-0.078	0.023	0.099	0.613	0.309	0.837
Q8N163	CCAR2	Cell cycle and apoptosis regulator protein 2 OS=Homo sapiens OX=9606 GN=CCAR2 PE=1 SV=2	27	0.054	0.023	0.129	0.495	0.353	0.77
Q99961	SH3GL1	Endophilin-A2 OS=Homo sapiens OX=9606 GN=SH3GL1 PE=1 SV=1	15	0.038	0.023	0.14	0.351	0.37	0.678
Q96EN8	MOCOS	Molybdenum cofactor sulfurase OS=Homo sapiens OX=9606 GN=MOCOS PE=1 SV=2	17	-0.047	0.023	0.159	0.477	0.397	0.762
P24468	NR2F2	COUP transcription factor 2 OS=Homo sapiens OX=9606 GN=NR2F2 PE=1 SV=1	4	0.058	0.023	0.189	0.599	0.433	0.83
Q9BX93	PLA2G12B	Group XIIB secretory phospholipase A2-like protein OS=Homo sapiens OX=9606 GN=PLA2G12B PE=1 SV=2	3	-0.053	0.023	0.217	0.584	0.465	0.823
P63167	DYNLL1	Dynein light chain 1, cytoplasmic OS=Homo sapiens OX=9606 GN=DYNLL1 PE=1 SV=1	7	0.029	0.023	0.234	0.328	0.483	0.657
Q9NYJ1	COA4	Cytochrome c oxidase assembly factor 4 homolog, mitochondrial OS=Homo sapiens OX=9606 GN=COA4 PE=1 SV=2	4	0.06	0.023	0.236	0.638	0.484	0.849
Q9H444	CHMP4B	Charged multivesicular body protein 4b OS=Homo sapiens OX=9606 GN=CHMP4B PE=1 SV=1	20	0.041	0.023	0.263	0.528	0.515	0.79
Q4G0F5	VPS26B	Vacuolar protein sorting-associated protein 26B OS=Homo sapiens OX=9606 GN=VPS26B PE=1 SV=2	6	0.025	0.023	0.294	0.32	0.542	0.653
H7BY36	EWSR1	Isoform of Q01844, RNA-binding protein EWS (Fragment) OS=Homo sapiens OX=9606 GN=EWSR1 PE=1 SV=1	3	0.056	0.023	0.308	0.667	0.553	0.867
O95954	FTCD	Formimidoyltransferase-cyclodeaminase OS=Homo sapiens OX=9606 GN=FTCD PE=1 SV=2	11	0.042	0.023	0.317	0.581	0.563	0.822
Q09161	NCBP1	Nuclear cap-binding protein subunit 1 OS=Homo sapiens OX=9606 GN=NCBP1 PE=1 SV=1	8	0.033	0.023	0.321	0.482	0.567	0.763
P27348	YWHAQ	14-3-3 protein theta OS=Homo sapiens OX=9606 GN=YWHAQ PE=1 SV=1	15	0.026	0.023	0.324	0.388	0.567	0.708
O60664	PLIN3	Perilipin-3 OS=Homo sapiens OX=9606 GN=PLIN3 PE=1 SV=3	33	0.018	0.023	0.504	0.398	0.722	0.71
Q15459	SF3A1	Splicing factor 3A subunit 1 OS=Homo sapiens OX=9606 GN=SF3A1 PE=1 SV=1	26	0.021	0.023	0.439	0.4	0.673	0.71
Q13200	PSMD2	26S proteasome non-ATPase regulatory subunit 2 OS=Homo sapiens OX=9606 GN=PSMD2 PE=1 SV=3	45	0.019	0.023	0.522	0.429	0.735	0.73
A0A0A0MRR5	UPRT	Isoform of Q96BW1, Uracil phosphoribosyltransferase homolog OS=Homo sapiens OX=9606 GN=UPRT PE=1 SV=1	2	0.004	0.023	0.904	0.439	0.958	0.737
O43299	AP5Z1	AP-5 complex subunit zeta-1 OS=Homo sapiens OX=9606 GN=AP5Z1 PE=1 SV=2	3	-0.037	0.023	0.476	0.656	0.7	0.861
[truncated: 3,637 more rows]
