# Supplementary material for: Phenomics‐Based Discovery of Novel Orthosteric Choline Kinase Inhibitors
Source: Angew Chem Int Ed Engl. 2025 Jan 13;64(7):e202420149. doi: 10.1002/anie.202420149 (PMC11811597; doi:10.1002/anie.202420149)
Supplement: Supplementary file 3 — Supporting Information [file ANIE-64-e202420149-s001.xlsx]

## Sheet: Sheet1
XCR process
Protein	Gene	Description	uniquePeptides	effect_CETSA_Lysate_UNC0638_30	effect_CETSA_Lysate_UNC737_30	p.value_CETSA_Lysate_UNC0638_30	p.value_CETSA_Lysate_UNC737_30	p_adj_CETSA_Lysate_UNC0638_30	p_adj_CETSA_Lysate_UNC737_30
D6RF44	HNRNPD	Isoform of Q14103, Heterogeneous nuclear ribonucleoprotein D0 (Fragment) OS=Homo sapiens OX=9606 GN=HNRNPD PE=1 SV=8	1	0.387	0.605	0.362	0.163	0.831	0.796
P35790	CHKA	Choline kinase alpha OS=Homo sapiens OX=9606 GN=CHKA PE=1 SV=3	3	0.202	0.504	7.12e-05	2.45e-9	0.164	1.69e-05
Q7Z5L2-3	R3HCC1L	Isoform of Q7Z5L2, Isoform 3 of Coiled-coil domain-containing protein R3HCC1L OS=Homo sapiens OX=9606 GN=R3HCC1L PE=1 SV=3	1	0.239	0.415	0.188	0.0311	0.738	0.746
Q8NC74	RBBP8NL	RBBP8 N-terminal-like protein OS=Homo sapiens OX=9606 GN=RBBP8NL PE=1 SV=3	1	0.217	0.393	0.41	0.148	0.849	0.778
B4DXR9	ZNF732	Zinc finger protein 732 OS=Homo sapiens OX=9606 GN=ZNF732 PE=2 SV=1	1	0.097	0.385	0.731	0.186	0.935	0.821
Q12834	CDC20	Cell division cycle protein 20 homolog OS=Homo sapiens OX=9606 GN=CDC20 PE=1 SV=2	1	0.355	0.373	0.0241	0.019	0.537	0.732
D6RFI0	SFXN1	Isoform of Q9H9B4, Sideroflexin-1 (Fragment) OS=Homo sapiens OX=9606 GN=SFXN1 PE=1 SV=8	1	-0.262	0.366	0.0712	0.0168	0.624	0.732
Q5EBL8	PDZD11	PDZ domain-containing protein 11 OS=Homo sapiens OX=9606 GN=PDZD11 PE=1 SV=2	1	-0.178	0.356	0.105	0.004	0.657	0.582
G3V3H3	KLC1	Isoform of Q07866, Kinesin light chain OS=Homo sapiens OX=9606 GN=KLC1 PE=1 SV=1	1	0.261	0.349	0.24	0.123	0.766	0.777
P62633-6	CNBP	Isoform of P62633, Isoform 6 of Cellular nucleic acid-binding protein OS=Homo sapiens OX=9606 GN=CNBP PE=1 SV=1	1	0.15	0.341	0.448	0.0992	0.864	0.768
Q6TCH4	PAQR6	Membrane progestin receptor delta OS=Homo sapiens OX=9606 GN=PAQR6 PE=1 SV=2	1	0.208	0.339	0.499	0.278	0.885	0.878
H0Y858	readthrough,	readthrough, Toll-like receptor 9 (Fragment) OS=Homo sapiens OX=9606 PE=3 SV=1	1	0.176	0.335	0.107	0.00589	0.659	0.599
Q8N3F0	MTURN	Maturin OS=Homo sapiens OX=9606 GN=MTURN PE=1 SV=2	1	0.301	0.312	0.055	0.0477	0.602	0.753
H0YEH1	PICALM	Isoform of Q13492, Phosphatidylinositol-binding clathrin assembly protein (Fragment) OS=Homo sapiens OX=9606 GN=PICALM PE=1 SV=1	1	-0.051	0.312	0.764	0.0831	0.946	0.765
O75534	CSDE1	Cold shock domain-containing protein E1 OS=Homo sapiens OX=9606 GN=CSDE1 PE=1 SV=2	1	0.182	0.307	0.13	0.0173	0.684	0.732
P50135	HNMT	Histamine N-methyltransferase OS=Homo sapiens OX=9606 GN=HNMT PE=1 SV=1	2	0.176	0.305	0.0193	0.000487	0.528	0.421
H0YB71	STK10	Isoform of O94804, Non-specific serine/threonine protein kinase (Fragment) OS=Homo sapiens OX=9606 GN=STK10 PE=1 SV=1	1	0.249	0.3	0.0469	0.0204	0.588	0.732
Q8N8E3	CEP112	Centrosomal protein of 112 kDa OS=Homo sapiens OX=9606 GN=CEP112 PE=1 SV=2	1	0.167	0.294	0.833	0.711	0.963	0.976
Q8N5W9	RFLNB	Refilin-B OS=Homo sapiens OX=9606 GN=RFLNB PE=1 SV=1	1	0.005	0.291	0.951	0.00226	0.99	0.582
G3V227	WARS1	Isoform of P23381, Tryptophan--tRNA ligase, cytoplasmic (Fragment) OS=Homo sapiens OX=9606 GN=WARS1 PE=1 SV=1	1	0.281	0.281	0.00782	0.00776	0.441	0.653
P62942	FKBP1A	Peptidyl-prolyl cis-trans isomerase FKBP1A OS=Homo sapiens OX=9606 GN=FKBP1A PE=1 SV=2	3	-0.118	0.279	0.678	0.335	0.926	0.898
Q9H9Y4	GPN2	GPN-loop GTPase 2 OS=Homo sapiens OX=9606 GN=GPN2 PE=1 SV=2	1	0.103	0.275	0.402	0.0373	0.848	0.753
Q9C0G6	DNAH6	Dynein heavy chain 6, axonemal OS=Homo sapiens OX=9606 GN=DNAH6 PE=2 SV=3	1	0.358	0.275	0.0778	0.165	0.626	0.797
B1ALD0	AP4B1	Isoform of Q9Y6B7, AP complex subunit beta OS=Homo sapiens OX=9606 GN=AP4B1 PE=1 SV=1	2	0.444	0.273	0.0316	0.163	0.573	0.796
Q8WXD2	SCG3	Secretogranin-3 OS=Homo sapiens OX=9606 GN=SCG3 PE=1 SV=3	1	0.044	0.272	0.76	0.0772	0.945	0.764
Q9ULX9	MAFF	Transcription factor MafF OS=Homo sapiens OX=9606 GN=MAFF PE=1 SV=2	1	-0.05	0.269	0.649	0.026	0.922	0.74
Q8NBQ5	HSD17B11	Estradiol 17-beta-dehydrogenase 11 OS=Homo sapiens OX=9606 GN=HSD17B11 PE=1 SV=3	1	0.445	0.267	0.00194	0.0375	0.375	0.753
Q99767	APBA2	Amyloid-beta A4 precursor protein-binding family A member 2 OS=Homo sapiens OX=9606 GN=APBA2 PE=1 SV=3	1	0.177	0.265	0.143	0.0366	0.687	0.753
P79522	PRR3	Proline-rich protein 3 OS=Homo sapiens OX=9606 GN=PRR3 PE=1 SV=2	1	-0.146	0.261	0.197	0.0309	0.751	0.746
A0A6I8PRV1	SUPT3H	Isoform of O75486, Transcription initiation protein SPT3 homolog OS=Homo sapiens OX=9606 GN=SUPT3H PE=1 SV=1	1	0.025	0.26	0.743	0.00423	0.939	0.582
P30049	ATP5F1D	ATP synthase subunit delta, mitochondrial OS=Homo sapiens OX=9606 GN=ATP5F1D PE=1 SV=2	3	-0.229	0.26	0.0376	0.0212	0.574	0.733
B5MBW9	CHCHD10	Isoform of Q8WYQ3, Coiled-coil-helix-coiled-coil-helix domain-containing protein 10, mitochondrial OS=Homo sapiens OX=9606 GN=CHCHD10 PE=1 SV=1	1	-0.187	0.258	0.215	0.0959	0.759	0.766
Q6XUX3	DSTYK	Dual serine/threonine and tyrosine protein kinase OS=Homo sapiens OX=9606 GN=DSTYK PE=1 SV=2	1	0.298	0.254	0.201	0.272	0.752	0.877
Q2M2I8	AAK1	AP2-associated protein kinase 1 OS=Homo sapiens OX=9606 GN=AAK1 PE=1 SV=3	1	0.166	0.251	0.276	0.11	0.786	0.777
E9PSD7	UPRT	Isoform of Q96BW1, Uracil phosphoribosyltransferase homolog OS=Homo sapiens OX=9606 GN=UPRT PE=1 SV=1	1	-0.128	0.249	0.421	0.132	0.855	0.777
Q9NQY0	BIN3	Bridging integrator 3 OS=Homo sapiens OX=9606 GN=BIN3 PE=1 SV=1	1	0.395	0.247	0.0033	0.0431	0.395	0.753
H0YIC4	CS	Isoform of O75390, Citrate synthase (Fragment) OS=Homo sapiens OX=9606 GN=CS PE=1 SV=1	1	0.37	0.245	0.000117	0.00331	0.191	0.582
Q8WUH6	TMEM263	Transmembrane protein 263 OS=Homo sapiens OX=9606 GN=TMEM263 PE=1 SV=1	3	0.237	0.242	0.0994	0.0921	0.654	0.766
B8ZZ54	HSPE1	Isoform of P61604, 10 kDa heat shock protein, mitochondrial OS=Homo sapiens OX=9606 GN=HSPE1 PE=1 SV=1	3	-0.166	0.237	0.116	0.0318	0.669	0.746
P62857	RPS28	40S ribosomal protein S28 OS=Homo sapiens OX=9606 GN=RPS28 PE=1 SV=1	5	-0.094	0.235	0.391	0.0446	0.843	0.753
Q8N357	SLC35F6	Solute carrier family 35 member F6 OS=Homo sapiens OX=9606 GN=SLC35F6 PE=1 SV=1	1	0.174	0.234	0.545	0.419	0.897	0.93
Q8NEY8	PPHLN1	Periphilin-1 OS=Homo sapiens OX=9606 GN=PPHLN1 PE=1 SV=2	1	0.08	0.232	0.455	0.0444	0.867	0.753
Q9H4X1	RGCC	Regulator of cell cycle RGCC OS=Homo sapiens OX=9606 GN=RGCC PE=1 SV=1	1	0.292	0.232	0.05	0.11	0.598	0.777
Q9UBS9	SUCO	SUN domain-containing ossification factor OS=Homo sapiens OX=9606 GN=SUCO PE=1 SV=1	1	0.029	0.228	0.791	0.0559	0.958	0.753
Q8N0S6	CENPL	Centromere protein L OS=Homo sapiens OX=9606 GN=CENPL PE=1 SV=2	1	-0.017	0.228	0.889	0.0726	0.976	0.761
P30837	ALDH1B1	Aldehyde dehydrogenase X, mitochondrial OS=Homo sapiens OX=9606 GN=ALDH1B1 PE=1 SV=3	13	0.101	0.222	0.00591	6.54e-06	0.419	0.0227
D6RGF0	PRR16	Isoform of Q569H4, Protein Largen (Fragment) OS=Homo sapiens OX=9606 GN=PRR16 PE=1 SV=1	1	0.122	0.222	0.361	0.108	0.831	0.777
F8W8Z9	TOMM5	Isoform of Q8N4H5, Mitochondrial import receptor subunit TOM5 homolog OS=Homo sapiens OX=9606 GN=TOMM5 PE=1 SV=1	1	0.233	0.219	0.00882	0.0127	0.444	0.707
G3V256	ZC3H14	Isoform of Q6PJT7, Zinc finger CCCH domain-containing protein 14 OS=Homo sapiens OX=9606 GN=ZC3H14 PE=1 SV=1	1	-0.144	0.218	0.27	0.105	0.78	0.777
P04406-2	GAPDH	Isoform of P04406, Isoform 2 of Glyceraldehyde-3-phosphate dehydrogenase OS=Homo sapiens OX=9606 GN=GAPDH PE=1 SV=3	1	0.171	0.216	0.581	0.487	0.902	0.947
P61960	UFM1	Ubiquitin-fold modifier 1 OS=Homo sapiens OX=9606 GN=UFM1 PE=1 SV=1	4	-0.202	0.215	0.0411	0.0315	0.574	0.746
A0A087X165	SRCIN1	Isoform of Q9C0H9, SRC kinase-signaling inhibitor 1 OS=Homo sapiens OX=9606 GN=SRCIN1 PE=1 SV=1	1	0.179	0.214	0.114	0.0625	0.664	0.753
A0A0C4DFM1	TM9SF4	Isoform of Q92544, Transmembrane 9 superfamily member OS=Homo sapiens OX=9606 GN=TM9SF4 PE=1 SV=1	1	-0.039	0.214	0.785	0.153	0.954	0.786
A0A7I2YQC7	SKP2	Isoform of Q13309, S-phase kinase-associated protein 2 OS=Homo sapiens OX=9606 GN=SKP2 PE=4 SV=1	1	0.168	0.213	0.177	0.0932	0.728	0.766
P13073	COX4I1	Cytochrome c oxidase subunit 4 isoform 1, mitochondrial OS=Homo sapiens OX=9606 GN=COX4I1 PE=1 SV=1	6	0.028	0.212	0.868	0.223	0.97	0.849
Q9BRK4	LZTS2	Leucine zipper putative tumor suppressor 2 OS=Homo sapiens OX=9606 GN=LZTS2 PE=1 SV=2	2	0.193	0.211	0.12	0.092	0.673	0.766
C9IYS1	LMCD1	Isoform of Q9NZU5, LIM and cysteine-rich domains protein 1 (Fragment) OS=Homo sapiens OX=9606 GN=LMCD1 PE=1 SV=8	2	0.123	0.211	0.408	0.167	0.849	0.799
P41567	EIF1	Eukaryotic translation initiation factor 1 OS=Homo sapiens OX=9606 GN=EIF1 PE=1 SV=1	4	-0.292	0.21	0.0236	0.0894	0.537	0.766
O96015	DNAL4	Dynein light chain 4, axonemal OS=Homo sapiens OX=9606 GN=DNAL4 PE=1 SV=1	1	0.072	0.208	0.331	0.0116	0.819	0.684
C9JPD0	NXPH1	Isoform of P58417, Neurexophilin-1 (Fragment) OS=Homo sapiens OX=9606 GN=NXPH1 PE=1 SV=1	1	0.08	0.208	0.366	0.0295	0.831	0.746
P54105	CLNS1A	Methylosome subunit pICln OS=Homo sapiens OX=9606 GN=CLNS1A PE=1 SV=1	15	-0.135	0.208	0.216	0.0653	0.759	0.756
Q86TS9	MRPL52	39S ribosomal protein L52, mitochondrial OS=Homo sapiens OX=9606 GN=MRPL52 PE=1 SV=2	3	-0.1	0.207	0.163	0.00919	0.714	0.653
Q53R41	FASTKD1	FAST kinase domain-containing protein 1, mitochondrial OS=Homo sapiens OX=9606 GN=FASTKD1 PE=1 SV=1	1	0.252	0.207	0.102	0.172	0.654	0.803
B1AKN7	NFIA	Isoform of Q12857, Nuclear factor 1 OS=Homo sapiens OX=9606 GN=NFIA PE=1 SV=1	2	0.015	0.206	0.823	0.00795	0.961	0.653
Q9Y2Y1	POLR3K	DNA-directed RNA polymerase III subunit RPC10 OS=Homo sapiens OX=9606 GN=POLR3K PE=1 SV=2	3	-0.227	0.206	0.0258	0.0398	0.542	0.753
Q9BYX7	POTEKP	Putative beta-actin-like protein 3 OS=Homo sapiens OX=9606 GN=POTEKP PE=5 SV=1	1	0.269	0.204	0.561	0.659	0.899	0.971
Q6UUV7	CRTC3	CREB-regulated transcription coactivator 3 OS=Homo sapiens OX=9606 GN=CRTC3 PE=1 SV=2	1	0.059	0.204	0.405	0.0109	0.848	0.68
Q02083	NAAA	N-acylethanolamine-hydrolyzing acid amidase OS=Homo sapiens OX=9606 GN=NAAA PE=1 SV=3	1	0.087	0.204	0.45	0.0895	0.864	0.766
Q5VTH9	DNAI4	Dynein intermediate chain 4, axonemal OS=Homo sapiens OX=9606 GN=DNAI4 PE=2 SV=1	1	-0.215	0.202	0.077	0.0946	0.626	0.766
F8WCU1	CCDC150	Isoform of Q8NCX0, Coiled-coil domain-containing protein 150 OS=Homo sapiens OX=9606 GN=CCDC150 PE=1 SV=1	1	0.259	0.2	0.206	0.323	0.755	0.894
P17661	DES	Desmin OS=Homo sapiens OX=9606 GN=DES PE=1 SV=3	1	0.064	0.199	0.582	0.102	0.902	0.771
Q9Y2E5	MAN2B2	Epididymis-specific alpha-mannosidase OS=Homo sapiens OX=9606 GN=MAN2B2 PE=1 SV=4	2	0.264	0.198	0.000589	0.00486	0.371	0.595
K7EPN1	ROGDI	Isoform of Q9GZN7, Protein rogdi homolog (Fragment) OS=Homo sapiens OX=9606 GN=ROGDI PE=1 SV=1	2	0.13	0.198	0.0936	0.0165	0.649	0.732
P15153	RAC2	Ras-related C3 botulinum toxin substrate 2 OS=Homo sapiens OX=9606 GN=RAC2 PE=1 SV=1	1	0.162	0.197	0.00187	0.000387	0.375	0.383
A0A3B3ITR4	readthrough,	readthrough, Uncharacterized protein (Fragment) OS=Homo sapiens OX=9606 PE=4 SV=1	1	0.085	0.196	0.476	0.116	0.873	0.777
Q8WUK0	PTPMT1	Phosphatidylglycerophosphatase and protein-tyrosine phosphatase 1 OS=Homo sapiens OX=9606 GN=PTPMT1 PE=1 SV=1	1	0.148	0.196	0.195	0.0927	0.749	0.766
P18859	ATP5PF	ATP synthase-coupling factor 6, mitochondrial OS=Homo sapiens OX=9606 GN=ATP5PF PE=1 SV=1	7	-0.185	0.195	0.0729	0.0601	0.624	0.753
Q04941	PLP2	Proteolipid protein 2 OS=Homo sapiens OX=9606 GN=PLP2 PE=1 SV=1	1	0.066	0.195	0.443	0.0362	0.862	0.753
I3L2L5	MCRIP1	Isoform of C9JLW8, Mapk-regulated corepressor-interacting protein 1 OS=Homo sapiens OX=9606 GN=MCRIP1 PE=1 SV=1	3	-0.016	0.194	0.817	0.0132	0.961	0.716
O00628	PEX7	Peroxisomal targeting signal 2 receptor OS=Homo sapiens OX=9606 GN=PEX7 PE=1 SV=1	1	0.245	0.194	0.0393	0.0936	0.574	0.766
Q99757	TXN2	Thioredoxin, mitochondrial OS=Homo sapiens OX=9606 GN=TXN2 PE=1 SV=2	5	-0.208	0.192	0.0203	0.0304	0.53	0.746
B8ZWD1	DBI	Isoform of P07108, Acyl-CoA-binding protein OS=Homo sapiens OX=9606 GN=DBI PE=1 SV=1	5	-0.097	0.192	0.268	0.039	0.78	0.753
Q96Q45	TMEM237	Transmembrane protein 237 OS=Homo sapiens OX=9606 GN=TMEM237 PE=1 SV=2	1	0.004	0.192	0.962	0.049	0.992	0.753
Q92608	DOCK2	Dedicator of cytokinesis protein 2 OS=Homo sapiens OX=9606 GN=DOCK2 PE=1 SV=2	2	-0.02	0.192	0.841	0.0673	0.965	0.761
P82909	MRPS36	28S ribosomal protein S36, mitochondrial OS=Homo sapiens OX=9606 GN=MRPS36 PE=1 SV=2	6	-0.214	0.191	0.0322	0.0519	0.574	0.753
Q96DE5	ANAPC16	Anaphase-promoting complex subunit 16 OS=Homo sapiens OX=9606 GN=ANAPC16 PE=1 SV=1	5	-0.255	0.191	0.0466	0.124	0.588	0.777
A0A044PY82	MISP3	Isoform of Q96FF7, Uncharacterized protein MISP3 OS=Homo sapiens OX=9606 GN=MISP3 PE=1 SV=1	1	0.11	0.188	0.272	0.0723	0.783	0.761
Q5T7W0-2	ZNF618	Isoform of Q5T7W0, Isoform 2 of Zinc finger protein 618 OS=Homo sapiens OX=9606 GN=ZNF618 PE=1 SV=1	1	0.221	0.187	0.027	0.0553	0.551	0.753
Q92993	KAT5	Histone acetyltransferase KAT5 OS=Homo sapiens OX=9606 GN=KAT5 PE=1 SV=2	1	0.033	0.187	0.725	0.06	0.935	0.753
H3BLU1	TPRN	Isoform of Q4KMQ1, Taperin (Fragment) OS=Homo sapiens OX=9606 GN=TPRN PE=1 SV=1	1	0.044	0.186	0.723	0.15	0.935	0.78
Q9BWF3-3	RBM4	Isoform of Q9BWF3, Isoform 3 of RNA-binding protein 4 OS=Homo sapiens OX=9606 GN=RBM4 PE=1 SV=1	1	0.101	0.186	0.224	0.0359	0.76	0.753
O95789	ZMYM6	Zinc finger MYM-type protein 6 OS=Homo sapiens OX=9606 GN=ZMYM6 PE=1 SV=2	1	0.198	0.186	0.357	0.384	0.83	0.917
Q02878	RPL6	60S ribosomal protein L6 OS=Homo sapiens OX=9606 GN=RPL6 PE=1 SV=3	16	0.143	0.185	0.018	0.00392	0.522	0.582
Q9GZP7	VN1R1	Vomeronasal type-1 receptor 1 OS=Homo sapiens OX=9606 GN=VN1R1 PE=2 SV=1	1	0.159	0.184	0.105	0.0655	0.657	0.756
Q8TB05-2	UBALD1	Isoform of Q8TB05, Isoform 2 of UBA-like domain-containing protein 1 OS=Homo sapiens OX=9606 GN=UBALD1 PE=4 SV=1	2	0.033	0.183	0.501	0.00193	0.886	0.582
Q9UMX5	NENF	Neudesin OS=Homo sapiens OX=9606 GN=NENF PE=1 SV=1	5	-0.206	0.183	0.0314	0.0515	0.573	0.753
Q5JU69	TOR2A	Torsin-2A OS=Homo sapiens OX=9606 GN=TOR2A PE=2 SV=1	2	0.08	0.183	0.437	0.088	0.861	0.766
Q15043	SLC39A14	Metal cation symporter ZIP14 OS=Homo sapiens OX=9606 GN=SLC39A14 PE=1 SV=3	1	0.255	0.183	0.318	0.47	0.811	0.941
Q5JX56	CPNE1	Isoform of Q99829, Copine-1 (Fragment) OS=Homo sapiens OX=9606 GN=CPNE1 PE=1 SV=1	1	0.106	0.182	0.0924	0.00818	0.649	0.653
P41226	UBA7	Ubiquitin-like modifier-activating enzyme 7 OS=Homo sapiens OX=9606 GN=UBA7 PE=1 SV=2	1	0.231	0.182	0.239	0.349	0.765	0.903
A0A1B0GVU9	QARS1	Isoform of P47897, Glutaminyl-tRNA synthetase (Fragment) OS=Homo sapiens OX=9606 GN=QARS1 PE=1 SV=1	1	0.167	0.181	0.00856	0.00516	0.443	0.595
Q6ZTN6	ANKRD13D	Ankyrin repeat domain-containing protein 13D OS=Homo sapiens OX=9606 GN=ANKRD13D PE=1 SV=2	1	-0.156	0.181	0.231	0.17	0.763	0.8
Q13351	KLF1	Krueppel-like factor 1 OS=Homo sapiens OX=9606 GN=KLF1 PE=1 SV=1	1	-0.08	0.18	0.566	0.206	0.899	0.836
P32314	FOXN2	Forkhead box protein N2 OS=Homo sapiens OX=9606 GN=FOXN2 PE=1 SV=3	1	0.018	0.179	0.861	0.0977	0.969	0.766
O95292	VAPB	Vesicle-associated membrane protein-associated protein B/C OS=Homo sapiens OX=9606 GN=VAPB PE=1 SV=3	8	-0.173	0.177	0.0427	0.0382	0.574	0.753
A0A2R8YFD4	CBLB	Isoform of Q13191, E3 ubiquitin-protein ligase CBL OS=Homo sapiens OX=9606 GN=CBLB PE=1 SV=1	1	0.175	0.176	0.00657	0.00637	0.425	0.612
Q9H9Y2	RPF1	Ribosome production factor 1 OS=Homo sapiens OX=9606 GN=RPF1 PE=1 SV=2	1	0.058	0.176	0.414	0.0239	0.852	0.74
Q6P1L8	MRPL14	39S ribosomal protein L14, mitochondrial OS=Homo sapiens OX=9606 GN=MRPL14 PE=1 SV=1	2	0.017	0.176	0.844	0.0603	0.965	0.753
B5MC20	JMJD7	Isoform of P0C870, Bifunctional peptidase and (3S)-lysyl hydroxylase JMJD7 OS=Homo sapiens OX=9606 GN=JMJD7 PE=1 SV=1	1	0.111	0.175	0.239	0.0737	0.765	0.761
O15260	SURF4	Surfeit locus protein 4 OS=Homo sapiens OX=9606 GN=SURF4 PE=1 SV=3	1	-0.001	0.175	0.995	0.142	0.999	0.777
Q76M96	CCDC80	Coiled-coil domain-containing protein 80 OS=Homo sapiens OX=9606 GN=CCDC80 PE=1 SV=1	1	0.117	0.174	0.0678	0.0111	0.624	0.684
Q6ZTU2	EP400P1	Putative EP400-like protein OS=Homo sapiens OX=9606 GN=EP400P1 PE=5 SV=2	1	0.099	0.174	0.502	0.244	0.886	0.864
O14936	CASK	Peripheral plasma membrane protein CASK OS=Homo sapiens OX=9606 GN=CASK PE=1 SV=3	1	0.145	0.173	0.0776	0.0395	0.626	0.753
O75063	FAM20B	Glycosaminoglycan xylosylkinase OS=Homo sapiens OX=9606 GN=FAM20B PE=1 SV=1	1	0.014	0.173	0.923	0.259	0.986	0.871
Q12972-2	PPP1R8	Isoform of Q12972, Isoform Beta of Nuclear inhibitor of protein phosphatase 1 OS=Homo sapiens OX=9606 GN=PPP1R8 PE=1 SV=2	1	-0.183	0.172	0.00643	0.00943	0.425	0.653
O15265	ATXN7	Ataxin-7 OS=Homo sapiens OX=9606 GN=ATXN7 PE=1 SV=1	1	0.03	0.171	0.741	0.0733	0.938	0.761
Q9NRW1	RAB6B	Ras-related protein Rab-6B OS=Homo sapiens OX=9606 GN=RAB6B PE=1 SV=1	1	0.113	0.171	0.17	0.0474	0.722	0.753
P34913	EPHX2	Bifunctional epoxide hydrolase 2 OS=Homo sapiens OX=9606 GN=EPHX2 PE=1 SV=2	26	0.006	0.168	0.842	5.58e-05	0.965	0.114
Q9HBP8	MFSD12	Isoform of Q6NUT3, Chromosome 19 open reading frame 28, isoform CRA_b OS=Homo sapiens OX=9606 GN=MFSD12 PE=2 SV=1	1	0.119	0.168	0.121	0.0355	0.673	0.753
F8VRH0	PCBP2	Isoform of Q15366, Poly(rC)-binding protein 2 (Fragment) OS=Homo sapiens OX=9606 GN=PCBP2 PE=1 SV=2	1	0.069	0.168	0.549	0.159	0.897	0.795
P58546	MTPN	Myotrophin OS=Homo sapiens OX=9606 GN=MTPN PE=1 SV=2	5	-0.106	0.166	0.161	0.0371	0.711	0.753
A0A087WU18	ELF4	Isoform of Q99607, ETS-related transcription factor Elf-4 OS=Homo sapiens OX=9606 GN=ELF4 PE=1 SV=1	1	-0.062	0.166	0.618	0.197	0.915	0.826
Q9BV29	CCDC32	Coiled-coil domain-containing protein 32 OS=Homo sapiens OX=9606 GN=CCDC32 PE=1 SV=2	2	0.034	0.165	0.272	8.23e-05	0.783	0.114
Q5JTJ3	COA6	Cytochrome c oxidase assembly factor 6 homolog OS=Homo sapiens OX=9606 GN=COA6 PE=1 SV=1	3	-0.178	0.165	0.0421	0.0564	0.574	0.753
P09234	SNRPC	U1 small nuclear ribonucleoprotein C OS=Homo sapiens OX=9606 GN=SNRPC PE=1 SV=1	3	-0.152	0.165	0.0599	0.0442	0.608	0.753
Q9H9L3	ISG20L2	Interferon-stimulated 20 kDa exonuclease-like 2 OS=Homo sapiens OX=9606 GN=ISG20L2 PE=1 SV=1	1	0.159	0.164	0.262	0.25	0.779	0.869
A0A0D9SF58	CHTF18	Isoform of Q8WVB6, Chromosome transmission fidelity protein 18 homolog OS=Homo sapiens OX=9606 GN=CHTF18 PE=1 SV=1	1	0.173	0.163	0.0736	0.0905	0.624	0.766
K7EKE8	NECTIN2	Isoform of Q92692, Nectin-2 (Fragment) OS=Homo sapiens OX=9606 GN=NECTIN2 PE=1 SV=1	1	0.153	0.163	0.327	0.298	0.816	0.887
Q6ICL3-4	TANGO2	Isoform of Q6ICL3, Isoform 4 of Transport and Golgi organization protein 2 homolog OS=Homo sapiens OX=9606 GN=TANGO2 PE=4 SV=1	1	0.074	0.162	0.418	0.0899	0.853	0.766
P14854	COX6B1	Cytochrome c oxidase subunit 6B1 OS=Homo sapiens OX=9606 GN=COX6B1 PE=1 SV=2	6	-0.141	0.162	0.124	0.0806	0.677	0.765
A0A1B0GUL7	Protein	Protein kinase domain-containing protein OS=Homo sapiens OX=9606 PE=1 SV=1	1	0.129	0.162	0.23	0.136	0.763	0.777
D6RFH4	CYB5B	Isoform of O43169, Cytochrome b5 type B OS=Homo sapiens OX=9606 GN=CYB5B PE=1 SV=2	1	-0.064	0.161	0.399	0.0463	0.847	0.753
Q9BY77-2	POLDIP3	Isoform of Q9BY77, Isoform 2 of Polymerase delta-interacting protein 3 OS=Homo sapiens OX=9606 GN=POLDIP3 PE=1 SV=2	1	-0.04	0.161	0.598	0.0472	0.909	0.753
O75157	TSC22D2	TSC22 domain family protein 2 OS=Homo sapiens OX=9606 GN=TSC22D2 PE=1 SV=3	2	0.265	0.16	0.00365	0.0528	0.396	0.753
Q8NG48	LINS1	Protein Lines homolog 1 OS=Homo sapiens OX=9606 GN=LINS1 PE=2 SV=2	1	0.126	0.16	0.016	0.00376	0.507	0.582
Q9Y2K6	USP20	Ubiquitin carboxyl-terminal hydrolase 20 OS=Homo sapiens OX=9606 GN=USP20 PE=1 SV=2	2	0.112	0.16	0.199	0.0736	0.752	0.761
O00429	DNM1L	Dynamin-1-like protein OS=Homo sapiens OX=9606 GN=DNM1L PE=1 SV=2	1	-0.132	0.16	0.176	0.107	0.728	0.777
P04080	CSTB	Cystatin-B OS=Homo sapiens OX=9606 GN=CSTB PE=1 SV=2	3	0.027	0.16	0.805	0.167	0.961	0.799
A4D2B0	MBLAC1	Metallo-beta-lactamase domain-containing protein 1 OS=Homo sapiens OX=9606 GN=MBLAC1 PE=1 SV=1	2	0.073	0.16	0.539	0.19	0.897	0.825
Q9P0L0	VAPA	Vesicle-associated membrane protein-associated protein A OS=Homo sapiens OX=9606 GN=VAPA PE=1 SV=3	2	-0.15	0.159	0.0574	0.0455	0.607	0.753
J3KTL2	SRSF1	Isoform of Q07955, Serine/arginine-rich splicing factor 1 OS=Homo sapiens OX=9606 GN=SRSF1 PE=1 SV=1	9	-0.03	0.159	0.647	0.0289	0.921	0.746
A0A6E1ZGS3	ABCA7	Isoform of Q8IZY2, Phospholipid-transporting ATPase ABCA7 (Fragment) OS=Homo sapiens OX=9606 GN=ABCA7 PE=1 SV=1	1	0.169	0.159	0.0406	0.0518	0.574	0.753
Q9NS56-2	TOPORS	Isoform of Q9NS56, Isoform 2 of E3 ubiquitin-protein ligase Topors OS=Homo sapiens OX=9606 GN=TOPORS PE=1 SV=1	1	0.136	0.159	0.714	0.667	0.934	0.971
P47224	RABIF	Guanine nucleotide exchange factor MSS4 OS=Homo sapiens OX=9606 GN=RABIF PE=1 SV=2	4	-0.056	0.158	0.256	0.00529	0.773	0.595
A0A1B0GTB0	ATP6AP2	Isoform of O75787, ATPase H(+)-transporting lysosomal accessory protein 2 (Fragment) OS=Homo sapiens OX=9606 GN=ATP6AP2 PE=1 SV=1	1	0.114	0.158	0.276	0.139	0.786	0.777
P61927	RPL37	60S ribosomal protein L37 OS=Homo sapiens OX=9606 GN=RPL37 PE=1 SV=2	3	0.277	0.157	0.00111	0.035	0.375	0.753
Q96AJ9-1	VTI1A	Isoform of Q96AJ9, Isoform 1 of Vesicle transport through interaction with t-SNAREs homolog 1A OS=Homo sapiens OX=9606 GN=VTI1A PE=1 SV=2	3	-0.087	0.157	0.185	0.0255	0.734	0.74
P36639	NUDT1	7,8-dihydro-8-oxoguanine triphosphatase OS=Homo sapiens OX=9606 GN=NUDT1 PE=1 SV=3	3	-0.096	0.157	0.158	0.0293	0.71	0.746
P84103	SRSF3	Serine/arginine-rich splicing factor 3 OS=Homo sapiens OX=9606 GN=SRSF3 PE=1 SV=1	6	0.111	0.155	0.0734	0.0177	0.624	0.732
P08621	SNRNP70	U1 small nuclear ribonucleoprotein 70 kDa OS=Homo sapiens OX=9606 GN=SNRNP70 PE=1 SV=2	15	0.381	0.155	0.167	0.562	0.72	0.959
Q8TCX1	DYNC2LI1	Cytoplasmic dynein 2 light intermediate chain 1 OS=Homo sapiens OX=9606 GN=DYNC2LI1 PE=1 SV=1	1	0.002	0.153	0.987	0.123	0.997	0.777
Q8TDX7	NEK7	Serine/threonine-protein kinase Nek7 OS=Homo sapiens OX=9606 GN=NEK7 PE=1 SV=1	2	0.062	0.152	0.071	0.000302	0.624	0.349
B5MDL5	MAPK12	Isoform of P53778, Mitogen-activated protein kinase 12 OS=Homo sapiens OX=9606 GN=MAPK12 PE=1 SV=1	1	-0.052	0.152	0.432	0.0344	0.858	0.753
B7Z4L4	RPN1	Isoform of P04843, Dolichyl-diphosphooligosaccharide--protein glycosyltransferase subunit 1 OS=Homo sapiens OX=9606 GN=RPN1 PE=1 SV=1	1	0.017	0.152	0.884	0.195	0.975	0.825
Q5QPA5	MRPS18A	Isoform of Q9NVS2, 39S ribosomal protein S18a, mitochondrial (Fragment) OS=Homo sapiens OX=9606 GN=MRPS18A PE=1 SV=9	2	0.038	0.151	0.405	0.0043	0.848	0.582
P09525	ANXA4	Annexin A4 OS=Homo sapiens OX=9606 GN=ANXA4 PE=1 SV=4	1	0.078	0.151	0.34	0.0771	0.821	0.764
P13349	MYF5	Myogenic factor 5 OS=Homo sapiens OX=9606 GN=MYF5 PE=1 SV=2	1	0.099	0.15	0.0664	0.00967	0.62	0.657
E9PK25	CFL1	Isoform of P23528, Cofilin, non-muscle isoform OS=Homo sapiens OX=9606 GN=CFL1 PE=1 SV=1	1	0.028	0.15	0.617	0.0183	0.915	0.732
P20061	TCN1	Transcobalamin-1 OS=Homo sapiens OX=9606 GN=TCN1 PE=1 SV=2	1	0.016	0.15	0.864	0.131	0.97	0.777
Q6P2Q0	ABCB9	Isoform of Q9NP78, ABCB9 protein OS=Homo sapiens OX=9606 GN=ABCB9 PE=1 SV=1	1	-0.031	0.15	0.845	0.353	0.966	0.904
Q9Y6H1	CHCHD2	Coiled-coil-helix-coiled-coil-helix domain-containing protein 2 OS=Homo sapiens OX=9606 GN=CHCHD2 PE=1 SV=1	5	-0.074	0.149	0.307	0.0512	0.805	0.753
F8W0U9	NWD1	Isoform of Q149M9, NACHT domain- and WD repeat-containing protein 1 OS=Homo sapiens OX=9606 GN=NWD1 PE=1 SV=1	1	0.168	0.149	0.0789	0.116	0.626	0.777
P22692	IGFBP4	Insulin-like growth factor-binding protein 4 OS=Homo sapiens OX=9606 GN=IGFBP4 PE=1 SV=2	1	-0.029	0.148	0.556	0.00804	0.899	0.653
A6NMZ7	COL6A6	Collagen alpha-6(VI) chain OS=Homo sapiens OX=9606 GN=COL6A6 PE=1 SV=2	1	0.06	0.148	0.235	0.00938	0.765	0.653
P00966	ASS1	Argininosuccinate synthase OS=Homo sapiens OX=9606 GN=ASS1 PE=1 SV=2	2	0.121	0.148	0.0911	0.0445	0.649	0.753
Q9NUJ1	ABHD10	Palmitoyl-protein thioesterase ABHD10, mitochondrial OS=Homo sapiens OX=9606 GN=ABHD10 PE=1 SV=1	10	-0.017	0.147	0.733	0.0103	0.937	0.659
P22695	UQCRC2	Cytochrome b-c1 complex subunit 2, mitochondrial OS=Homo sapiens OX=9606 GN=UQCRC2 PE=1 SV=3	1	0.056	0.147	0.303	0.0146	0.803	0.717
O76041-2	NEBL	Isoform of O76041, Isoform 2 of Nebulette OS=Homo sapiens OX=9606 GN=NEBL PE=1 SV=1	10	-0.095	0.146	0.199	0.0576	0.752	0.753
Q9BWK5	CYREN	Cell cycle regulator of non-homologous end joining OS=Homo sapiens OX=9606 GN=CYREN PE=1 SV=2	2	0.105	0.146	0.222	0.0981	0.76	0.767
Q6P3S1	DENND1B	DENN domain-containing protein 1B OS=Homo sapiens OX=9606 GN=DENND1B PE=1 SV=2	1	-0.101	0.146	0.185	0.0633	0.734	0.753
Q8N2Y8	RUSC2	Iporin OS=Homo sapiens OX=9606 GN=RUSC2 PE=1 SV=3	2	-0.086	0.146	0.506	0.265	0.888	0.873
Q9BWJ5	SF3B5	Splicing factor 3B subunit 5 OS=Homo sapiens OX=9606 GN=SF3B5 PE=1 SV=1	4	-0.159	0.145	0.0941	0.122	0.649	0.777
Q9BVI4	NOC4L	Nucleolar complex protein 4 homolog OS=Homo sapiens OX=9606 GN=NOC4L PE=1 SV=1	1	-0.157	0.145	0.232	0.266	0.763	0.873
C9JQZ0	SERF2	Isoform of P84101, Small EDRK-rich factor 2 (Fragment) OS=Homo sapiens OX=9606 GN=SERF2 PE=1 SV=1	3	0.141	0.144	0.0291	0.0265	0.564	0.74
A0A087WWW7	TNS1	Isoform of Q9HBL0, Tensin-1 OS=Homo sapiens OX=9606 GN=TNS1 PE=1 SV=1	1	0.098	0.144	0.585	0.427	0.904	0.93
Q6ICL3	TANGO2	Transport and Golgi organization protein 2 homolog OS=Homo sapiens OX=9606 GN=TANGO2 PE=2 SV=1	1	0.105	0.143	0.224	0.105	0.761	0.777
Q8NBX0	SCCPDH	Saccharopine dehydrogenase-like oxidoreductase OS=Homo sapiens OX=9606 GN=SCCPDH PE=1 SV=1	1	0.165	0.142	0.223	0.293	0.76	0.886
Q96HN2	AHCYL2	Adenosylhomocysteinase 3 OS=Homo sapiens OX=9606 GN=AHCYL2 PE=1 SV=1	2	0.014	0.142	0.905	0.25	0.98	0.869
A0A096LPJ3	GPS1	Isoform of Q13098, COP9 signalosome complex subunit 1 OS=Homo sapiens OX=9606 GN=GPS1 PE=1 SV=1	1	0.16	0.141	0.00966	0.0194	0.463	0.732
Q8N9B5	JMY	Junction-mediating and -regulatory protein OS=Homo sapiens OX=9606 GN=JMY PE=1 SV=2	1	0.349	0.141	0.0381	0.369	0.574	0.911
H0Y7D7	ATF6B	Isoform of Q99941, Cyclic AMP-dependent transcription factor ATF-6 beta OS=Homo sapiens OX=9606 GN=ATF6B PE=1 SV=2	1	0.011	0.141	0.951	0.416	0.99	0.93
G3V203	RPL18	Isoform of Q07020, 60S ribosomal protein L18 OS=Homo sapiens OX=9606 GN=RPL18 PE=1 SV=1	7	0.082	0.14	0.113	0.012	0.664	0.69
P53999	SUB1	Activated RNA polymerase II transcriptional coactivator p15 OS=Homo sapiens OX=9606 GN=SUB1 PE=1 SV=3	9	0.073	0.14	0.215	0.0265	0.759	0.74
P0CG12	DERPC	Decreased expression in renal and prostate cancer protein OS=Homo sapiens OX=9606 GN=DERPC PE=1 SV=1	2	-0.082	0.14	0.256	0.0637	0.773	0.753
C9J6P4	ZC3HAV1	Isoform of Q7Z2W4, Zinc finger CCCH-type antiviral protein 1 OS=Homo sapiens OX=9606 GN=ZC3HAV1 PE=1 SV=1	1	0.125	0.14	0.115	0.0823	0.666	0.765
Q5T2R2	PDSS1	All trans-polyprenyl-diphosphate synthase PDSS1 OS=Homo sapiens OX=9606 GN=PDSS1 PE=1 SV=1	1	0.044	0.14	0.581	0.0954	0.902	0.766
P49257	LMAN1	Protein ERGIC-53 OS=Homo sapiens OX=9606 GN=LMAN1 PE=1 SV=2	2	0.003	0.14	0.972	0.15	0.994	0.78
Q8NEJ9	NGDN	Neuroguidin OS=Homo sapiens OX=9606 GN=NGDN PE=1 SV=1	1	0.048	0.14	0.676	0.232	0.926	0.855
B1APM4	SOAT1	Isoform of P35610, Sterol O-acyltransferase 1 (Fragment) OS=Homo sapiens OX=9606 GN=SOAT1 PE=1 SV=1	4	-0.256	0.139	0.0258	0.196	0.542	0.825
O95096	NKX2-2	Homeobox protein Nkx-2.2 OS=Homo sapiens OX=9606 GN=NKX2-2 PE=2 SV=1	1	0.131	0.139	0.242	0.214	0.766	0.841
X6R700	CHTOP	Isoform of Q9Y3Y2, Chromatin target of PRMT1 protein OS=Homo sapiens OX=9606 GN=CHTOP PE=1 SV=1	3	0.119	0.139	0.211	0.147	0.756	0.777
Q5JUW8	DLG3	Isoform of Q92796, Discs, large homolog 3 (Neuroendocrine-dlg, Drosophila), isoform CRA_b OS=Homo sapiens OX=9606 GN=DLG3 PE=1 SV=1	1	0.065	0.138	0.204	0.0143	0.754	0.717
H7C4R2	CCDC136	Isoform of Q96JN2, Coiled-coil domain-containing protein 136 (Fragment) OS=Homo sapiens OX=9606 GN=CCDC136 PE=1 SV=1	1	0.023	0.138	0.84	0.233	0.964	0.856
Q9NTX5-3	ECHDC1	Isoform of Q9NTX5, Isoform 3 of Ethylmalonyl-CoA decarboxylase OS=Homo sapiens OX=9606 GN=ECHDC1 PE=1 SV=2	1	0.058	0.138	0.777	0.506	0.952	0.95
P18146	EGR1	Early growth response protein 1 OS=Homo sapiens OX=9606 GN=EGR1 PE=1 SV=1	1	0.078	0.138	0.746	0.57	0.94	0.961
J3QS80	C19orf47	Isoform of Q8N9M1, Uncharacterized protein C19orf47 (Fragment) OS=Homo sapiens OX=9606 GN=C19orf47 PE=1 SV=1	3	-0.078	0.137	0.0951	0.00733	0.649	0.653
Q7Z7K0	CMC1	COX assembly mitochondrial protein homolog OS=Homo sapiens OX=9606 GN=CMC1 PE=1 SV=1	4	-0.133	0.137	0.142	0.132	0.687	0.777
Q9NT22	EMILIN3	EMILIN-3 OS=Homo sapiens OX=9606 GN=EMILIN3 PE=1 SV=2	1	0.005	0.137	0.969	0.269	0.993	0.876
H3BVG2	MTHFSD	Isoform of Q2M296, Methenyltetrahydrofolate synthase domain-containing protein (Fragment) OS=Homo sapiens OX=9606 GN=MTHFSD PE=1 SV=1	1	0.08	0.136	0.0749	0.00586	0.624	0.599
Q9HCS7	XAB2	Pre-mRNA-splicing factor SYF1 OS=Homo sapiens OX=9606 GN=XAB2 PE=1 SV=2	3	0.019	0.136	0.758	0.0468	0.944	0.753
A0A494C0Z5	RAB33B	Isoform of Q9H082, Ras-related protein Rab-33B OS=Homo sapiens OX=9606 GN=RAB33B PE=1 SV=1	1	0.237	0.136	0.0901	0.311	0.649	0.892
O75531	BANF1	Barrier-to-autointegration factor OS=Homo sapiens OX=9606 GN=BANF1 PE=1 SV=1	3	-0.08	0.135	0.089	0.00867	0.648	0.653
Q9HAP2	MLXIP	MLX-interacting protein OS=Homo sapiens OX=9606 GN=MLXIP PE=1 SV=2	1	-0.282	0.135	0.0269	0.255	0.551	0.87
Q9BU76	MMTAG2	Multiple myeloma tumor-associated protein 2 OS=Homo sapiens OX=9606 GN=MMTAG2 PE=1 SV=1	7	-0.006	0.135	0.927	0.0461	0.988	0.753
P60002	ELOF1	Transcription elongation factor 1 homolog OS=Homo sapiens OX=9606 GN=ELOF1 PE=1 SV=1	2	0.016	0.135	0.817	0.0735	0.961	0.761
A0A2R8Y7Z3	RUNX2	Isoform of Q13950, Runt-related transcription factor 2 OS=Homo sapiens OX=9606 GN=RUNX2 PE=1 SV=1	1	-0.037	0.135	0.623	0.0858	0.917	0.765
P04899	GNAI2	Guanine nucleotide-binding protein G(i) subunit alpha-2 OS=Homo sapiens OX=9606 GN=GNAI2 PE=1 SV=3	1	0.007	0.135	0.931	0.132	0.988	0.777
Q9Y259	CHKB	Choline/ethanolamine kinase OS=Homo sapiens OX=9606 GN=CHKB PE=1 SV=3	1	-0.089	0.135	0.316	0.137	0.811	0.777
P0DMN0	SULT1A4	Sulfotransferase 1A4 OS=Homo sapiens OX=9606 GN=SULT1A4 PE=1 SV=1	2	0.097	0.135	0.34	0.189	0.821	0.824
Q8TF74	WIPF2	WAS/WASL-interacting protein family member 2 OS=Homo sapiens OX=9606 GN=WIPF2 PE=1 SV=1	4	-0.053	0.134	0.202	0.00467	0.752	0.595
Q86UD0	SAPCD2	Suppressor APC domain-containing protein 2 OS=Homo sapiens OX=9606 GN=SAPCD2 PE=1 SV=2	1	0.103	0.134	0.208	0.108	0.756	0.777
B8ZZS2	NAB1	Isoform of Q13506, NGFI-A binding protein 1 (EGR1 binding protein 1), isoform CRA_b OS=Homo sapiens OX=9606 GN=NAB1 PE=1 SV=1	1	-0.037	0.134	0.772	0.309	0.95	0.89
P0DPB5	POLR1D	Isoform of P0DPB6, Protein POLR1D, isoform 2 OS=Homo sapiens OX=9606 GN=POLR1D PE=1 SV=1	3	0.021	0.133	0.59	0.00402	0.907	0.582
O43716	GATC	Glutamyl-tRNA(Gln) amidotransferase subunit C, mitochondrial OS=Homo sapiens OX=9606 GN=GATC PE=1 SV=1	7	-0.027	0.133	0.398	0.000818	0.847	0.432
Q86U28	ISCA2	Iron-sulfur cluster assembly 2 homolog, mitochondrial OS=Homo sapiens OX=9606 GN=ISCA2 PE=1 SV=2	5	-0.006	0.133	0.943	0.117	0.99	0.777
Q8IXM3	MRPL41	39S ribosomal protein L41, mitochondrial OS=Homo sapiens OX=9606 GN=MRPL41 PE=1 SV=1	5	-0.037	0.133	0.593	0.0722	0.909	0.761
D6RBE9	ANXA5	Isoform of P08758, Annexin OS=Homo sapiens OX=9606 GN=ANXA5 PE=1 SV=1	1	0.131	0.133	0.142	0.137	0.687	0.777
Q8WVL7	ANKRD49	Ankyrin repeat domain-containing protein 49 OS=Homo sapiens OX=9606 GN=ANKRD49 PE=1 SV=1	2	0.016	0.133	0.84	0.114	0.964	0.777
Q8TBE0	BAHD1	Bromo adjacent homology domain-containing 1 protein OS=Homo sapiens OX=9606 GN=BAHD1 PE=1 SV=2	1	-0.059	0.133	0.501	0.141	0.886	0.777
O60516	EIF4EBP3	Eukaryotic translation initiation factor 4E-binding protein 3 OS=Homo sapiens OX=9606 GN=EIF4EBP3 PE=1 SV=1	2	0.158	0.132	0.0584	0.108	0.607	0.777
F8VWK8	CD63	Isoform of P08962, Tetraspanin (Fragment) OS=Homo sapiens OX=9606 GN=CD63 PE=1 SV=1	4	0.1	0.132	0.0623	0.0187	0.61	0.732
G3V2U7	ACYP1	Isoform of P07311, Acylphosphatase OS=Homo sapiens OX=9606 GN=ACYP1 PE=1 SV=1	7	-0.041	0.132	0.432	0.0224	0.858	0.733
Q49B96	COX19	Cytochrome c oxidase assembly protein COX19 OS=Homo sapiens OX=9606 GN=COX19 PE=1 SV=1	4	-0.022	0.131	0.47	0.000737	0.869	0.432
Q9BRZ2	TRIM56	E3 ubiquitin-protein ligase TRIM56 OS=Homo sapiens OX=9606 GN=TRIM56 PE=1 SV=3	3	-0.052	0.131	0.267	0.0115	0.779	0.684
G3V170	UCK1	Isoform of Q9HA47, Uridine/cytidine kinase OS=Homo sapiens OX=9606 GN=UCK1 PE=1 SV=1	1	0.034	0.131	0.811	0.363	0.961	0.909
K7EPL5	ECSIT	Isoform of Q9BQ95, Evolutionarily conserved-signaling intermediate in Toll pathway, mitochondrial (Fragment) OS=Homo sapiens OX=9606 GN=ECSIT PE=1 SV=1	1	-0.134	0.131	0.502	0.512	0.886	0.951
Q9BTX7	TTPAL	Alpha-tocopherol transfer protein-like OS=Homo sapiens OX=9606 GN=TTPAL PE=1 SV=2	3	-0.101	0.13	0.0611	0.0203	0.608	0.732
Q8WVJ2	NUDCD2	NudC domain-containing protein 2 OS=Homo sapiens OX=9606 GN=NUDCD2 PE=1 SV=1	6	-0.141	0.13	0.0714	0.0924	0.624	0.766
H0YDS9	NASP	Isoform of P49321, Nuclear autoantigenic sperm protein (Fragment) OS=Homo sapiens OX=9606 GN=NASP PE=1 SV=1	1	0.053	0.129	0.203	0.00629	0.752	0.612
P24468	NR2F2	COUP transcription factor 2 OS=Homo sapiens OX=9606 GN=NR2F2 PE=1 SV=1	3	0.098	0.129	0.143	0.0611	0.688	0.753
Q5H9M0	PWWP3B	PWWP domain-containing DNA repair factor 3B OS=Homo sapiens OX=9606 GN=PWWP3B PE=2 SV=1	1	0.27	0.129	0.103	0.417	0.657	0.93
C8C3P2	DPF1	Isoform of Q92782, D4 zinc and double PHD fingers family 1 variant 4 OS=Homo sapiens OX=9606 GN=DPF1 PE=1 SV=1	1	0.059	0.129	0.46	0.123	0.867	0.777
Q9NW81	DMAC2	Distal membrane-arm assembly complex protein 2 OS=Homo sapiens OX=9606 GN=DMAC2 PE=1 SV=3	1	0.069	0.129	0.594	0.325	0.909	0.895
B4DYW4	IFTAP	Isoform of Q86VG3, Intraflagellar transport-associated protein OS=Homo sapiens OX=9606 GN=IFTAP PE=1 SV=1	1	0.139	0.128	0.209	0.245	0.756	0.864
Q86YC2	PALB2	Partner and localizer of BRCA2 OS=Homo sapiens OX=9606 GN=PALB2 PE=1 SV=1	2	-0.074	0.128	0.227	0.0469	0.762	0.753
O75494	SRSF10	Serine/arginine-rich splicing factor 10 OS=Homo sapiens OX=9606 GN=SRSF10 PE=1 SV=1	4	0.014	0.128	0.869	0.136	0.97	0.777
Q5SY76	NSL1	Isoform of Q96IY1, Kinetochore-associated protein NSL1 homolog OS=Homo sapiens OX=9606 GN=NSL1 PE=1 SV=1	1	0.185	0.128	0.231	0.402	0.763	0.923
P61313	RPL15	60S ribosomal protein L15 OS=Homo sapiens OX=9606 GN=RPL15 PE=1 SV=2	11	0.078	0.127	0.131	0.0202	0.684	0.732
Q9H668	STN1	CST complex subunit STN1 OS=Homo sapiens OX=9606 GN=STN1 PE=1 SV=2	1	0.241	0.127	0.0416	0.256	0.574	0.87
P10599	TXN	Thioredoxin OS=Homo sapiens OX=9606 GN=TXN PE=1 SV=3	12	-0.058	0.127	0.388	0.0723	0.841	0.761
Q5TA50	CPTP	Ceramide-1-phosphate transfer protein OS=Homo sapiens OX=9606 GN=CPTP PE=1 SV=1	2	0.036	0.127	0.612	0.0854	0.913	0.765
Q6NW34	NEPRO	Nucleolus and neural progenitor protein OS=Homo sapiens OX=9606 GN=NEPRO PE=1 SV=3	2	-0.085	0.127	0.238	0.0857	0.765	0.765
P56277	CMC4	Cx9C motif-containing protein 4 OS=Homo sapiens OX=9606 GN=CMC4 PE=1 SV=1	1	0.505	0.126	0.0556	0.609	0.602	0.965
Q13033	STRN3	Striatin-3 OS=Homo sapiens OX=9606 GN=STRN3 PE=1 SV=3	1	0.017	0.126	0.892	0.332	0.976	0.898
G3V3S1	DCAF5	Isoform of Q96JK2, DDB1- and CUL4-associated factor 5 (Fragment) OS=Homo sapiens OX=9606 GN=DCAF5 PE=1 SV=1	1	-0.036	0.126	0.583	0.0688	0.904	0.761
Q9UBV8	PEF1	Peflin OS=Homo sapiens OX=9606 GN=PEF1 PE=1 SV=1	1	0.046	0.126	0.687	0.276	0.929	0.877
P49711	CTCF	Transcriptional repressor CTCF OS=Homo sapiens OX=9606 GN=CTCF PE=1 SV=1	1	0.206	0.125	0.0158	0.116	0.507	0.777
P56270	MAZ	Myc-associated zinc finger protein OS=Homo sapiens OX=9606 GN=MAZ PE=1 SV=1	2	-0.027	0.125	0.648	0.0519	0.922	0.753
Q9NRY2	INIP	SOSS complex subunit C OS=Homo sapiens OX=9606 GN=INIP PE=1 SV=1	2	-0.081	0.125	0.327	0.139	0.816	0.777
P18583-3	SON	Isoform of P18583, Isoform B of Protein SON OS=Homo sapiens OX=9606 GN=SON PE=1 SV=4	1	0.114	0.125	0.343	0.301	0.821	0.89
Q8WU17	RNF139	E3 ubiquitin-protein ligase RNF139 OS=Homo sapiens OX=9606 GN=RNF139 PE=1 SV=1	1	-0.035	0.125	0.821	0.422	0.961	0.93
Q8TEA7	TBCK	TBC domain-containing protein kinase-like protein OS=Homo sapiens OX=9606 GN=TBCK PE=1 SV=4	2	0.013	0.124	0.837	0.0607	0.964	0.753
P15907	ST6GAL1	Beta-galactoside alpha-2,6-sialyltransferase 1 OS=Homo sapiens OX=9606 GN=ST6GAL1 PE=1 SV=1	2	0.089	0.124	0.186	0.0747	0.734	0.764
Q96EK4	THAP11	THAP domain-containing protein 11 OS=Homo sapiens OX=9606 GN=THAP11 PE=1 SV=2	3	-0.128	0.124	0.0909	0.101	0.649	0.77
O43379-4	WDR62	Isoform of O43379, Isoform 4 of WD repeat-containing protein 62 OS=Homo sapiens OX=9606 GN=WDR62 PE=1 SV=4	1	-0.06	0.124	0.601	0.289	0.909	0.885
J3KNW2	VCX	Isoform of Q9H320, Variable charge X-linked protein 1 OS=Homo sapiens OX=9606 GN=VCX PE=3 SV=1	3	0.111	0.123	0.0383	0.0239	0.574	0.74
Q5T3Q7	HEATR1	Isoform of Q9H583, HEAT repeat-containing protein 1 OS=Homo sapiens OX=9606 GN=HEATR1 PE=1 SV=1	2	-0.03	0.123	0.581	0.0368	0.902	0.753
Q7Z422	SZRD1	SUZ domain-containing protein 1 OS=Homo sapiens OX=9606 GN=SZRD1 PE=1 SV=1	7	-0.034	0.123	0.581	0.0574	0.902	0.753
A0A087WVI3	DEUP1	Isoform of Q05D60, Coiled-coil domain-containing protein 67 OS=Homo sapiens OX=9606 GN=DEUP1 PE=1 SV=1	1	-0.01	0.123	0.9	0.128	0.978	0.777
O76021	RSL1D1	Ribosomal L1 domain-containing protein 1 OS=Homo sapiens OX=9606 GN=RSL1D1 PE=1 SV=3	20	0.01	0.123	0.9	0.132	0.978	0.777
Q14697	GANAB	Neutral alpha-glucosidase AB OS=Homo sapiens OX=9606 GN=GANAB PE=1 SV=3	1	0.196	0.123	0.28	0.493	0.789	0.947
P04083	ANXA1	Annexin A1 OS=Homo sapiens OX=9606 GN=ANXA1 PE=1 SV=2	11	0.13	0.122	0.00496	0.00754	0.419	0.653
Q05215	EGR4	Early growth response protein 4 OS=Homo sapiens OX=9606 GN=EGR4 PE=1 SV=3	1	0.354	0.122	0.0712	0.511	0.624	0.951
Q9Y5S1	TRPV2	Transient receptor potential cation channel subfamily V member 2 OS=Homo sapiens OX=9606 GN=TRPV2 PE=1 SV=1	2	0.109	0.122	0.208	0.162	0.756	0.796
P62310	LSM3	U6 snRNA-associated Sm-like protein LSm3 OS=Homo sapiens OX=9606 GN=LSM3 PE=1 SV=2	4	-0.106	0.122	0.211	0.155	0.757	0.791
B7Z6R6	TTC26	Isoform of A0AVF1, Intraflagellar transport protein 56 OS=Homo sapiens OX=9606 GN=TTC26 PE=1 SV=1	1	0.026	0.122	0.889	0.519	0.976	0.952
Q15036	SNX17	Sorting nexin-17 OS=Homo sapiens OX=9606 GN=SNX17 PE=1 SV=1	3	0.052	0.121	0.389	0.0599	0.842	0.753
Q9P2E9-3	RRBP1	Isoform of Q9P2E9, Isoform 2 of Ribosome-binding protein 1 OS=Homo sapiens OX=9606 GN=RRBP1 PE=1 SV=5	1	-0.042	0.121	0.545	0.0962	0.897	0.766
Q8IYN6	UBALD2	UBA-like domain-containing protein 2 OS=Homo sapiens OX=9606 GN=UBALD2 PE=1 SV=1	1	-0.017	0.121	0.891	0.348	0.976	0.902
A0A3B3ITT5	RPL29	Isoform of P47914, 60S ribosomal protein L29 OS=Homo sapiens OX=9606 GN=RPL29 PE=1 SV=1	4	0.128	0.12	0.00457	0.00683	0.412	0.63
O15049	N4BP3	NEDD4-binding protein 3 OS=Homo sapiens OX=9606 GN=N4BP3 PE=1 SV=3	1	0.165	0.12	0.0051	0.0291	0.419	0.746
H3BNC9	readthrough,	readthrough, 40S ribosomal protein S17 OS=Homo sapiens OX=9606 PE=3 SV=2	13	-0.048	0.12	0.281	0.014	0.789	0.717
D6RA31	SNCA	Isoform of P37840, Alpha-synuclein (Fragment) OS=Homo sapiens OX=9606 GN=SNCA PE=1 SV=8	2	0.066	0.12	0.142	0.0142	0.687	0.717
A0A075B6E5	ENAH	Isoform of Q8N8S7, Protein enabled homolog (Fragment) OS=Homo sapiens OX=9606 GN=ENAH PE=1 SV=2	1	-0.027	0.12	0.622	0.041	0.917	0.753
Q6P161	MRPL54	39S ribosomal protein L54, mitochondrial OS=Homo sapiens OX=9606 GN=MRPL54 PE=1 SV=1	4	-0.198	0.12	0.0535	0.222	0.602	0.846
Q13888	GTF2H2	General transcription factor IIH subunit 2 OS=Homo sapiens OX=9606 GN=GTF2H2 PE=1 SV=1	1	0.039	0.12	0.533	0.0715	0.894	0.761
J3KR49	CLASP2	Isoform of O75122, CLIP-associating protein 2 OS=Homo sapiens OX=9606 GN=CLASP2 PE=1 SV=1	1	0.061	0.12	0.409	0.121	0.849	0.777
Q9Y4D8	HECTD4	Probable E3 ubiquitin-protein ligase HECTD4 OS=Homo sapiens OX=9606 GN=HECTD4 PE=1 SV=5	3	-0.003	0.12	0.974	0.266	0.994	0.873
D3YTC1	MRPL35	Isoform of Q9NZE8, 39S ribosomal protein L35, mitochondrial OS=Homo sapiens OX=9606 GN=MRPL35 PE=1 SV=1	1	0.159	0.119	0.00949	0.0408	0.463	0.753
P11182	DBT	Lipoamide acyltransferase component of branched-chain alpha-keto acid dehydrogenase complex, mitochondrial OS=Homo sapiens OX=9606 GN=DBT PE=1 SV=3	9	0.055	0.119	0.233	0.0184	0.763	0.732
Q495T6	MMEL1	Membrane metallo-endopeptidase-like 1 OS=Homo sapiens OX=9606 GN=MMEL1 PE=2 SV=2	1	0.115	0.119	0.0255	0.022	0.542	0.733
Q6AI12	ANKRD40	Ankyrin repeat domain-containing protein 40 OS=Homo sapiens OX=9606 GN=ANKRD40 PE=1 SV=2	1	-0.17	0.119	0.0242	0.0983	0.537	0.767
Q15363	TMED2	Transmembrane emp24 domain-containing protein 2 OS=Homo sapiens OX=9606 GN=TMED2 PE=1 SV=1	1	0.083	0.119	0.341	0.18	0.821	0.814
P16403	H1-2	Histone H1.2 OS=Homo sapiens OX=9606 GN=H1-2 PE=1 SV=2	3	0.121	0.118	0.00672	0.00806	0.427	0.653
Q9NWB6	ARGLU1	Arginine and glutamate-rich protein 1 OS=Homo sapiens OX=9606 GN=ARGLU1 PE=1 SV=1	3	0.089	0.118	0.259	0.141	0.776	0.777
Q9UQ88	CDK11A	Cyclin-dependent kinase 11A OS=Homo sapiens OX=9606 GN=CDK11A PE=1 SV=4	1	0.049	0.118	0.609	0.226	0.913	0.853
Q14571	ITPR2	Inositol 1,4,5-trisphosphate receptor type 2 OS=Homo sapiens OX=9606 GN=ITPR2 PE=1 SV=2	1	0.084	0.117	0.171	0.0662	0.724	0.759
Q8TCC3	MRPL30	39S ribosomal protein L30, mitochondrial OS=Homo sapiens OX=9606 GN=MRPL30 PE=1 SV=1	1	-0.063	0.117	0.493	0.215	0.882	0.841
P42785	PRCP	Lysosomal Pro-X carboxypeptidase OS=Homo sapiens OX=9606 GN=PRCP PE=1 SV=1	3	0.402	0.116	5.74e-06	0.0547	0.0206	0.753
A0A3B3ITX4	readthrough,	readthrough, Uncharacterized protein OS=Homo sapiens OX=9606 PE=3 SV=1	1	0.166	0.116	0.00141	0.0143	0.375	0.717
Q9NPR2	SEMA4B	Semaphorin-4B OS=Homo sapiens OX=9606 GN=SEMA4B PE=1 SV=4	2	0.124	0.116	0.0971	0.117	0.651	0.777
Q0VF49	KIAA2012	Uncharacterized protein KIAA2012 OS=Homo sapiens OX=9606 GN=KIAA2012 PE=2 SV=2	1	-0.227	0.116	0.0481	0.286	0.588	0.882
Q9UEU0	VTI1B	Vesicle transport through interaction with t-SNAREs homolog 1B OS=Homo sapiens OX=9606 GN=VTI1B PE=1 SV=3	2	-0.164	0.116	0.154	0.303	0.706	0.89
Q96LJ8	UBXN10	UBX domain-containing protein 10 OS=Homo sapiens OX=9606 GN=UBXN10 PE=1 SV=1	5	-0.134	0.116	0.089	0.134	0.648	0.777
P09543	CNP	2',3'-cyclic-nucleotide 3'-phosphodiesterase OS=Homo sapiens OX=9606 GN=CNP PE=1 SV=2	7	0.005	0.115	0.853	0.00069	0.967	0.432
Q8IXQ3	C9orf40	Uncharacterized protein C9orf40 OS=Homo sapiens OX=9606 GN=C9orf40 PE=1 SV=1	3	0.089	0.115	0.0151	0.00324	0.507	0.582
Q9H204	MED28	Mediator of RNA polymerase II transcription subunit 28 OS=Homo sapiens OX=9606 GN=MED28 PE=1 SV=1	2	-0.076	0.115	0.162	0.0429	0.714	0.753
Q9UJT0	TUBE1	Tubulin epsilon chain OS=Homo sapiens OX=9606 GN=TUBE1 PE=2 SV=1	3	0.089	0.115	0.126	0.0547	0.682	0.753
C9JQQ5	ATL2	Isoform of Q8NHH9, Atlastin-2 (Fragment) OS=Homo sapiens OX=9606 GN=ATL2 PE=1 SV=1	1	-0.02	0.115	0.715	0.0493	0.934	0.753
P15531	NME1	Nucleoside diphosphate kinase A OS=Homo sapiens OX=9606 GN=NME1 PE=1 SV=1	2	-0.077	0.115	0.318	0.142	0.811	0.777
P61513	RPL37A	60S ribosomal protein L37a OS=Homo sapiens OX=9606 GN=RPL37A PE=1 SV=2	6	-0.076	0.115	0.346	0.163	0.821	0.796
Q9Y4I5	TESMIN	Tesmin OS=Homo sapiens OX=9606 GN=TESMIN PE=1 SV=2	2	0.039	0.114	0.612	0.154	0.913	0.789
O60739	EIF1B	Eukaryotic translation initiation factor 1b OS=Homo sapiens OX=9606 GN=EIF1B PE=1 SV=2	1	-0.262	0.114	0.0203	0.271	0.53	0.877
O95716	RAB3D	Ras-related protein Rab-3D OS=Homo sapiens OX=9606 GN=RAB3D PE=1 SV=1	3	0.009	0.114	0.852	0.0382	0.967	0.753
Q96D09	GPRASP2	G-protein coupled receptor-associated sorting protein 2 OS=Homo sapiens OX=9606 GN=GPRASP2 PE=1 SV=1	1	0.093	0.114	0.161	0.0908	0.711	0.766
P56282	POLE2	DNA polymerase epsilon subunit 2 OS=Homo sapiens OX=9606 GN=POLE2 PE=1 SV=2	4	0.079	0.114	0.261	0.114	0.778	0.777
Q9BYN0	SRXN1	Sulfiredoxin-1 OS=Homo sapiens OX=9606 GN=SRXN1 PE=1 SV=2	5	-0.045	0.114	0.525	0.119	0.894	0.777
Q9Y5B9	SUPT16H	FACT complex subunit SPT16 OS=Homo sapiens OX=9606 GN=SUPT16H PE=1 SV=1	7	0.1	0.114	0.202	0.153	0.752	0.788
Q9BV86	NTMT1	N-terminal Xaa-Pro-Lys N-methyltransferase 1 OS=Homo sapiens OX=9606 GN=NTMT1 PE=1 SV=3	7	0.08	0.113	0.0281	0.00415	0.563	0.582
A6ZJ87	MCHR1	Isoform of Q99705, G-protein coupled receptor 24 OS=Homo sapiens OX=9606 GN=MCHR1 PE=4 SV=1	1	0.195	0.113	0.0195	0.147	0.528	0.777
O75380	NDUFS6	NADH dehydrogenase [ubiquinone] iron-sulfur protein 6, mitochondrial OS=Homo sapiens OX=9606 GN=NDUFS6 PE=1 SV=1	4	0.053	0.113	0.465	0.129	0.869	0.777
Q86X29	LSR	Lipolysis-stimulated lipoprotein receptor OS=Homo sapiens OX=9606 GN=LSR PE=1 SV=4	14	-0.051	0.113	0.467	0.117	0.869	0.777
J3QLR8	MRPS23	Isoform of Q9Y3D9, 28S ribosomal protein S23, mitochondrial OS=Homo sapiens OX=9606 GN=MRPS23 PE=1 SV=1	4	0.022	0.113	0.687	0.0542	0.929	0.753
F5H5N2	ISCU	Isoform of Q9H1K1, Iron-sulfur cluster assembly enzyme ISCU, mitochondrial OS=Homo sapiens OX=9606 GN=ISCU PE=1 SV=1	4	-0.012	0.113	0.852	0.0833	0.967	0.765
P49207	RPL34	60S ribosomal protein L34 OS=Homo sapiens OX=9606 GN=RPL34 PE=1 SV=3	9	-0.009	0.113	0.899	0.11	0.978	0.777
J3QRU8	GIT1	Isoform of Q9Y2X7, ARF GTPase-activating protein GIT1 OS=Homo sapiens OX=9606 GN=GIT1 PE=1 SV=1	1	-0.029	0.113	0.735	0.206	0.937	0.836
O75056	SDC3	Syndecan-3 OS=Homo sapiens OX=9606 GN=SDC3 PE=1 SV=2	1	0.138	0.113	0.264	0.353	0.779	0.904
Q9H0W5	CCDC8	Coiled-coil domain-containing protein 8 OS=Homo sapiens OX=9606 GN=CCDC8 PE=1 SV=2	2	0.039	0.113	0.738	0.339	0.938	0.899
Q86W56-3	PARG	Isoform of Q86W56, Isoform 3 of Poly(ADP-ribose) glycohydrolase OS=Homo sapiens OX=9606 GN=PARG PE=1 SV=1	1	0.086	0.112	0.211	0.109	0.757	0.777
Q6RFH5	WDR74	WD repeat-containing protein 74 OS=Homo sapiens OX=9606 GN=WDR74 PE=1 SV=1	2	0.087	0.112	0.0704	0.0251	0.624	0.74
P26583	HMGB2	High mobility group protein B2 OS=Homo sapiens OX=9606 GN=HMGB2 PE=1 SV=2	17	0.095	0.112	0.0453	0.022	0.584	0.733
R9R4D9	IKZF1	Isoform of Q13422, DNA-binding protein Ikaros OS=Homo sapiens OX=9606 GN=IKZF1 PE=1 SV=1	1	0.032	0.112	0.476	0.0252	0.873	0.74
Q92805	GOLGA1	Golgin subfamily A member 1 OS=Homo sapiens OX=9606 GN=GOLGA1 PE=1 SV=3	2	-0.037	0.112	0.455	0.0352	0.867	0.753
Q9NSA3	CTNNBIP1	Beta-catenin-interacting protein 1 OS=Homo sapiens OX=9606 GN=CTNNBIP1 PE=1 SV=1	1	-0.014	0.112	0.809	0.0765	0.961	0.764
Q9H489	TSPY26P	Putative testis-specific Y-encoded-like protein 3 OS=Homo sapiens OX=9606 GN=TSPY26P PE=5 SV=1	1	0.118	0.112	0.312	0.337	0.808	0.898
P10412	H1-4	Histone H1.4 OS=Homo sapiens OX=9606 GN=H1-4 PE=1 SV=2	3	0.085	0.112	0.263	0.146	0.779	0.777
Q96B01-3	RAD51AP1	Isoform of Q96B01, Isoform 3 of RAD51-associated protein 1 OS=Homo sapiens OX=9606 GN=RAD51AP1 PE=1 SV=1	2	0.076	0.111	0.0554	0.00889	0.602	0.653
Q02086	SP2	Transcription factor Sp2 OS=Homo sapiens OX=9606 GN=SP2 PE=1 SV=3	2	-0.287	0.111	0.0318	0.367	0.573	0.911
Q8NEM0	MCPH1	Microcephalin OS=Homo sapiens OX=9606 GN=MCPH1 PE=1 SV=4	2	0.071	0.111	0.304	0.118	0.803	0.777
Q9NQI0	DDX4	Probable ATP-dependent RNA helicase DDX4 OS=Homo sapiens OX=9606 GN=DDX4 PE=1 SV=2	1	0.06	0.111	0.521	0.246	0.891	0.865
Q96HR8	NAF1	H/ACA ribonucleoprotein complex non-core subunit NAF1 OS=Homo sapiens OX=9606 GN=NAF1 PE=1 SV=2	2	0.078	0.111	0.422	0.258	0.855	0.871
P42766	RPL35	60S ribosomal protein L35 OS=Homo sapiens OX=9606 GN=RPL35 PE=1 SV=2	5	0.068	0.11	0.219	0.0562	0.759	0.753
Q68DC2	ANKS6	Ankyrin repeat and SAM domain-containing protein 6 OS=Homo sapiens OX=9606 GN=ANKS6 PE=1 SV=2	1	0.159	0.11	0.218	0.387	0.759	0.917
Q8TD26	CHD6	Chromodomain-helicase-DNA-binding protein 6 OS=Homo sapiens OX=9606 GN=CHD6 PE=1 SV=4	2	0.057	0.109	0.107	0.00542	0.659	0.595
A0A087WUK4	NR2C1	Isoform of P13056, Nuclear receptor subfamily 2 group C member 1 OS=Homo sapiens OX=9606 GN=NR2C1 PE=1 SV=1	2	0.017	0.109	0.685	0.0219	0.928	0.733
Q13951	CBFB	Core-binding factor subunit beta OS=Homo sapiens OX=9606 GN=CBFB PE=1 SV=2	1	0.036	0.109	0.429	0.029	0.858	0.746
Q9P2P5	HECW2	E3 ubiquitin-protein ligase HECW2 OS=Homo sapiens OX=9606 GN=HECW2 PE=1 SV=2	1	0.121	0.109	0.0324	0.0514	0.574	0.753
Q96D15	RCN3	Reticulocalbin-3 OS=Homo sapiens OX=9606 GN=RCN3 PE=1 SV=1	3	-0.002	0.109	0.966	0.0586	0.993	0.753
O75817	POP7	Ribonuclease P protein subunit p20 OS=Homo sapiens OX=9606 GN=POP7 PE=1 SV=2	1	-0.046	0.109	0.521	0.147	0.891	0.777
D6RA67	UFSP2	Isoform of Q9NUQ7, Ufm1-specific protease 2 (Fragment) OS=Homo sapiens OX=9606 GN=UFSP2 PE=1 SV=1	1	0.036	0.109	0.595	0.121	0.909	0.777
Q16584	MAP3K11	Mitogen-activated protein kinase kinase kinase 11 OS=Homo sapiens OX=9606 GN=MAP3K11 PE=1 SV=1	1	-0.02	0.109	0.864	0.371	0.97	0.912
Q9Y247	FAM50B	Protein FAM50B OS=Homo sapiens OX=9606 GN=FAM50B PE=1 SV=1	1	-0.091	0.108	0.661	0.601	0.922	0.965
P30046	DDT	D-dopachrome decarboxylase OS=Homo sapiens OX=9606 GN=DDT PE=1 SV=3	8	-0.176	0.108	0.0125	0.0986	0.497	0.767
P34931	HSPA1L	Heat shock 70 kDa protein 1-like OS=Homo sapiens OX=9606 GN=HSPA1L PE=1 SV=2	1	0.039	0.108	0.508	0.0864	0.889	0.766
P31431	SDC4	Syndecan-4 OS=Homo sapiens OX=9606 GN=SDC4 PE=1 SV=2	1	0.06	0.108	0.157	0.0178	0.709	0.732
P62987	UBA52	Ubiquitin-60S ribosomal protein L40 OS=Homo sapiens OX=9606 GN=UBA52 PE=1 SV=2	1	0.186	0.108	0.0245	0.164	0.537	0.797
A0A2R8Y6A7	SERPINB6	Isoform of P35237, Serpin B6 (Fragment) OS=Homo sapiens OX=9606 GN=SERPINB6 PE=1 SV=1	1	-0.02	0.108	0.679	0.0369	0.926	0.753
P20645	M6PR	Cation-dependent mannose-6-phosphate receptor OS=Homo sapiens OX=9606 GN=M6PR PE=1 SV=1	2	0.06	0.108	0.237	0.0447	0.765	0.753
K7EMX1	SPC24	Isoform of Q8NBT2, Kinetochore protein Spc24 (Fragment) OS=Homo sapiens OX=9606 GN=SPC24 PE=1 SV=1	1	0.005	0.108	0.92	0.0561	0.985	0.753
Q9UH62	ARMCX3	Armadillo repeat-containing X-linked protein 3 OS=Homo sapiens OX=9606 GN=ARMCX3 PE=1 SV=1	2	0.054	0.108	0.352	0.0725	0.825	0.761
Q9UKN7	MYO15A	Unconventional myosin-XV OS=Homo sapiens OX=9606 GN=MYO15A PE=1 SV=2	1	0.13	0.108	0.135	0.21	0.685	0.837
Q5VWJ9	SNX30	Sorting nexin-30 OS=Homo sapiens OX=9606 GN=SNX30 PE=1 SV=1	4	0.032	0.107	0.443	0.0202	0.862	0.732
Q8IYA6	CKAP2L	Cytoskeleton-associated protein 2-like OS=Homo sapiens OX=9606 GN=CKAP2L PE=1 SV=4	4	-0.021	0.107	0.64	0.0326	0.919	0.748
P62750	RPL23A	60S ribosomal protein L23a OS=Homo sapiens OX=9606 GN=RPL23A PE=1 SV=1	8	0.026	0.107	0.586	0.0356	0.904	0.753
Q14011	CIRBP	Cold-inducible RNA-binding protein OS=Homo sapiens OX=9606 GN=CIRBP PE=1 SV=1	7	-0.108	0.107	0.128	0.129	0.683	0.777
A0A7I2YQN2	SYNCRIP	Isoform of O60506, Heterogeneous nuclear ribonucleoprotein Q OS=Homo sapiens OX=9606 GN=SYNCRIP PE=4 SV=1	1	0.125	0.107	0.0973	0.151	0.652	0.783
A0A494C057	HBZ	Isoform of P02008, Hemoglobin subunit zeta (Fragment) OS=Homo sapiens OX=9606 GN=HBZ PE=1 SV=1	1	0.242	0.107	0.181	0.545	0.731	0.955
O95232	LUC7L3	Luc7-like protein 3 OS=Homo sapiens OX=9606 GN=LUC7L3 PE=1 SV=2	8	0.197	0.107	0.11	0.37	0.661	0.911
Q7L3V2	RTL10	Protein Bop OS=Homo sapiens OX=9606 GN=RTL10 PE=1 SV=1	1	0.018	0.107	0.884	0.378	0.975	0.917
Q92545	TMEM131	Transmembrane protein 131 OS=Homo sapiens OX=9606 GN=TMEM131 PE=1 SV=3	1	0.059	0.107	0.549	0.283	0.897	0.879
F5GXT3	ANO2	Isoform of Q9NQ90, Anoctamin OS=Homo sapiens OX=9606 GN=ANO2 PE=1 SV=2	1	-0.022	0.107	0.904	0.56	0.98	0.959
O95822	MLYCD	Malonyl-CoA decarboxylase, mitochondrial OS=Homo sapiens OX=9606 GN=MLYCD PE=1 SV=3	2	0.029	0.106	0.578	0.0562	0.902	0.753
P62753	RPS6	40S ribosomal protein S6 OS=Homo sapiens OX=9606 GN=RPS6 PE=1 SV=1	16	0.081	0.106	0.0837	0.0291	0.638	0.746
P50613	CDK7	Cyclin-dependent kinase 7 OS=Homo sapiens OX=9606 GN=CDK7 PE=1 SV=1	6	-0.035	0.106	0.442	0.0311	0.862	0.746
I3L3Z2	NAA38	Isoform of Q9BRA0, N-alpha-acetyltransferase 38, NatC auxiliary subunit OS=Homo sapiens OX=9606 GN=NAA38 PE=1 SV=2	1	-0.267	0.106	0.0388	0.379	0.574	0.917
Q9BWT3	PAPOLG	Poly(A) polymerase gamma OS=Homo sapiens OX=9606 GN=PAPOLG PE=1 SV=2	1	0.011	0.106	0.912	0.303	0.983	0.89
C9JF90	C7orf25	Isoform of Q9BPX7, UPF0415 protein C7orf25 (Fragment) OS=Homo sapiens OX=9606 GN=C7orf25 PE=1 SV=1	1	0.015	0.106	0.819	0.124	0.961	0.777
Q16718	NDUFA5	NADH dehydrogenase [ubiquinone] 1 alpha subcomplex subunit 5 OS=Homo sapiens OX=9606 GN=NDUFA5 PE=1 SV=3	5	-0.09	0.106	0.235	0.166	0.765	0.797
P51114-2	FXR1	Isoform of P51114, Isoform 2 of Fragile X mental retardation syndrome-related protein 1 OS=Homo sapiens OX=9606 GN=FXR1 PE=1 SV=3	1	0.33	0.106	0.185	0.66	0.734	0.971
P09001	MRPL3	39S ribosomal protein L3, mitochondrial OS=Homo sapiens OX=9606 GN=MRPL3 PE=1 SV=1	3	0.048	0.106	0.547	0.194	0.897	0.825
A0A087X060	EAPP	Isoform of Q56P03, E2F-associated phosphoprotein OS=Homo sapiens OX=9606 GN=EAPP PE=1 SV=1	1	-0.032	0.106	0.725	0.249	0.935	0.869
O60218	AKR1B10	Aldo-keto reductase family 1 member B10 OS=Homo sapiens OX=9606 GN=AKR1B10 PE=1 SV=2	1	-0.058	0.106	0.612	0.36	0.913	0.906
B1AKR6	DYNLRB1	Isoform of Q9NP97, Dynein light chain roadblock-type 1 OS=Homo sapiens OX=9606 GN=DYNLRB1 PE=1 SV=1	4	-0.13	0.105	0.0299	0.0706	0.569	0.761
Q9BU61	NDUFAF3	NADH dehydrogenase [ubiquinone] 1 alpha subcomplex assembly factor 3 OS=Homo sapiens OX=9606 GN=NDUFAF3 PE=1 SV=1	3	-0.166	0.105	0.0355	0.161	0.574	0.796
P47985	UQCRFS1	Cytochrome b-c1 complex subunit Rieske, mitochondrial OS=Homo sapiens OX=9606 GN=UQCRFS1 PE=1 SV=2	6	-0.022	0.105	0.651	0.0418	0.922	0.753
Q01469	FABP5	Fatty acid-binding protein 5 OS=Homo sapiens OX=9606 GN=FABP5 PE=1 SV=3	9	-0.102	0.105	0.0911	0.0826	0.649	0.765
Q6ZNW5	GDPGP1	GDP-D-glucose phosphorylase 1 OS=Homo sapiens OX=9606 GN=GDPGP1 PE=1 SV=2	2	0.122	0.105	0.101	0.152	0.654	0.785
P46939	UTRN	Utrophin OS=Homo sapiens OX=9606 GN=UTRN PE=1 SV=2	1	-0.003	0.105	0.958	0.103	0.991	0.771
Q99698	LYST	Lysosomal-trafficking regulator OS=Homo sapiens OX=9606 GN=LYST PE=1 SV=3	1	0.086	0.105	0.178	0.106	0.729	0.777
Q9H9D4	ZNF408	Zinc finger protein 408 OS=Homo sapiens OX=9606 GN=ZNF408 PE=1 SV=1	1	0.033	0.105	0.694	0.221	0.93	0.846
P35716	SOX11	Transcription factor SOX-11 OS=Homo sapiens OX=9606 GN=SOX11 PE=1 SV=2	1	0.117	0.105	0.236	0.284	0.765	0.88
P0DMR3	ATXN8OS	Putative protein ATXN8OS OS=Homo sapiens OX=9606 GN=ATXN8OS PE=5 SV=1	1	-0.013	0.105	0.9	0.323	0.978	0.894
Q8TE04	PANK1	Pantothenate kinase 1 OS=Homo sapiens OX=9606 GN=PANK1 PE=1 SV=2	1	-0.036	0.105	0.762	0.379	0.946	0.917
C9J2C0	TUBA8	Isoform of Q9NY65, Tubulin alpha chain (Fragment) OS=Homo sapiens OX=9606 GN=TUBA8 PE=1 SV=1	1	-0.001	0.105	0.997	0.574	1	0.962
Q8N0T1	RBIS	Ribosomal biogenesis factor OS=Homo sapiens OX=9606 GN=RBIS PE=1 SV=4	2	0.071	0.104	0.0812	0.016	0.631	0.732
Q96CF2	CHMP4C	Charged multivesicular body protein 4c OS=Homo sapiens OX=9606 GN=CHMP4C PE=1 SV=1	3	0.158	0.104	0.00382	0.0374	0.4	0.753
P16949	STMN1	Stathmin OS=Homo sapiens OX=9606 GN=STMN1 PE=1 SV=3	10	-0.012	0.104	0.711	0.00538	0.934	0.595
H3BM45	ANKFN1	Isoform of Q8N957, Ankyrin repeat and fibronectin type-III domain-containing protein 1 OS=Homo sapiens OX=9606 GN=ANKFN1 PE=1 SV=2	1	0.22	0.104	0.0102	0.18	0.466	0.814
Q9UFW8	CGGBP1	CGG triplet repeat-binding protein 1 OS=Homo sapiens OX=9606 GN=CGGBP1 PE=1 SV=2	6	-0.073	0.104	0.0881	0.0216	0.646	0.733
U3KQB0	POLR2F	Isoform of P61218, DNA-directed RNA polymerase II subunit F OS=Homo sapiens OX=9606 GN=POLR2F PE=1 SV=1	4	-0.062	0.104	0.212	0.045	0.758	0.753
P49588	AARS1	Alanine--tRNA ligase, cytoplasmic OS=Homo sapiens OX=9606 GN=AARS1 PE=1 SV=2	1	0.075	0.104	0.271	0.135	0.781	0.777
Q58FF6	HSP90AB4P	Putative heat shock protein HSP 90-beta 4 OS=Homo sapiens OX=9606 GN=HSP90AB4P PE=5 SV=1	1	-0.014	0.104	0.843	0.168	0.965	0.799
Q9UGI6-3	KCNN3	Isoform of Q9UGI6, Isoform 3 of Small conductance calcium-activated potassium channel protein 3 OS=Homo sapiens OX=9606 GN=KCNN3 PE=1 SV=2	1	0.02	0.104	0.878	0.428	0.973	0.931
E9PHY0	ACP2	Isoform of P11117, Lysosomal acid phosphatase OS=Homo sapiens OX=9606 GN=ACP2 PE=1 SV=1	1	0.011	0.104	0.918	0.35	0.985	0.903
Q13939	CCIN	Calicin OS=Homo sapiens OX=9606 GN=CCIN PE=1 SV=3	1	0.022	0.104	0.936	0.699	0.989	0.976
Q8WWW8	GAB3	GRB2-associated-binding protein 3 OS=Homo sapiens OX=9606 GN=GAB3 PE=1 SV=1	2	0.039	0.103	0.389	0.0361	0.842	0.753
A0A3B3IS87	FOXP1	Isoform of Q9H334, Forkhead box protein P1 (Fragment) OS=Homo sapiens OX=9606 GN=FOXP1 PE=1 SV=1	2	0.028	0.103	0.586	0.0587	0.904	0.753
Q6ICB0	DESI1	Desumoylating isopeptidase 1 OS=Homo sapiens OX=9606 GN=DESI1 PE=1 SV=1	1	0.007	0.103	0.885	0.0399	0.975	0.753
Q9HCU8	POLD4	DNA polymerase delta subunit 4 OS=Homo sapiens OX=9606 GN=POLD4 PE=1 SV=1	4	-0.085	0.103	0.102	0.0524	0.654	0.753
P62861	FAU	Isoform of P35544, 40S ribosomal protein S30 OS=Homo sapiens OX=9606 GN=FAU PE=1 SV=1	4	0.107	0.103	0.064	0.0732	0.612	0.761
P62072	TIMM10	Mitochondrial import inner membrane translocase subunit Tim10 OS=Homo sapiens OX=9606 GN=TIMM10 PE=1 SV=1	10	0.036	0.103	0.708	0.293	0.934	0.886
Q969X0	RILPL2	RILP-like protein 2 OS=Homo sapiens OX=9606 GN=RILPL2 PE=1 SV=1	1	0.075	0.103	0.292	0.156	0.798	0.791
Q96DV4	MRPL38	39S ribosomal protein L38, mitochondrial OS=Homo sapiens OX=9606 GN=MRPL38 PE=1 SV=2	4	-0.064	0.103	0.45	0.237	0.865	0.858
Q92994	BRF1	Transcription factor IIIB 90 kDa subunit OS=Homo sapiens OX=9606 GN=BRF1 PE=1 SV=1	2	0.044	0.103	0.63	0.263	0.918	0.873
A0A2R8YFL3	IFNGR1	Isoform of P15260, Interferon gamma receptor 1 OS=Homo sapiens OX=9606 GN=IFNGR1 PE=1 SV=1	1	0.146	0.102	0.0026	0.0227	0.392	0.737
Q14147	DHX34	Probable ATP-dependent RNA helicase DHX34 OS=Homo sapiens OX=9606 GN=DHX34 PE=1 SV=2	2	0.131	0.102	0.015	0.0479	0.507	0.753
H7C296	USP54	Isoform of Q70EL1, Inactive ubiquitin carboxyl-terminal hydrolase 54 (Fragment) OS=Homo sapiens OX=9606 GN=USP54 PE=1 SV=1	1	0.043	0.102	0.451	0.0908	0.865	0.766
Q5SWX3	CAMK2G	Isoform of Q13555, Calcium/calmodulin-dependent protein kinase OS=Homo sapiens OX=9606 GN=CAMK2G PE=1 SV=1	4	0.066	0.102	0.136	0.0296	0.685	0.746
P27816-5	MAP4	Isoform of P27816, Isoform 5 of Microtubule-associated protein 4 OS=Homo sapiens OX=9606 GN=MAP4 PE=1 SV=3	1	0.026	0.102	0.564	0.0385	0.899	0.753
Q8NE35	CPEB3	Cytoplasmic polyadenylation element-binding protein 3 OS=Homo sapiens OX=9606 GN=CPEB3 PE=1 SV=2	1	0.05	0.102	0.71	0.452	0.934	0.936
Q9UPS6	SETD1B	Histone-lysine N-methyltransferase SETD1B OS=Homo sapiens OX=9606 GN=SETD1B PE=1 SV=3	2	0.07	0.102	0.229	0.09	0.763	0.766
Q9P2M4	TBC1D14	TBC1 domain family member 14 OS=Homo sapiens OX=9606 GN=TBC1D14 PE=1 SV=3	2	0.03	0.102	0.595	0.0845	0.909	0.765
K7ELF1	MRPL4	Isoform of Q9BYD3, 39S ribosomal protein L4, mitochondrial (Fragment) OS=Homo sapiens OX=9606 GN=MRPL4 PE=1 SV=1	2	-0.04	0.102	0.564	0.151	0.899	0.784
H0Y572	DOCK9	Isoform of Q9BZ29, Dedicator of cytokinesis protein 9 (Fragment) OS=Homo sapiens OX=9606 GN=DOCK9 PE=1 SV=1	1	0.04	0.101	0.326	0.023	0.816	0.737
Q9NZ09	UBAP1	Ubiquitin-associated protein 1 OS=Homo sapiens OX=9606 GN=UBAP1 PE=1 SV=1	9	-0.057	0.101	0.179	0.0253	0.729	0.74
Q9UFG5	C19orf25	UPF0449 protein C19orf25 OS=Homo sapiens OX=9606 GN=C19orf25 PE=1 SV=2	5	-0.093	0.101	0.0747	0.0544	0.624	0.753
D6RB85	CANX	Isoform of P27824, Calnexin (Fragment) OS=Homo sapiens OX=9606 GN=CANX PE=1 SV=1	1	0.047	0.101	0.307	0.0388	0.805	0.753
Q8NGY6	OR6N2	Olfactory receptor 6N2 OS=Homo sapiens OX=9606 GN=OR6N2 PE=3 SV=1	1	0.094	0.101	0.0588	0.0444	0.607	0.753
Q9UNK0	STX8	Syntaxin-8 OS=Homo sapiens OX=9606 GN=STX8 PE=1 SV=2	2	0.138	0.101	0.0614	0.156	0.608	0.793
Q969T9	WBP2	WW domain-binding protein 2 OS=Homo sapiens OX=9606 GN=WBP2 PE=1 SV=1	5	-0.105	0.101	0.0982	0.11	0.654	0.777
Q06609	RAD51	DNA repair protein RAD51 homolog 1 OS=Homo sapiens OX=9606 GN=RAD51 PE=1 SV=1	1	0.094	0.101	0.131	0.11	0.684	0.777
Q9UDT6	CLIP2	CAP-Gly domain-containing linker protein 2 OS=Homo sapiens OX=9606 GN=CLIP2 PE=1 SV=1	1	-0.043	0.101	0.595	0.221	0.909	0.846
Q9H0R6	QRSL1	Glutamyl-tRNA(Gln) amidotransferase subunit A, mitochondrial OS=Homo sapiens OX=9606 GN=QRSL1 PE=1 SV=2	2	-0.145	0.101	0.223	0.39	0.76	0.919
P46783	RPS10	40S ribosomal protein S10 OS=Homo sapiens OX=9606 GN=RPS10 PE=1 SV=1	9	0.045	0.1	0.247	0.0189	0.771	0.732
P27361	MAPK3	Mitogen-activated protein kinase 3 OS=Homo sapiens OX=9606 GN=MAPK3 PE=1 SV=4	7	0.056	0.1	0.161	0.0198	0.711	0.732
Q8N300	SVBP	Small vasohibin-binding protein OS=Homo sapiens OX=9606 GN=SVBP PE=1 SV=1	1	0.113	0.1	0.0616	0.0948	0.608	0.766
Q86WR7	PROSER2	Proline and serine-rich protein 2 OS=Homo sapiens OX=9606 GN=PROSER2 PE=1 SV=2	2	-0.085	0.1	0.142	0.0908	0.687	0.766
K7ERY2	YIF1B	Isoform of Q5BJH7, Protein YIF1B (Fragment) OS=Homo sapiens OX=9606 GN=YIF1B PE=1 SV=1	1	0.255	0.1	0.216	0.621	0.759	0.965
P55290-4	CDH13	Isoform of P55290, Isoform 4 of Cadherin-13 OS=Homo sapiens OX=9606 GN=CDH13 PE=1 SV=1	1	-0.302	0.1	0.11	0.581	0.661	0.964
Q9ULJ7	ANKRD50	Ankyrin repeat domain-containing protein 50 OS=Homo sapiens OX=9606 GN=ANKRD50 PE=1 SV=4	1	0.293	0.1	0.169	0.626	0.722	0.965
Q7L8L6	FASTKD5	FAST kinase domain-containing protein 5, mitochondrial OS=Homo sapiens OX=9606 GN=FASTKD5 PE=1 SV=1	6	0.048	0.099	0.125	0.00499	0.682	0.595
Q99808	SLC29A1	Equilibrative nucleoside transporter 1 OS=Homo sapiens OX=9606 GN=SLC29A1 PE=1 SV=3	1	0.051	0.099	0.411	0.125	0.85	0.777
Q9UK45	LSM7	U6 snRNA-associated Sm-like protein LSm7 OS=Homo sapiens OX=9606 GN=LSM7 PE=1 SV=1	7	-0.14	0.099	0.0197	0.0824	0.528	0.765
Q9P013	CWC15	Spliceosome-associated protein CWC15 homolog OS=Homo sapiens OX=9606 GN=CWC15 PE=1 SV=2	8	-0.033	0.099	0.459	0.0384	0.867	0.753
P50914	RPL14	60S ribosomal protein L14 OS=Homo sapiens OX=9606 GN=RPL14 PE=1 SV=4	6	0.07	0.099	0.145	0.0473	0.691	0.753
Q8TDN6	BRIX1	Ribosome biogenesis protein BRX1 homolog OS=Homo sapiens OX=9606 GN=BRIX1 PE=1 SV=2	11	0.083	0.099	0.159	0.097	0.71	0.766
P61353	RPL27	60S ribosomal protein L27 OS=Homo sapiens OX=9606 GN=RPL27 PE=1 SV=2	9	-0.029	0.099	0.529	0.0486	0.894	0.753
P46779	RPL28	60S ribosomal protein L28 OS=Homo sapiens OX=9606 GN=RPL28 PE=1 SV=3	8	0.018	0.099	0.714	0.0617	0.934	0.753
P29353-6	SHC1	Isoform of P29353, Isoform 6 of SHC-transforming protein 1 OS=Homo sapiens OX=9606 GN=SHC1 PE=1 SV=4	15	-0.078	0.099	0.144	0.0709	0.688	0.761
Q86WQ0	NR2C2AP	Nuclear receptor 2C2-associated protein OS=Homo sapiens OX=9606 GN=NR2C2AP PE=1 SV=1	4	0.004	0.099	0.934	0.0787	0.989	0.765
O60220	TIMM8A	Mitochondrial import inner membrane translocase subunit Tim8 A OS=Homo sapiens OX=9606 GN=TIMM8A PE=1 SV=1	5	-0.054	0.099	0.34	0.0935	0.821	0.766
V9GZ55	PSMG2	Isoform of Q969U7, Proteasome assembly chaperone 2 (Fragment) OS=Homo sapiens OX=9606 GN=PSMG2 PE=1 SV=1	1	0.093	0.099	0.414	0.385	0.852	0.917
Q8IWP9	CCDC28A	Coiled-coil domain-containing protein 28A OS=Homo sapiens OX=9606 GN=CCDC28A PE=1 SV=1	5	0.005	0.098	0.929	0.0747	0.988	0.764
P16401	H1-5	Histone H1.5 OS=Homo sapiens OX=9606 GN=H1-5 PE=1 SV=3	5	0.089	0.098	0.135	0.103	0.685	0.771
Q6PGN9	PSRC1	Proline/serine-rich coiled-coil protein 1 OS=Homo sapiens OX=9606 GN=PSRC1 PE=1 SV=1	5	-0.086	0.098	0.153	0.106	0.706	0.777
Q9H116	GZF1	GDNF-inducible zinc finger protein 1 OS=Homo sapiens OX=9606 GN=GZF1 PE=1 SV=1	1	-0.034	0.098	0.59	0.129	0.907	0.777
Q9NVA1	UQCC1	Ubiquinol-cytochrome-c reductase complex assembly factor 1 OS=Homo sapiens OX=9606 GN=UQCC1 PE=1 SV=3	4	0.018	0.098	0.791	0.165	0.958	0.797
Q9P1U0	POLR1H	DNA-directed RNA polymerase I subunit RPA12 OS=Homo sapiens OX=9606 GN=POLR1H PE=1 SV=1	1	0.113	0.098	0.168	0.231	0.722	0.854
P52306-4	RAP1GDS1	Isoform of P52306, Isoform 4 of Rap1 GTPase-GDP dissociation stimulator 1 OS=Homo sapiens OX=9606 GN=RAP1GDS1 PE=1 SV=3	1	-0.044	0.098	0.558	0.204	0.899	0.833
Q8TCY9	URGCP	Up-regulator of cell proliferation OS=Homo sapiens OX=9606 GN=URGCP PE=1 SV=2	2	0.157	0.098	0.218	0.432	0.759	0.933
P61769	B2M	Beta-2-microglobulin OS=Homo sapiens OX=9606 GN=B2M PE=1 SV=1	3	0.062	0.098	0.66	0.494	0.922	0.947
A6NMT1	HDAC8	Isoform of Q9BY41, Histone deacetylase OS=Homo sapiens OX=9606 GN=HDAC8 PE=3 SV=1	1	-0.003	0.098	0.976	0.344	0.994	0.901
H3BMQ2	RSL24D1	Isoform of Q9UHA3, Probable ribosome biogenesis protein RLP24 OS=Homo sapiens OX=9606 GN=RSL24D1 PE=1 SV=2	3	-0.003	0.098	0.984	0.463	0.997	0.94
P50579	METAP2	Methionine aminopeptidase 2 OS=Homo sapiens OX=9606 GN=METAP2 PE=1 SV=1	1	-0.043	0.097	0.189	0.00852	0.74	0.653
Q7Z7L8	C11orf96	Uncharacterized protein C11orf96 OS=Homo sapiens OX=9606 GN=C11orf96 PE=1 SV=3	2	0.016	0.097	0.665	0.0211	0.923	0.733
A0A3B3IU33	AMDHD2	Isoform of Q9Y303, N-acetylglucosamine-6-phosphate deacetylase OS=Homo sapiens OX=9606 GN=AMDHD2 PE=1 SV=1	3	0.043	0.097	0.361	0.0508	0.831	0.753
Q53S33	BOLA3	BolA-like protein 3 OS=Homo sapiens OX=9606 GN=BOLA3 PE=1 SV=1	5	-0.025	0.097	0.599	0.0584	0.909	0.753
Q9NVV4	MTPAP	Poly(A) RNA polymerase, mitochondrial OS=Homo sapiens OX=9606 GN=MTPAP PE=1 SV=1	2	0.097	0.097	0.0659	0.0668	0.62	0.759
Q8IWN6	FAM223A	Protein FAM223A OS=Homo sapiens OX=9606 GN=FAM223A PE=2 SV=1	1	0.038	0.097	0.469	0.0813	0.869	0.765
Q9H2H8	PPIL3	Peptidyl-prolyl cis-trans isomerase-like 3 OS=Homo sapiens OX=9606 GN=PPIL3 PE=1 SV=1	2	-0.014	0.097	0.814	0.124	0.961	0.777
Q9BWP8	COLEC11	Collectin-11 OS=Homo sapiens OX=9606 GN=COLEC11 PE=1 SV=1	1	-0.073	0.097	0.276	0.154	0.786	0.79
Q9UBH6	XPR1	Xenotropic and polytropic retrovirus receptor 1 OS=Homo sapiens OX=9606 GN=XPR1 PE=1 SV=1	1	0.052	0.097	0.638	0.39	0.919	0.919
O75347	TBCA	Tubulin-specific chaperone A OS=Homo sapiens OX=9606 GN=TBCA PE=1 SV=3	10	0.031	0.096	0.282	0.00411	0.789	0.582
Q9UJU6	DBNL	Drebrin-like protein OS=Homo sapiens OX=9606 GN=DBNL PE=1 SV=1	1	0.057	0.096	0.112	0.013	0.664	0.707
P60520	GABARAPL2	Gamma-aminobutyric acid receptor-associated protein-like 2 OS=Homo sapiens OX=9606 GN=GABARAPL2 PE=1 SV=1	6	-0.132	0.096	0.0219	0.0806	0.533	0.765
P68032	ACTC1	Actin, alpha cardiac muscle 1 OS=Homo sapiens OX=9606 GN=ACTC1 PE=1 SV=1	8	-0.034	0.096	0.38	0.0233	0.836	0.74
A0A087X1G7	SELENOF	Isoform of O60613, Selenoprotein F OS=Homo sapiens OX=9606 GN=SELENOF PE=1 SV=1	5	-0.167	0.096	0.0245	0.166	0.537	0.797
Q9BYG3	NIFK	MKI67 FHA domain-interacting nucleolar phosphoprotein OS=Homo sapiens OX=9606 GN=NIFK PE=1 SV=1	5	0.021	0.096	0.603	0.0318	0.909	0.746
P78362-2	SRPK2	Isoform of P78362, Isoform 2 of SRSF protein kinase 2 OS=Homo sapiens OX=9606 GN=SRPK2 PE=1 SV=3	7	0.059	0.096	0.3	0.101	0.801	0.77
A0A1W2PPJ9	STRADA	Isoform of Q7RTN6, STE20-related kinase adapter protein alpha OS=Homo sapiens OX=9606 GN=STRADA PE=1 SV=1	2	0.091	0.096	0.365	0.341	0.831	0.901
Q96CD0	FBXL8	F-box/LRR-repeat protein 8 OS=Homo sapiens OX=9606 GN=FBXL8 PE=1 SV=1	2	-0.062	0.096	0.482	0.283	0.875	0.879
Q9Y3E1	HDGFL3	Hepatoma-derived growth factor-related protein 3 OS=Homo sapiens OX=9606 GN=HDGFL3 PE=1 SV=1	4	0.009	0.095	0.687	0.00109	0.929	0.501
Q9UQR1	ZNF148	Zinc finger protein 148 OS=Homo sapiens OX=9606 GN=ZNF148 PE=1 SV=2	1	0.066	0.095	0.151	0.0465	0.699	0.753
Q96BU1	S100PBP	S100P-binding protein OS=Homo sapiens OX=9606 GN=S100PBP PE=1 SV=1	2	-0.028	0.095	0.708	0.214	0.934	0.841
Q9Y4K4	MAP4K5	Mitogen-activated protein kinase kinase kinase kinase 5 OS=Homo sapiens OX=9606 GN=MAP4K5 PE=1 SV=2	2	0.199	0.095	0.0214	0.232	0.53	0.855
Q9P2K6	KLHL42	Kelch-like protein 42 OS=Homo sapiens OX=9606 GN=KLHL42 PE=1 SV=2	1	0.199	0.095	0.03	0.264	0.569	0.873
P31321	PRKAR1B	cAMP-dependent protein kinase type I-beta regulatory subunit OS=Homo sapiens OX=9606 GN=PRKAR1B PE=1 SV=4	5	0.038	0.095	0.376	0.0375	0.835	0.753
A0A0A0MTB8	WDR36	Isoform of Q8NI36, WD repeat-containing protein 36 OS=Homo sapiens OX=9606 GN=WDR36 PE=1 SV=1	6	0.106	0.095	0.0525	0.0787	0.602	0.765
Q9Y2L9	LRCH1	Leucine-rich repeat and calponin homology domain-containing protein 1 OS=Homo sapiens OX=9606 GN=LRCH1 PE=1 SV=3	2	-0.021	0.095	0.663	0.0604	0.922	0.753
P62308	SNRPG	Small nuclear ribonucleoprotein G OS=Homo sapiens OX=9606 GN=SNRPG PE=1 SV=1	5	-0.066	0.095	0.208	0.0766	0.756	0.764
B5MDQ6	ZNF74	Isoform of Q16587, Zinc finger protein 74 OS=Homo sapiens OX=9606 GN=ZNF74 PE=1 SV=1	4	0.078	0.095	0.388	0.298	0.841	0.887
Q6ZN04	MEX3B	RNA-binding protein MEX3B OS=Homo sapiens OX=9606 GN=MEX3B PE=1 SV=1	3	-0.073	0.095	0.196	0.102	0.75	0.771
A0A0B4J1R2	ACSS3	Isoform of Q9H6R3, Propionate--CoA ligase OS=Homo sapiens OX=9606 GN=ACSS3 PE=1 SV=1	1	0.07	0.095	0.248	0.123	0.771	0.777
Q9Y221	NIP7	60S ribosome subunit biogenesis protein NIP7 homolog OS=Homo sapiens OX=9606 GN=NIP7 PE=1 SV=1	3	0.115	0.095	0.126	0.197	0.682	0.826
Q92833	JARID2	Protein Jumonji OS=Homo sapiens OX=9606 GN=JARID2 PE=1 SV=2	1	0.04	0.095	0.733	0.426	0.937	0.93
Q8NFT6	DBF4B	Protein DBF4 homolog B OS=Homo sapiens OX=9606 GN=DBF4B PE=1 SV=1	1	0.003	0.095	0.973	0.327	0.994	0.896
Q9Y3U8	RPL36	60S ribosomal protein L36 OS=Homo sapiens OX=9606 GN=RPL36 PE=1 SV=3	7	0.112	0.094	0.0151	0.035	0.507	0.753
Q92828	CORO2A	Coronin-2A OS=Homo sapiens OX=9606 GN=CORO2A PE=1 SV=2	7	-0.022	0.094	0.543	0.0204	0.897	0.732
A0A2P0CTB1	PRXL2B	Isoform of Q8TBF2, Prostamide/prostaglandin F synthase OS=Homo sapiens OX=9606 GN=PRXL2B PE=1 SV=1	1	-0.033	0.094	0.414	0.0327	0.852	0.748
P62081	RPS7	40S ribosomal protein S7 OS=Homo sapiens OX=9606 GN=RPS7 PE=1 SV=1	20	0.021	0.094	0.612	0.0401	0.913	0.753
P39023	RPL3	60S ribosomal protein L3 OS=Homo sapiens OX=9606 GN=RPL3 PE=1 SV=2	23	0.086	0.094	0.118	0.0916	0.673	0.766
J3KQN4	RPL36A	Isoform of P83881, 60S ribosomal protein L36a OS=Homo sapiens OX=9606 GN=RPL36A PE=1 SV=1	1	0.105	0.094	0.0846	0.121	0.64	0.777
Q96BZ8	LENG1	Leukocyte receptor cluster member 1 OS=Homo sapiens OX=9606 GN=LENG1 PE=1 SV=1	3	-0.016	0.094	0.76	0.0855	0.945	0.765
P11233	RALA	Ras-related protein Ral-A OS=Homo sapiens OX=9606 GN=RALA PE=1 SV=1	4	0.057	0.094	0.308	0.102	0.806	0.771
O94972	TRIM37	E3 ubiquitin-protein ligase TRIM37 OS=Homo sapiens OX=9606 GN=TRIM37 PE=1 SV=2	1	-0.016	0.094	0.802	0.153	0.961	0.787
P11831	SRF	Serum response factor OS=Homo sapiens OX=9606 GN=SRF PE=1 SV=1	2	0.072	0.094	0.326	0.204	0.816	0.833
Q9BT30	ALKBH7	Alpha-ketoglutarate-dependent dioxygenase alkB homolog 7, mitochondrial OS=Homo sapiens OX=9606 GN=ALKBH7 PE=1 SV=1	2	0.039	0.094	0.603	0.218	0.909	0.844
Q96F46	IL17RA	Interleukin-17 receptor A OS=Homo sapiens OX=9606 GN=IL17RA PE=1 SV=2	1	0.047	0.094	0.607	0.308	0.912	0.89
A0A140TA86	MICOS13	Isoform of Q5XKP0, MICOS complex subunit MIC13 OS=Homo sapiens OX=9606 GN=MICOS13 PE=1 SV=1	1	-0.007	0.093	0.83	0.0141	0.963	0.717
A0A590UJ53	KANSL3	Isoform of Q9P2N6, KAT8 regulatory NSL complex subunit 3 OS=Homo sapiens OX=9606 GN=KANSL3 PE=1 SV=1	2	0.008	0.093	0.902	0.158	0.979	0.795
Q8N488	RYBP	RING1 and YY1-binding protein OS=Homo sapiens OX=9606 GN=RYBP PE=1 SV=2	7	0.082	0.093	0.0279	0.0149	0.563	0.723
A0A087WW76	ARHGAP21	Isoform of Q5T5U3, Rho GTPase-activating protein 21 OS=Homo sapiens OX=9606 GN=ARHGAP21 PE=1 SV=1	8	0.014	0.093	0.711	0.0246	0.934	0.74
Q9C0D5	TANC1	Protein TANC1 OS=Homo sapiens OX=9606 GN=TANC1 PE=1 SV=3	1	0.093	0.093	0.133	0.135	0.685	0.777
Q9ULG6	CCPG1	Cell cycle progression protein 1 OS=Homo sapiens OX=9606 GN=CCPG1 PE=1 SV=3	1	0.149	0.093	0.153	0.362	0.706	0.907
Q08AG7	MZT1	Mitotic-spindle organizing protein 1 OS=Homo sapiens OX=9606 GN=MZT1 PE=1 SV=2	1	0.06	0.093	0.4	0.202	0.847	0.832
O43299	AP5Z1	AP-5 complex subunit zeta-1 OS=Homo sapiens OX=9606 GN=AP5Z1 PE=1 SV=2	2	0.04	0.093	0.715	0.399	0.934	0.922
Q8N3J3	HROB	Homologous recombination OB-fold protein OS=Homo sapiens OX=9606 GN=HROB PE=1 SV=1	3	-0.021	0.092	0.709	0.12	0.934	0.777
P06753-4	TPM3	Isoform of P06753, Isoform 4 of Tropomyosin alpha-3 chain OS=Homo sapiens OX=9606 GN=TPM3 PE=1 SV=2	1	-0.029	0.092	0.558	0.0758	0.899	0.764
Q9NTG1	PKDREJ	Polycystic kidney disease and receptor for egg jelly-related protein OS=Homo sapiens OX=9606 GN=PKDREJ PE=2 SV=2	1	0.071	0.092	0.176	0.0853	0.728	0.765
K7ERP4	GPX4	Isoform of P36969, Glutathione peroxidase (Fragment) OS=Homo sapiens OX=9606 GN=GPX4 PE=1 SV=1	6	-0.06	0.092	0.287	0.111	0.793	0.777
Q14653	IRF3	Interferon regulatory factor 3 OS=Homo sapiens OX=9606 GN=IRF3 PE=1 SV=1	5	0.061	0.092	0.318	0.139	0.811	0.777
P18850	ATF6	Cyclic AMP-dependent transcription factor ATF-6 alpha OS=Homo sapiens OX=9606 GN=ATF6 PE=1 SV=3	1	-0.045	0.092	0.497	0.183	0.884	0.816
Q99766	DMAC2L	ATP synthase subunit s, mitochondrial OS=Homo sapiens OX=9606 GN=DMAC2L PE=1 SV=3	2	-0.058	0.092	0.612	0.427	0.913	0.93
O95197-3	RTN3	Isoform of O95197, Isoform 3 of Reticulon-3 OS=Homo sapiens OX=9606 GN=RTN3 PE=1 SV=2	1	-0.114	0.092	0.376	0.472	0.835	0.942
Q15388	TOMM20	Mitochondrial import receptor subunit TOM20 homolog OS=Homo sapiens OX=9606 GN=TOMM20 PE=1 SV=1	2	0.065	0.091	0.233	0.104	0.764	0.776
Q99985	SEMA3C	Semaphorin-3C OS=Homo sapiens OX=9606 GN=SEMA3C PE=2 SV=2	1	0.13	0.091	0.0139	0.0682	0.5	0.761
Q15121	PEA15	Astrocytic phosphoprotein PEA-15 OS=Homo sapiens OX=9606 GN=PEA15 PE=1 SV=2	6	-0.038	0.091	0.28	0.018	0.789	0.732
Q01167	FOXK2	Forkhead box protein K2 OS=Homo sapiens OX=9606 GN=FOXK2 PE=1 SV=3	2	-0.041	0.091	0.281	0.0265	0.789	0.74
Q7Z460-4	CLASP1	Isoform of Q7Z460, Isoform 4 of CLIP-associating protein 1 OS=Homo sapiens OX=9606 GN=CLASP1 PE=1 SV=1	1	-0.131	0.091	0.0498	0.156	0.598	0.791
C9J4X5	ING2	Isoform of Q9H160, Inhibitor of growth protein 2 (Fragment) OS=Homo sapiens OX=9606 GN=ING2 PE=1 SV=1	1	0.202	0.091	0.0552	0.361	0.602	0.906
P0CG35	TMSB15B	Thymosin beta-15B OS=Homo sapiens OX=9606 GN=TMSB15B PE=1 SV=1	1	0.09	0.091	0.0609	0.0563	0.608	0.753
P61224	RAP1B	Ras-related protein Rap-1b OS=Homo sapiens OX=9606 GN=RAP1B PE=1 SV=1	8	0.042	0.091	0.352	0.0584	0.825	0.753
Q9P0R6	GSKIP	GSK3B-interacting protein OS=Homo sapiens OX=9606 GN=GSKIP PE=1 SV=2	2	0.076	0.091	0.111	0.0626	0.664	0.753
B3KNS4	ERVK3-1	Endogenous retrovirus group K3 member 1 OS=Homo sapiens OX=9606 GN=ERVK3-1 PE=1 SV=1	5	-0.084	0.091	0.264	0.228	0.779	0.853
Q9NQE9	HINT3	Histidine triad nucleotide-binding protein 3 OS=Homo sapiens OX=9606 GN=HINT3 PE=1 SV=1	2	0.124	0.091	0.0913	0.202	0.649	0.832
Q9UBC2-3	EPS15L1	Isoform of Q9UBC2, Isoform 3 of Epidermal growth factor receptor substrate 15-like 1 OS=Homo sapiens OX=9606 GN=EPS15L1 PE=1 SV=1	1	0.069	0.091	0.611	0.504	0.913	0.95
Q5JTV8	TOR1AIP1	Torsin-1A-interacting protein 1 OS=Homo sapiens OX=9606 GN=TOR1AIP1 PE=1 SV=2	1	-0.027	0.091	0.714	0.219	0.934	0.845
A0A0C4DGV9	LIG4	Isoform of P49917, DNA ligase OS=Homo sapiens OX=9606 GN=LIG4 PE=1 SV=1	1	-0.205	0.091	0.186	0.547	0.734	0.956
Q495W5	FUT11	Alpha-(1,3)-fucosyltransferase 11 OS=Homo sapiens OX=9606 GN=FUT11 PE=1 SV=1	1	0.1	0.091	0.3	0.342	0.801	0.901
A0A7I2YQG2	RPL19	Isoform of P84098, 60S ribosomal protein L19 OS=Homo sapiens OX=9606 GN=RPL19 PE=4 SV=1	9	0.077	0.09	0.0528	0.0268	0.602	0.74
Q6NSZ9-3	ZSCAN25	Isoform of Q6NSZ9, Isoform 3 of Zinc finger and SCAN domain-containing protein 25 OS=Homo sapiens OX=9606 GN=ZSCAN25 PE=1 SV=3	1	0.047	0.09	0.576	0.287	0.902	0.883
Q9UBQ7	GRHPR	Glyoxylate reductase/hydroxypyruvate reductase OS=Homo sapiens OX=9606 GN=GRHPR PE=1 SV=1	13	-0.033	0.09	0.399	0.0317	0.847	0.746
Q96BK5	PINX1	PIN2/TERF1-interacting telomerase inhibitor 1 OS=Homo sapiens OX=9606 GN=PINX1 PE=1 SV=2	2	0.093	0.09	0.0354	0.0402	0.574	0.753
A0A087WSY3	CCDC144A	Isoform of A2RUR9, Coiled-coil domain-containing protein 144A OS=Homo sapiens OX=9606 GN=CCDC144A PE=4 SV=1	1	0.117	0.09	0.0361	0.0941	0.574	0.766
O43715	TRIAP1	TP53-regulated inhibitor of apoptosis 1 OS=Homo sapiens OX=9606 GN=TRIAP1 PE=1 SV=1	4	-0.033	0.09	0.422	0.0418	0.855	0.753
Q8IX04	UEVLD	Ubiquitin-conjugating enzyme E2 variant 3 OS=Homo sapiens OX=9606 GN=UEVLD PE=1 SV=2	3	-0.008	0.09	0.898	0.157	0.978	0.795
P62888	RPL30	60S ribosomal protein L30 OS=Homo sapiens OX=9606 GN=RPL30 PE=1 SV=2	10	-0.058	0.09	0.401	0.196	0.847	0.825
H3BTP3	TCF4	Isoform of P15884, Transcription factor 4 OS=Homo sapiens OX=9606 GN=TCF4 PE=1 SV=1	1	0.017	0.09	0.815	0.232	0.961	0.855
Q8WVF3	RAB28	Isoform of P51157, RAB28 protein OS=Homo sapiens OX=9606 GN=RAB28 PE=1 SV=1	1	0.021	0.09	0.877	0.51	0.973	0.951
E9PRG8	C11orf98	Uncharacterized protein C11orf98 OS=Homo sapiens OX=9606 GN=C11orf98 PE=4 SV=2	2	0.173	0.089	0.00795	0.131	0.441	0.777
Q15637-6	SF1	Isoform of Q15637, Isoform 6 of Splicing factor 1 OS=Homo sapiens OX=9606 GN=SF1 PE=1 SV=4	1	-0.349	0.089	0.0185	0.505	0.523	0.95
P25774	CTSS	Cathepsin S OS=Homo sapiens OX=9606 GN=CTSS PE=1 SV=3	4	-0.017	0.089	0.652	0.031	0.922	0.746
A0A087X0R6	SNX12	Isoform of Q9UMY4, Sorting nexin-12 OS=Homo sapiens OX=9606 GN=SNX12 PE=1 SV=1	7	-0.051	0.089	0.197	0.0356	0.751	0.753
P16989-2	YBX3	Isoform of P16989, Isoform 2 of Y-box-binding protein 3 OS=Homo sapiens OX=9606 GN=YBX3 PE=1 SV=4	1	0.061	0.089	0.176	0.0579	0.728	0.753
Q9P0J7	KCMF1	E3 ubiquitin-protein ligase KCMF1 OS=Homo sapiens OX=9606 GN=KCMF1 PE=1 SV=2	5	0.03	0.089	0.504	0.062	0.887	0.753
P61024	CKS1B	Cyclin-dependent kinases regulatory subunit 1 OS=Homo sapiens OX=9606 GN=CKS1B PE=1 SV=1	3	-0.185	0.089	0.089	0.393	0.648	0.92
M0QZ36	OCEL1	Isoform of Q9H607, Occludin/ELL domain-containing protein 1 OS=Homo sapiens OX=9606 GN=OCEL1 PE=4 SV=1	1	0.031	0.089	0.598	0.144	0.909	0.777
Q9BWS9	CHID1	Chitinase domain-containing protein 1 OS=Homo sapiens OX=9606 GN=CHID1 PE=1 SV=1	6	-0.053	0.089	0.443	0.209	0.862	0.837
Q86Y37	CACUL1	CDK2-associated and cullin domain-containing protein 1 OS=Homo sapiens OX=9606 GN=CACUL1 PE=1 SV=1	1	0.175	0.089	0.274	0.572	0.784	0.961
A0A1B0GVY1	NEDD4L	Isoform of Q96PU5, HECT-type E3 ubiquitin transferase OS=Homo sapiens OX=9606 GN=NEDD4L PE=1 SV=1	2	-0.033	0.088	0.571	0.142	0.901	0.777
P22830	FECH	Ferrochelatase, mitochondrial OS=Homo sapiens OX=9606 GN=FECH PE=1 SV=2	13	0.001	0.088	0.972	0.0291	0.994	0.746
P62891	RPL39	60S ribosomal protein L39 OS=Homo sapiens OX=9606 GN=RPL39 PE=1 SV=2	1	0.054	0.088	0.206	0.0508	0.755	0.753
Q96KP1	EXOC2	Exocyst complex component 2 OS=Homo sapiens OX=9606 GN=EXOC2 PE=1 SV=1	7	-0.004	0.088	0.93	0.0792	0.988	0.765
P49755	TMED10	Transmembrane emp24 domain-containing protein 10 OS=Homo sapiens OX=9606 GN=TMED10 PE=1 SV=2	1	0.014	0.088	0.874	0.326	0.971	0.896
P0C7P0	CISD3	CDGSH iron-sulfur domain-containing protein 3, mitochondrial OS=Homo sapiens OX=9606 GN=CISD3 PE=1 SV=1	1	0.055	0.088	0.613	0.418	0.913	0.93
Q96PV7	FAM193B	Protein FAM193B OS=Homo sapiens OX=9606 GN=FAM193B PE=1 SV=3	1	0.303	0.088	0.426	0.814	0.857	0.989
L0R819	ASDURF	ASNSD1 upstream open reading frame protein OS=Homo sapiens OX=9606 GN=ASDURF PE=1 SV=1	4	-0.022	0.087	0.679	0.111	0.926	0.777
Q9GZS1-1	POLR1E	Isoform of Q9GZS1, Isoform 1 of DNA-directed RNA polymerase I subunit RPA49 OS=Homo sapiens OX=9606 GN=POLR1E PE=1 SV=3	4	0.023	0.087	0.622	0.0824	0.917	0.765
Q7L3T8	PARS2	Probable proline--tRNA ligase, mitochondrial OS=Homo sapiens OX=9606 GN=PARS2 PE=1 SV=1	8	0.036	0.087	0.398	0.0541	0.847	0.753
A0A3B3IT54	C8orf33	Isoform of Q9H7E9, UPF0488 protein C8orf33 OS=Homo sapiens OX=9606 GN=C8orf33 PE=1 SV=1	4	0.019	0.087	0.686	0.074	0.928	0.763
P78356	PIP4K2B	Phosphatidylinositol 5-phosphate 4-kinase type-2 beta OS=Homo sapiens OX=9606 GN=PIP4K2B PE=1 SV=1	2	0.072	0.087	0.177	0.105	0.728	0.777
P62241	RPS8	40S ribosomal protein S8 OS=Homo sapiens OX=9606 GN=RPS8 PE=1 SV=2	10	0.057	0.087	0.215	0.0678	0.759	0.761
Q9Y2V2	CARHSP1	Calcium-regulated heat-stable protein 1 OS=Homo sapiens OX=9606 GN=CARHSP1 PE=1 SV=2	7	-0.061	0.087	0.196	0.0768	0.75	0.764
A0A0A0MQX8	MBNL1	Isoform of Q9NR56, Muscleblind-like protein 1 OS=Homo sapiens OX=9606 GN=MBNL1 PE=1 SV=1	12	-0.098	0.087	0.0834	0.117	0.637	0.777
Q9NQP4	PFDN4	Prefoldin subunit 4 OS=Homo sapiens OX=9606 GN=PFDN4 PE=1 SV=1	3	-0.002	0.087	0.961	0.0959	0.992	0.766
Q9BXK1	KLF16	Krueppel-like factor 16 OS=Homo sapiens OX=9606 GN=KLF16 PE=1 SV=1	2	0.014	0.087	0.791	0.106	0.958	0.777
Q96L73	NSD1	Histone-lysine N-methyltransferase, H3 lysine-36 specific OS=Homo sapiens OX=9606 GN=NSD1 PE=1 SV=1	2	-0.007	0.087	0.899	0.115	0.978	0.777
P51689	ARSD	Arylsulfatase D OS=Homo sapiens OX=9606 GN=ARSD PE=1 SV=2	1	0.097	0.087	0.197	0.248	0.751	0.869
O14524	NEMP1	Nuclear envelope integral membrane protein 1 OS=Homo sapiens OX=9606 GN=NEMP1 PE=1 SV=2	1	0.013	0.087	0.861	0.239	0.969	0.862
Q8NEB7	ACRBP	Acrosin-binding protein OS=Homo sapiens OX=9606 GN=ACRBP PE=2 SV=1	1	0.087	0.087	0.306	0.306	0.805	0.89
A0A0B4J1Z9	PCNP	Isoform of Q8WW12, PEST proteolytic signal containing nuclear protein, isoform CRA_c OS=Homo sapiens OX=9606 GN=PCNP PE=1 SV=1	1	0.109	0.086	0.0516	0.118	0.602	0.777
Q92522	H1-10	Histone H1.10 OS=Homo sapiens OX=9606 GN=H1-10 PE=1 SV=1	11	0.105	0.086	0.0102	0.0289	0.466	0.746
P14174	MIF	Macrophage migration inhibitory factor OS=Homo sapiens OX=9606 GN=MIF PE=1 SV=4	6	-0.148	0.086	0.0116	0.111	0.475	0.777
O60869	EDF1	Endothelial differentiation-related factor 1 OS=Homo sapiens OX=9606 GN=EDF1 PE=1 SV=1	9	-0.021	0.086	0.512	0.0158	0.889	0.732
Q8IZP0	ABI1	Abl interactor 1 OS=Homo sapiens OX=9606 GN=ABI1 PE=1 SV=4	10	0.01	0.086	0.756	0.0188	0.943	0.732
G3V4K3	VIPAS39	Isoform of Q9H9C1, Spermatogenesis-defective protein 39 homolog OS=Homo sapiens OX=9606 GN=VIPAS39 PE=1 SV=1	2	0.151	0.086	0.0224	0.166	0.536	0.797
Q9NWT8	AURKAIP1	Aurora kinase A-interacting protein OS=Homo sapiens OX=9606 GN=AURKAIP1 PE=1 SV=1	1	-0.022	0.086	0.598	0.0562	0.909	0.753
Q8WV74	NUDT8	Nucleoside diphosphate-linked moiety X motif 8 OS=Homo sapiens OX=9606 GN=NUDT8 PE=1 SV=2	3	-0.046	0.086	0.295	0.0633	0.801	0.753
P51610	HCFC1	Host cell factor 1 OS=Homo sapiens OX=9606 GN=HCFC1 PE=1 SV=2	1	0.118	0.086	0.0717	0.176	0.624	0.808
Q15651	HMGN3	High mobility group nucleosome-binding domain-containing protein 3 OS=Homo sapiens OX=9606 GN=HMGN3 PE=1 SV=2	1	0.127	0.086	0.0785	0.22	0.626	0.846
P62906	RPL10A	60S ribosomal protein L10a OS=Homo sapiens OX=9606 GN=RPL10A PE=1 SV=2	10	0.062	0.086	0.2	0.0844	0.752	0.765
P22570	FDXR	NADPH:adrenodoxin oxidoreductase, mitochondrial OS=Homo sapiens OX=9606 GN=FDXR PE=1 SV=3	15	0.011	0.086	0.822	0.0845	0.961	0.765
Q6EEV4	POLR2M	Isoform of P0CAP2, DNA-directed RNA polymerase II subunit GRINL1A, isoforms 4/5 OS=Homo sapiens OX=9606 GN=POLR2M PE=1 SV=1	4	0.058	0.086	0.258	0.103	0.774	0.771
Q9UNZ2-4	NSFL1C	Isoform of Q9UNZ2, Isoform 2 of NSFL1 cofactor p47 OS=Homo sapiens OX=9606 GN=NSFL1C PE=1 SV=2	1	-0.039	0.086	0.454	0.109	0.867	0.777
Q9BVQ7	SPATA5L1	Spermatogenesis-associated protein 5-like protein 1 OS=Homo sapiens OX=9606 GN=SPATA5L1 PE=1 SV=2	8	0.046	0.086	0.409	0.136	0.849	0.777
Q68D91	MBLAC2	Metallo-beta-lactamase domain-containing protein 2 OS=Homo sapiens OX=9606 GN=MBLAC2 PE=1 SV=3	1	-0.005	0.086	0.963	0.417	0.992	0.93
Q9Y4H2	IRS2	Insulin receptor substrate 2 OS=Homo sapiens OX=9606 GN=IRS2 PE=1 SV=2	1	0.021	0.086	0.877	0.527	0.973	0.953
H7C5Z0	RGS11	Isoform of O94810, Regulator of G-protein-signaling 11 OS=Homo sapiens OX=9606 GN=RGS11 PE=4 SV=1	1	-0.039	0.086	0.821	0.62	0.961	0.965
R4GND1	UBE2E3	Isoform of Q969T4, Ubiquitin-conjugating enzyme E2 E3 OS=Homo sapiens OX=9606 GN=UBE2E3 PE=1 SV=8	1	0.138	0.085	0.00551	0.0613	0.419	0.753
Q92572	AP3S1	AP-3 complex subunit sigma-1 OS=Homo sapiens OX=9606 GN=AP3S1 PE=1 SV=1	2	0.055	0.085	0.0709	0.0101	0.624	0.659
Q92686	NRGN	Neurogranin OS=Homo sapiens OX=9606 GN=NRGN PE=1 SV=1	1	0.082	0.085	0.0239	0.0205	0.537	0.732
O95707	POP4	Ribonuclease P protein subunit p29 OS=Homo sapiens OX=9606 GN=POP4 PE=1 SV=2	3	0.086	0.085	0.0182	0.0203	0.522	0.732
P18124	RPL7	60S ribosomal protein L7 OS=Homo sapiens OX=9606 GN=RPL7 PE=1 SV=1	15	0.093	0.085	0.0186	0.0301	0.523	0.746
Q9BT73	PSMG3	Proteasome assembly chaperone 3 OS=Homo sapiens OX=9606 GN=PSMG3 PE=1 SV=1	4	-0.09	0.085	0.0407	0.0508	0.574	0.753
P18077	RPL35A	60S ribosomal protein L35a OS=Homo sapiens OX=9606 GN=RPL35A PE=1 SV=2	10	0.085	0.085	0.0939	0.0948	0.649	0.766
X6RK00	FUOM	Isoform of A2VDF0, Fucose mutarotase (Fragment) OS=Homo sapiens OX=9606 GN=FUOM PE=1 SV=2	1	0.063	0.085	0.605	0.491	0.911	0.947
A0A2R8Y849	RPS24	Isoform of P62847, 40S ribosomal protein S24 OS=Homo sapiens OX=9606 GN=RPS24 PE=1 SV=1	8	0.036	0.085	0.511	0.133	0.889	0.777
G5E948	MAP4K4	Isoform of O95819, Mitogen-activated protein kinase kinase kinase kinase 4 OS=Homo sapiens OX=9606 GN=MAP4K4 PE=1 SV=2	1	0.033	0.085	0.687	0.306	0.929	0.89
Q56NI9	ESCO2	N-acetyltransferase ESCO2 OS=Homo sapiens OX=9606 GN=ESCO2 PE=1 SV=1	4	-0.038	0.084	0.396	0.0783	0.847	0.765
P06493	CDK1	Cyclin-dependent kinase 1 OS=Homo sapiens OX=9606 GN=CDK1 PE=1 SV=3	17	-0.024	0.084	0.434	0.0153	0.859	0.732
P07355	ANXA2	Annexin A2 OS=Homo sapiens OX=9606 GN=ANXA2 PE=1 SV=2	7	0.067	0.084	0.271	0.175	0.783	0.808
O43805	SSNA1	Sjoegren syndrome nuclear autoantigen 1 OS=Homo sapiens OX=9606 GN=SSNA1 PE=1 SV=2	4	0.086	0.084	0.1	0.106	0.654	0.777
Q9Y2F5	ICE1	Little elongation complex subunit 1 OS=Homo sapiens OX=9606 GN=ICE1 PE=1 SV=5	1	-0.014	0.084	0.784	0.117	0.954	0.777
A8MXV4	NUDT19	Nucleoside diphosphate-linked moiety X motif 19 OS=Homo sapiens OX=9606 GN=NUDT19 PE=1 SV=1	3	0.062	0.084	0.311	0.181	0.808	0.815
P32856	STX2	Syntaxin-2 OS=Homo sapiens OX=9606 GN=STX2 PE=1 SV=3	1	-0.206	0.084	0.149	0.543	0.697	0.955
Q9NV31	IMP3	U3 small nucleolar ribonucleoprotein protein IMP3 OS=Homo sapiens OX=9606 GN=IMP3 PE=1 SV=1	3	0.063	0.084	0.305	0.176	0.804	0.808
A0A087WWA7	DVL1	Isoform of O14640, Segment polarity protein dishevelled homolog DVL-1 OS=Homo sapiens OX=9606 GN=DVL1 PE=1 SV=1	1	0.005	0.084	0.941	0.242	0.99	0.863
Q9HD34	LYRM4	LYR motif-containing protein 4 OS=Homo sapiens OX=9606 GN=LYRM4 PE=1 SV=1	3	0.043	0.083	0.0785	0.00256	0.626	0.582
Q9NXE8	CWC25	Pre-mRNA-splicing factor CWC25 homolog OS=Homo sapiens OX=9606 GN=CWC25 PE=1 SV=1	2	-0.013	0.083	0.762	0.0639	0.946	0.753
Q8NDD1-6	C1orf131	Isoform of Q8NDD1, Isoform 3 of Uncharacterized protein C1orf131 OS=Homo sapiens OX=9606 GN=C1orf131 PE=1 SV=4	8	0.005	0.083	0.827	0.00437	0.962	0.582
P05387	RPLP2	60S acidic ribosomal protein P2 OS=Homo sapiens OX=9606 GN=RPLP2 PE=1 SV=1	9	0.02	0.083	0.402	0.00274	0.848	0.582
A6NMQ3	ENSA	Isoform of O43768, Alpha-endosulfine OS=Homo sapiens OX=9606 GN=ENSA PE=1 SV=2	7	-0.027	0.083	0.594	0.117	0.909	0.777
Q9H6H4	REEP4	Receptor expression-enhancing protein 4 OS=Homo sapiens OX=9606 GN=REEP4 PE=1 SV=1	2	-0.091	0.083	0.36	0.405	0.83	0.924
P60866	RPS20	40S ribosomal protein S20 OS=Homo sapiens OX=9606 GN=RPS20 PE=1 SV=1	5	0.047	0.083	0.322	0.0918	0.812	0.766
Q16595	FXN	Frataxin, mitochondrial OS=Homo sapiens OX=9606 GN=FXN PE=1 SV=2	3	-0.082	0.083	0.105	0.102	0.657	0.77
Q13422-2	IKZF1	Isoform of Q13422, Isoform Ik2 of DNA-binding protein Ikaros OS=Homo sapiens OX=9606 GN=IKZF1 PE=1 SV=1	1	0.039	0.083	0.443	0.116	0.862	0.777
Q02543	RPL18A	60S ribosomal protein L18a OS=Homo sapiens OX=9606 GN=RPL18A PE=1 SV=2	10	-0.021	0.083	0.736	0.203	0.937	0.833
H7C3G1	ECT2	Isoform of Q9H8V3, Protein ECT2 (Fragment) OS=Homo sapiens OX=9606 GN=ECT2 PE=1 SV=1	1	0.058	0.083	0.45	0.286	0.865	0.882
Q13162	PRDX4	Peroxiredoxin-4 OS=Homo sapiens OX=9606 GN=PRDX4 PE=1 SV=1	6	0.084	0.083	0.226	0.228	0.762	0.854
Q96AY4	TTC28	Tetratricopeptide repeat protein 28 OS=Homo sapiens OX=9606 GN=TTC28 PE=1 SV=4	2	-0.059	0.083	0.388	0.23	0.841	0.854
A0A0A0MRM9	NOLC1	Isoform of Q14978, Nucleolar and coiled-body phosphoprotein 1 (Fragment) OS=Homo sapiens OX=9606 GN=NOLC1 PE=1 SV=1	15	0.081	0.083	0.257	0.247	0.774	0.866
Q52LA3	LIN52	Protein lin-52 homolog OS=Homo sapiens OX=9606 GN=LIN52 PE=1 SV=1	2	-0.083	0.083	0.253	0.257	0.773	0.87
P00441	SOD1	Superoxide dismutase [Cu-Zn] OS=Homo sapiens OX=9606 GN=SOD1 PE=1 SV=2	11	-0.053	0.082	0.0804	0.0116	0.629	0.684
H0YEH2	PUM1	Isoform of Q14671, Pumilio homolog 1 (Fragment) OS=Homo sapiens OX=9606 GN=PUM1 PE=1 SV=1	1	0.119	0.082	0.0167	0.0836	0.507	0.765
Q9P000	COMMD9	COMM domain-containing protein 9 OS=Homo sapiens OX=9606 GN=COMMD9 PE=1 SV=2	4	0.095	0.082	0.0174	0.0354	0.518	0.753
Q8IV63	VRK3	Inactive serine/threonine-protein kinase VRK3 OS=Homo sapiens OX=9606 GN=VRK3 PE=1 SV=2	2	0.061	0.082	0.333	0.197	0.82	0.826
Q9BRA2	TXNDC17	Thioredoxin domain-containing protein 17 OS=Homo sapiens OX=9606 GN=TXNDC17 PE=1 SV=1	6	-0.183	0.082	0.0245	0.273	0.537	0.877
Q9UII2	ATP5IF1	ATPase inhibitor, mitochondrial OS=Homo sapiens OX=9606 GN=ATP5IF1 PE=1 SV=1	5	0.027	0.082	0.479	0.0443	0.873	0.753
P53567	CEBPG	CCAAT/enhancer-binding protein gamma OS=Homo sapiens OX=9606 GN=CEBPG PE=1 SV=1	1	0.045	0.082	0.294	0.0643	0.801	0.754
P40337	VHL	von Hippel-Lindau disease tumor suppressor OS=Homo sapiens OX=9606 GN=VHL PE=1 SV=2	2	-0.007	0.082	0.916	0.22	0.985	0.846
O60508	CDC40	Pre-mRNA-processing factor 17 OS=Homo sapiens OX=9606 GN=CDC40 PE=1 SV=1	7	0.098	0.082	0.109	0.175	0.661	0.808
P46778	RPL21	60S ribosomal protein L21 OS=Homo sapiens OX=9606 GN=RPL21 PE=1 SV=2	8	0.048	0.082	0.339	0.117	0.821	0.777
Q96KM6	ZNF512B	Zinc finger protein 512B OS=Homo sapiens OX=9606 GN=ZNF512B PE=1 SV=1	3	0.028	0.082	0.721	0.305	0.935	0.89
A0A0B4J2F0	PIGBOS1	Protein PIGBOS1 OS=Homo sapiens OX=9606 GN=PIGBOS1 PE=1 SV=1	1	0.011	0.082	0.86	0.199	0.969	0.828
Q92530	PSMF1	Proteasome inhibitor PI31 subunit OS=Homo sapiens OX=9606 GN=PSMF1 PE=1 SV=2	2	-0.106	0.082	0.269	0.387	0.78	0.917
Q13823	GNL2	Nucleolar GTP-binding protein 2 OS=Homo sapiens OX=9606 GN=GNL2 PE=1 SV=1	4	0.096	0.081	0.0916	0.145	0.649	0.777
Q96CM3	RPUSD4	Mitochondrial RNA pseudouridine synthase RPUSD4 OS=Homo sapiens OX=9606 GN=RPUSD4 PE=1 SV=1	1	0.06	0.081	0.151	0.0597	0.699	0.753
Q92466	DDB2	DNA damage-binding protein 2 OS=Homo sapiens OX=9606 GN=DDB2 PE=1 SV=1	4	0.067	0.081	0.12	0.0656	0.673	0.756
P36578	RPL4	60S ribosomal protein L4 OS=Homo sapiens OX=9606 GN=RPL4 PE=1 SV=5	22	0.027	0.081	0.574	0.102	0.902	0.771
H0Y8C3	MTCH1	Isoform of Q9NZJ7, Mitochondrial carrier homolog 1 (Fragment) OS=Homo sapiens OX=9606 GN=MTCH1 PE=1 SV=1	1	0	0.081	1	0.104	1	0.776
Q969Q0	RPL36AL	60S ribosomal protein L36a-like OS=Homo sapiens OX=9606 GN=RPL36AL PE=1 SV=3	1	0.098	0.081	0.121	0.191	0.673	0.825
O75843	AP1G2	AP-1 complex subunit gamma-like 2 OS=Homo sapiens OX=9606 GN=AP1G2 PE=1 SV=1	2	0.104	0.08	0.088	0.177	0.646	0.809
F8VYN9	ARL1	Isoform of P40616, ADP-ribosylation factor-like protein 1 OS=Homo sapiens OX=9606 GN=ARL1 PE=1 SV=1	2	0.149	0.08	0.0172	0.169	0.516	0.799
Q8IXW5	RPAP2	Putative RNA polymerase II subunit B1 CTD phosphatase RPAP2 OS=Homo sapiens OX=9606 GN=RPAP2 PE=1 SV=1	2	0.032	0.08	0.288	0.0165	0.795	0.732
P17676	CEBPB	CCAAT/enhancer-binding protein beta OS=Homo sapiens OX=9606 GN=CEBPB PE=1 SV=2	2	0.077	0.08	0.11	0.0991	0.661	0.768
P49458	SRP9	Signal recognition particle 9 kDa protein OS=Homo sapiens OX=9606 GN=SRP9 PE=1 SV=2	6	-0.106	0.08	0.0552	0.136	0.602	0.777
Q96E39	RBMXL1	RNA binding motif protein, X-linked-like-1 OS=Homo sapiens OX=9606 GN=RBMXL1 PE=1 SV=1	1	-0.166	0.08	0.0568	0.333	0.607	0.898
Q9NQZ2	UTP3	Something about silencing protein 10 OS=Homo sapiens OX=9606 GN=UTP3 PE=1 SV=1	5	0.066	0.08	0.113	0.0609	0.664	0.753
Q13526	PIN1	Peptidyl-prolyl cis-trans isomerase NIMA-interacting 1 OS=Homo sapiens OX=9606 GN=PIN1 PE=1 SV=1	10	-0.064	0.08	0.128	0.0629	0.683	0.753
Q9NR33	POLE4	DNA polymerase epsilon subunit 4 OS=Homo sapiens OX=9606 GN=POLE4 PE=1 SV=2	2	-0.007	0.08	0.871	0.0695	0.97	0.761
O00754	MAN2B1	Lysosomal alpha-mannosidase OS=Homo sapiens OX=9606 GN=MAN2B1 PE=1 SV=3	8	-0.021	0.08	0.613	0.0704	0.913	0.761
A0A590UJS6	SLMAP	Isoform of Q14BN4, Sarcolemmal membrane-associated protein (Fragment) OS=Homo sapiens OX=9606 GN=SLMAP PE=1 SV=1	3	-0.194	0.08	0.074	0.437	0.624	0.934
O43766	LIAS	Lipoyl synthase, mitochondrial OS=Homo sapiens OX=9606 GN=LIAS PE=2 SV=3	5	0.01	0.08	0.817	0.0922	0.961	0.766
Q96DA6	DNAJC19	Mitochondrial import inner membrane translocase subunit TIM14 OS=Homo sapiens OX=9606 GN=DNAJC19 PE=1 SV=3	2	0.038	0.08	0.456	0.133	0.867	0.777
Q9NQ50	MRPL40	39S ribosomal protein L40, mitochondrial OS=Homo sapiens OX=9606 GN=MRPL40 PE=1 SV=1	6	-0.059	0.08	0.268	0.143	0.78	0.777
O95391	SLU7	Pre-mRNA-splicing factor SLU7 OS=Homo sapiens OX=9606 GN=SLU7 PE=1 SV=2	5	0.019	0.08	0.724	0.16	0.935	0.795
P05388	RPLP0	60S acidic ribosomal protein P0 OS=Homo sapiens OX=9606 GN=RPLP0 PE=1 SV=1	12	0.08	0.08	0.163	0.163	0.714	0.796
D3YTB1	RPL32	Isoform of P62910, 60S ribosomal protein L32 (Fragment) OS=Homo sapiens OX=9606 GN=RPL32 PE=1 SV=1	14	-0.007	0.08	0.897	0.165	0.978	0.797
Q5VVK9	TRMT13	Isoform of Q9NUP7, tRNA:m(4)X modification enzyme TRM13 OS=Homo sapiens OX=9606 GN=TRMT13 PE=1 SV=1	1	0.014	0.08	0.835	0.231	0.963	0.854
Q9UGC7	MTRF1L	Peptide chain release factor 1-like, mitochondrial OS=Homo sapiens OX=9606 GN=MTRF1L PE=1 SV=1	2	-0.024	0.08	0.721	0.245	0.935	0.865
P17096-2	HMGA1	Isoform of P17096, Isoform HMG-Y of High mobility group protein HMG-I/HMG-Y OS=Homo sapiens OX=9606 GN=HMGA1 PE=1 SV=3	1	0.095	0.08	0.248	0.33	0.771	0.897
Q9BPZ7	MAPKAP1	Target of rapamycin complex 2 subunit MAPKAP1 OS=Homo sapiens OX=9606 GN=MAPKAP1 PE=1 SV=2	1	-0.002	0.08	0.982	0.259	0.996	0.871
Q8TB61	SLC35B2	Adenosine 3'-phospho 5'-phosphosulfate transporter 1 OS=Homo sapiens OX=9606 GN=SLC35B2 PE=1 SV=1	1	-0.016	0.08	0.918	0.615	0.985	0.965
A0AV96	RBM47	RNA-binding protein 47 OS=Homo sapiens OX=9606 GN=RBM47 PE=1 SV=2	2	0.15	0.079	0.178	0.47	0.729	0.941
Q9H6Z4-2	RANBP3	Isoform of Q9H6Z4, Isoform 2 of Ran-binding protein 3 OS=Homo sapiens OX=9606 GN=RANBP3 PE=1 SV=1	1	0.093	0.079	0.0107	0.0252	0.466	0.74
Q14847	LASP1	LIM and SH3 domain protein 1 OS=Homo sapiens OX=9606 GN=LASP1 PE=1 SV=2	24	-0.029	0.079	0.334	0.0165	0.82	0.732
Q9GZT3	SLIRP	SRA stem-loop-interacting RNA-binding protein, mitochondrial OS=Homo sapiens OX=9606 GN=SLIRP PE=1 SV=1	6	-0.019	0.079	0.639	0.0729	0.919	0.761
P17275	JUNB	Transcription factor jun-B OS=Homo sapiens OX=9606 GN=JUNB PE=1 SV=1	2	0.013	0.079	0.82	0.182	0.961	0.816
H7C494	DNAJB14	Isoform of Q8TBM8, DnaJ homolog subfamily B member 14 (Fragment) OS=Homo sapiens OX=9606 GN=DNAJB14 PE=1 SV=1	1	0.069	0.079	0.14	0.096	0.687	0.766
Q15427	SF3B4	Splicing factor 3B subunit 4 OS=Homo sapiens OX=9606 GN=SF3B4 PE=1 SV=1	8	0.024	0.079	0.814	0.451	0.961	0.936
J3KP15	SRSF2	Isoform of Q01130, Serine/arginine-rich splicing factor 2 (Fragment) OS=Homo sapiens OX=9606 GN=SRSF2 PE=1 SV=8	4	0.127	0.079	0.128	0.33	0.683	0.897
Q9NYT0	PLEK2	Pleckstrin-2 OS=Homo sapiens OX=9606 GN=PLEK2 PE=1 SV=1	1	-0.006	0.079	0.901	0.129	0.978	0.777
P01116-2	KRAS	Isoform of P01116, Isoform 2B of GTPase KRas OS=Homo sapiens OX=9606 GN=KRAS PE=1 SV=1	3	0.022	0.079	0.675	0.139	0.926	0.777
P61601	NCALD	Neurocalcin-delta OS=Homo sapiens OX=9606 GN=NCALD PE=1 SV=2	1	0.033	0.079	0.669	0.309	0.925	0.89
P62699	YPEL5	Protein yippee-like 5 OS=Homo sapiens OX=9606 GN=YPEL5 PE=1 SV=1	5	-0.11	0.079	0.166	0.309	0.718	0.89
Q8NHG8	ZNRF2	E3 ubiquitin-protein ligase ZNRF2 OS=Homo sapiens OX=9606 GN=ZNRF2 PE=1 SV=1	4	-0.058	0.079	0.308	0.171	0.805	0.803
Q9BUT9	MCRIP2	MAPK regulated corepressor interacting protein 2 OS=Homo sapiens OX=9606 GN=MCRIP2 PE=1 SV=2	5	0.023	0.079	0.704	0.204	0.933	0.833
P52657	GTF2A2	Transcription initiation factor IIA subunit 2 OS=Homo sapiens OX=9606 GN=GTF2A2 PE=1 SV=1	3	-0.038	0.079	0.552	0.227	0.897	0.853
P35638	DDIT3	DNA damage-inducible transcript 3 protein OS=Homo sapiens OX=9606 GN=DDIT3 PE=1 SV=1	1	0.071	0.079	0.294	0.241	0.801	0.863
Q86YA3	ZGRF1	Protein ZGRF1 OS=Homo sapiens OX=9606 GN=ZGRF1 PE=1 SV=3	2	-0.039	0.079	0.651	0.371	0.922	0.912
G3V5X4	SYNE2	Isoform of Q8WXH0, Nesprin-2 OS=Homo sapiens OX=9606 GN=SYNE2 PE=1 SV=1	3	0.048	0.078	0.0734	0.00811	0.624	0.653
F8VZZ7	TARBP2	Isoform of Q15633, RISC-loading complex subunit TARBP2 OS=Homo sapiens OX=9606 GN=TARBP2 PE=1 SV=1	3	-0.162	0.078	0.0103	0.173	0.466	0.804
J3QLK6	AMZ2	Isoform of Q86W34, Archaemetzincin-2 (Fragment) OS=Homo sapiens OX=9606 GN=AMZ2 PE=1 SV=1	1	0.031	0.078	0.512	0.109	0.889	0.777
O95478	NSA2	Ribosome biogenesis protein NSA2 homolog OS=Homo sapiens OX=9606 GN=NSA2 PE=1 SV=1	2	0.04	0.078	0.631	0.36	0.918	0.906
A0A5K1VW56	ATAD3B	Isoform of Q5T9A4, ATPase family AAA domain-containing protein 3B OS=Homo sapiens OX=9606 GN=ATAD3B PE=1 SV=1	1	0.137	0.078	0.0952	0.322	0.649	0.894
F5H5N1	NDUFS7	Isoform of O75251, Complex I-20kD OS=Homo sapiens OX=9606 GN=NDUFS7 PE=1 SV=1	4	0.012	0.078	0.806	0.12	0.961	0.777
J3QL56	SCO1	Isoform of O75880, Protein SCO1 homolog, mitochondrial OS=Homo sapiens OX=9606 GN=SCO1 PE=1 SV=1	2	0.013	0.078	0.814	0.176	0.961	0.808
P51570	GALK1	Galactokinase OS=Homo sapiens OX=9606 GN=GALK1 PE=1 SV=1	6	-0.088	0.078	0.133	0.176	0.685	0.808
Q13155	AIMP2	Aminoacyl tRNA synthase complex-interacting multifunctional protein 2 OS=Homo sapiens OX=9606 GN=AIMP2 PE=1 SV=2	5	0.052	0.078	0.362	0.175	0.831	0.808
P51608	MECP2	Methyl-CpG-binding protein 2 OS=Homo sapiens OX=9606 GN=MECP2 PE=1 SV=1	1	0.009	0.078	0.886	0.208	0.975	0.837
Q6P1L5	FAM117B	Protein FAM117B OS=Homo sapiens OX=9606 GN=FAM117B PE=1 SV=2	1	-0.006	0.078	0.93	0.272	0.988	0.877
Q7Z2E3	APTX	Aprataxin OS=Homo sapiens OX=9606 GN=APTX PE=1 SV=2	1	-0.04	0.078	0.637	0.359	0.919	0.906
Q9H4G4	GLIPR2	Golgi-associated plant pathogenesis-related protein 1 OS=Homo sapiens OX=9606 GN=GLIPR2 PE=1 SV=3	1	0.082	0.078	0.665	0.681	0.923	0.973
H7BZB3	CAD	Isoform of P27708, CAD protein (Fragment) OS=Homo sapiens OX=9606 GN=CAD PE=1 SV=8	1	0.149	0.077	0.00222	0.0729	0.375	0.761
Q5U5X0	LYRM7	Complex III assembly factor LYRM7 OS=Homo sapiens OX=9606 GN=LYRM7 PE=1 SV=1	4	-0.199	0.077	0.00265	0.176	0.392	0.808
O60232	ZNRD2	Protein ZNRD2 OS=Homo sapiens OX=9606 GN=ZNRD2 PE=1 SV=1	5	-0.076	0.077	0.0201	0.0182	0.53	0.732
A0A087WZX2	NDUFB6	Isoform of O95139, Complex I-B17 OS=Homo sapiens OX=9606 GN=NDUFB6 PE=1 SV=1	2	0.101	0.077	0.0606	0.145	0.608	0.777
Q6ZSJ8	C1orf122	Uncharacterized protein C1orf122 OS=Homo sapiens OX=9606 GN=C1orf122 PE=4 SV=2	5	-0.082	0.077	0.0751	0.091	0.624	0.766
Q9GZT4	SRR	Serine racemase OS=Homo sapiens OX=9606 GN=SRR PE=1 SV=1	4	0.06	0.077	0.131	0.0605	0.684	0.753
P61163	ACTR1A	Alpha-centractin OS=Homo sapiens OX=9606 GN=ACTR1A PE=1 SV=1	12	-0.024	0.077	0.545	0.0633	0.897	0.753
Q9GZM5	YIPF3	Protein YIPF3 OS=Homo sapiens OX=9606 GN=YIPF3 PE=1 SV=1	3	0.021	0.077	0.615	0.0772	0.914	0.764
Q9H840	GEMIN7	Gem-associated protein 7 OS=Homo sapiens OX=9606 GN=GEMIN7 PE=1 SV=1	1	0.186	0.077	0.108	0.488	0.659	0.947
P17098	ZNF8	Zinc finger protein 8 OS=Homo sapiens OX=9606 GN=ZNF8 PE=1 SV=2	1	-0.076	0.077	0.575	0.572	0.902	0.961
Q9H857-2	NT5DC2	Isoform of Q9H857, Isoform 2 of 5'-nucleotidase domain-containing protein 2 OS=Homo sapiens OX=9606 GN=NT5DC2 PE=1 SV=1	4	0.041	0.077	0.498	0.209	0.884	0.837
O43924	PDE6D	Retinal rod rhodopsin-sensitive cGMP 3',5'-cyclic phosphodiesterase subunit delta OS=Homo sapiens OX=9606 GN=PDE6D PE=1 SV=1	1	-0.046	0.077	0.572	0.349	0.902	0.903
A0A0D9SFJ1	COQ6	Isoform of Q9Y2Z9, Coenzyme Q6 homolog, monooxygenase (Yeast), isoform CRA_a OS=Homo sapiens OX=9606 GN=COQ6 PE=1 SV=1	1	0.182	0.077	0.245	0.614	0.769	0.965
A3KMH1	VWA8	von Willebrand factor A domain-containing protein 8 OS=Homo sapiens OX=9606 GN=VWA8 PE=1 SV=2	2	0.035	0.077	0.623	0.285	0.917	0.881
Q6ZS81	WDFY4	WD repeat- and FYVE domain-containing protein 4 OS=Homo sapiens OX=9606 GN=WDFY4 PE=1 SV=3	1	0.059	0.077	0.624	0.526	0.917	0.953
C9JRJ5	LIMD1	Isoform of Q9UGP4, LIM domain-containing protein 1 OS=Homo sapiens OX=9606 GN=LIMD1 PE=1 SV=1	10	-0.018	0.076	0.319	0.000782	0.811	0.432
Q9Y237	PIN4	Peptidyl-prolyl cis-trans isomerase NIMA-interacting 4 OS=Homo sapiens OX=9606 GN=PIN4 PE=1 SV=1	9	-0.04	0.076	0.108	0.00587	0.659	0.599
S4R3N1	HSPE1-MOB4	HSPE1-MOB4 readthrough, 10 kDa heat shock protein, mitochondrial OS=Homo sapiens OX=9606 GN=HSPE1-MOB4 PE=1 SV=1	13	-0.161	0.076	0.00885	0.169	0.444	0.799
P51858	HDGF	Hepatoma-derived growth factor OS=Homo sapiens OX=9606 GN=HDGF PE=1 SV=1	18	-0.03	0.076	0.294	0.0157	0.801	0.732
O60234	GMFG	Glia maturation factor gamma OS=Homo sapiens OX=9606 GN=GMFG PE=1 SV=1	5	-0.131	0.076	0.0434	0.218	0.574	0.844
Q9BZE4	GTPBP4	Nucleolar GTP-binding protein 1 OS=Homo sapiens OX=9606 GN=GTPBP4 PE=1 SV=3	20	0.047	0.076	0.202	0.0495	0.752	0.753
H9KVB4	TNRC18	Isoform of O15417, Trinucleotide repeat-containing gene 18 protein OS=Homo sapiens OX=9606 GN=TNRC18 PE=1 SV=1	2	0.016	0.076	0.674	0.0566	0.926	0.753
Q7Z494	NPHP3	Nephrocystin-3 OS=Homo sapiens OX=9606 GN=NPHP3 PE=1 SV=1	1	0.036	0.076	0.375	0.0724	0.835	0.761
Q96LA8	PRMT6	Protein arginine N-methyltransferase 6 OS=Homo sapiens OX=9606 GN=PRMT6 PE=1 SV=1	3	0.081	0.076	0.0741	0.0908	0.624	0.766
E9PSH4	MAF1	Isoform of Q9H063, Repressor of RNA polymerase III transcription MAF1 OS=Homo sapiens OX=9606 GN=MAF1 PE=1 SV=1	2	-0.169	0.076	0.0793	0.405	0.626	0.924
G3V1V4	GTSF1	Isoform of Q8WW33, Family with sequence similarity 112, member B, isoform CRA_b OS=Homo sapiens OX=9606 GN=GTSF1 PE=1 SV=1	8	-0.045	0.076	0.278	0.0815	0.787	0.765
O60294	LCMT2	tRNA wybutosine-synthesizing protein 4 OS=Homo sapiens OX=9606 GN=LCMT2 PE=1 SV=3	1	0.113	0.076	0.0947	0.249	0.649	0.869
C9JJX6	ARVCF	Isoform of O00192, Armadillo repeat protein deleted in velo-cardio-facial syndrome OS=Homo sapiens OX=9606 GN=ARVCF PE=1 SV=1	2	0.005	0.076	0.949	0.344	0.99	0.901
P62424	RPL7A	60S ribosomal protein L7a OS=Homo sapiens OX=9606 GN=RPL7A PE=1 SV=2	18	-0.016	0.076	0.739	0.135	0.938	0.777
E9PHI4	SUN1	Isoform of O94901, SUN domain-containing protein 1 OS=Homo sapiens OX=9606 GN=SUN1 PE=1 SV=1	4	0.068	0.076	0.311	0.264	0.808	0.873
Q9H3L0	MMADHC	Cobalamin trafficking protein CblD OS=Homo sapiens OX=9606 GN=MMADHC PE=1 SV=2	3	-0.021	0.076	0.778	0.317	0.952	0.892
A6NN50	OBSL1	Isoform of O75147, Obscurin-like protein 1 OS=Homo sapiens OX=9606 GN=OBSL1 PE=1 SV=1	3	0.02	0.076	0.803	0.355	0.961	0.905
A0A1B0GUS7	UNC13B	Isoform of O14795, Protein unc-13 homolog B OS=Homo sapiens OX=9606 GN=UNC13B PE=1 SV=1	1	0.081	0.076	0.36	0.39	0.831	0.919
O75683	SURF6	Surfeit locus protein 6 OS=Homo sapiens OX=9606 GN=SURF6 PE=1 SV=3	10	0.124	0.075	0.0019	0.0345	0.375	0.753
Q96JW4	SLC41A2	Solute carrier family 41 member 2 OS=Homo sapiens OX=9606 GN=SLC41A2 PE=1 SV=2	1	0.139	0.075	0.00436	0.0858	0.408	0.765
E9PNP3	AAMDC	Isoform of Q9H7C9, Mth938 domain-containing protein OS=Homo sapiens OX=9606 GN=AAMDC PE=1 SV=1	4	-0.116	0.075	0.0493	0.187	0.594	0.821
J3KRX5	RPL17	Isoform of P18621, 60S ribosomal protein L17 (Fragment) OS=Homo sapiens OX=9606 GN=RPL17 PE=1 SV=1	14	0.032	0.075	0.387	0.0544	0.841	0.753
Q6ZW49	PAXIP1	PAX-interacting protein 1 OS=Homo sapiens OX=9606 GN=PAXIP1 PE=1 SV=2	7	0.008	0.075	0.833	0.0549	0.963	0.753
E7EV05	ZFAND2B	Isoform of Q8WV99, AN1-type zinc finger protein 2B (Fragment) OS=Homo sapiens OX=9606 GN=ZFAND2B PE=1 SV=1	3	-0.011	0.075	0.78	0.0707	0.953	0.761
Q9GZR7	DDX24	ATP-dependent RNA helicase DDX24 OS=Homo sapiens OX=9606 GN=DDX24 PE=1 SV=1	9	0.034	0.075	0.416	0.0842	0.852	0.765
P15880	RPS2	40S ribosomal protein S2 OS=Homo sapiens OX=9606 GN=RPS2 PE=1 SV=2	14	0.012	0.075	0.787	0.111	0.956	0.777
P82664	MRPS10	28S ribosomal protein S10, mitochondrial OS=Homo sapiens OX=9606 GN=MRPS10 PE=1 SV=2	4	-0.038	0.075	0.417	0.119	0.852	0.777
P62899	RPL31	60S ribosomal protein L31 OS=Homo sapiens OX=9606 GN=RPL31 PE=1 SV=1	10	0.047	0.075	0.346	0.139	0.821	0.777
P41218	MNDA	Myeloid cell nuclear differentiation antigen OS=Homo sapiens OX=9606 GN=MNDA PE=1 SV=1	1	0.084	0.075	0.148	0.196	0.695	0.825
B5MCW2	RPL3	Isoform of P39023, 60S ribosomal protein L3 (Fragment) OS=Homo sapiens OX=9606 GN=RPL3 PE=1 SV=1	1	0.086	0.075	0.177	0.235	0.728	0.858
Q15738	NSDHL	Sterol-4-alpha-carboxylate 3-dehydrogenase, decarboxylating OS=Homo sapiens OX=9606 GN=NSDHL PE=1 SV=2	3	0.012	0.075	0.829	0.185	0.963	0.818
Q4U2R6	MRPL51	39S ribosomal protein L51, mitochondrial OS=Homo sapiens OX=9606 GN=MRPL51 PE=1 SV=1	2	-0.015	0.075	0.83	0.283	0.963	0.88
Q6NUQ1	RINT1	RAD50-interacting protein 1 OS=Homo sapiens OX=9606 GN=RINT1 PE=1 SV=1	2	-0.037	0.075	0.629	0.329	0.917	0.897
Q9NUM4	TMEM106B	Transmembrane protein 106B OS=Homo sapiens OX=9606 GN=TMEM106B PE=1 SV=2	1	0.138	0.074	0.00277	0.0721	0.392	0.761
O75935	DCTN3	Dynactin subunit 3 OS=Homo sapiens OX=9606 GN=DCTN3 PE=1 SV=1	6	0.063	0.074	0.0735	0.0386	0.624	0.753
Q9BRP8	PYM1	Partner of Y14 and mago OS=Homo sapiens OX=9606 GN=PYM1 PE=1 SV=1	7	-0.058	0.074	0.105	0.0449	0.657	0.753
F8W7U0	ITSN1	Isoform of Q15811, Intersectin-1 OS=Homo sapiens OX=9606 GN=ITSN1 PE=1 SV=1	1	-0.034	0.074	0.379	0.0704	0.835	0.761
Q9UNQ2	DIMT1	Probable dimethyladenosine transferase OS=Homo sapiens OX=9606 GN=DIMT1 PE=1 SV=1	14	0.01	0.074	0.801	0.0815	0.961	0.765
Q86W42	THOC6	THO complex subunit 6 homolog OS=Homo sapiens OX=9606 GN=THOC6 PE=1 SV=1	7	0.017	0.074	0.692	0.106	0.93	0.777
P26373	RPL13	60S ribosomal protein L13 OS=Homo sapiens OX=9606 GN=RPL13 PE=1 SV=4	12	0.078	0.074	0.107	0.124	0.659	0.777
P51572	BCAP31	B-cell receptor-associated protein 31 OS=Homo sapiens OX=9606 GN=BCAP31 PE=1 SV=3	2	0.083	0.074	0.11	0.148	0.661	0.778
Q13242	SRSF9	Serine/arginine-rich splicing factor 9 OS=Homo sapiens OX=9606 GN=SRSF9 PE=1 SV=1	5	-0.103	0.074	0.132	0.27	0.685	0.876
P50583	NUDT2	Bis(5'-nucleosyl)-tetraphosphatase [asymmetrical] OS=Homo sapiens OX=9606 GN=NUDT2 PE=1 SV=3	7	-0.027	0.074	0.564	0.133	0.899	0.777
E9PIB2	GSDMD	Isoform of P57764, Gasdermin-D (Fragment) OS=Homo sapiens OX=9606 GN=GSDMD PE=1 SV=1	1	0.06	0.074	0.598	0.516	0.909	0.951
Q9H0A8	COMMD4	COMM domain-containing protein 4 OS=Homo sapiens OX=9606 GN=COMMD4 PE=1 SV=1	3	-0.054	0.074	0.41	0.263	0.849	0.873
P11169	SLC2A3	Solute carrier family 2, facilitated glucose transporter member 3 OS=Homo sapiens OX=9606 GN=SLC2A3 PE=1 SV=1	2	0.152	0.073	0.00531	0.131	0.419	0.777
Q7Z417	NUFIP2	Nuclear fragile X mental retardation-interacting protein 2 OS=Homo sapiens OX=9606 GN=NUFIP2 PE=1 SV=1	21	-0.014	0.073	0.641	0.0261	0.919	0.74
P62995	TRA2B	Transformer-2 protein homolog beta OS=Homo sapiens OX=9606 GN=TRA2B PE=1 SV=1	4	0.221	0.073	0.0301	0.438	0.569	0.934
F8VQZ7	METAP2	Isoform of P50579, Methionine aminopeptidase 2 OS=Homo sapiens OX=9606 GN=METAP2 PE=1 SV=1	1	0.037	0.073	0.239	0.0304	0.765	0.746
Q9BZJ0	CRNKL1	Crooked neck-like protein 1 OS=Homo sapiens OX=9606 GN=CRNKL1 PE=1 SV=4	1	0.199	0.073	0.036	0.409	0.574	0.928
Q9NTI5	PDS5B	Sister chromatid cohesion protein PDS5 homolog B OS=Homo sapiens OX=9606 GN=PDS5B PE=1 SV=1	8	0.042	0.073	0.238	0.0516	0.765	0.753
Q9Y3C5	RNF11	RING finger protein 11 OS=Homo sapiens OX=9606 GN=RNF11 PE=1 SV=1	1	0.11	0.073	0.28	0.47	0.789	0.941
H7C4C8	CCT8	Isoform of P50990, T-complex protein 1 subunit theta (Fragment) OS=Homo sapiens OX=9606 GN=CCT8 PE=1 SV=1	1	0.358	0.073	0.104	0.729	0.657	0.978
Q7RTV0	PHF5A	PHD finger-like domain-containing protein 5A OS=Homo sapiens OX=9606 GN=PHF5A PE=1 SV=1	7	-0.04	0.073	0.4	0.138	0.847	0.777
Q93096	PTP4A1	Protein tyrosine phosphatase type IVA 1 OS=Homo sapiens OX=9606 GN=PTP4A1 PE=1 SV=2	1	0.014	0.073	0.758	0.123	0.944	0.777
A0A0G2JN84	ZNF280A	Isoform of P59817, Suppressor of hairy wing homolog 1 (Drosophila) OS=Homo sapiens OX=9606 GN=ZNF280A PE=1 SV=1	1	0.044	0.073	0.348	0.129	0.822	0.777
O95466	FMNL1	Formin-like protein 1 OS=Homo sapiens OX=9606 GN=FMNL1 PE=1 SV=3	4	0.077	0.073	0.139	0.162	0.687	0.796
P62854	RPS26	40S ribosomal protein S26 OS=Homo sapiens OX=9606 GN=RPS26 PE=1 SV=3	6	-0.002	0.073	0.969	0.142	0.993	0.777
L0R8F8	MIEF1	Isoform of Q9NQG6, MIEF1 upstream open reading frame protein OS=Homo sapiens OX=9606 GN=MIEF1 PE=1 SV=1	4	-0.027	0.073	0.617	0.193	0.915	0.825
Q9Y6I4	USP3	Ubiquitin carboxyl-terminal hydrolase 3 OS=Homo sapiens OX=9606 GN=USP3 PE=1 SV=2	6	0.018	0.073	0.754	0.204	0.943	0.833
O60506	SYNCRIP	Heterogeneous nuclear ribonucleoprotein Q OS=Homo sapiens OX=9606 GN=SYNCRIP PE=1 SV=2	1	0.014	0.073	0.834	0.295	0.963	0.886
Q9Y383	LUC7L2	Putative RNA-binding protein Luc7-like 2 OS=Homo sapiens OX=9606 GN=LUC7L2 PE=1 SV=2	12	0.102	0.073	0.313	0.464	0.808	0.94
A0A087WXT3	ZNF33B	Isoform of Q06732, Zinc finger protein 33B OS=Homo sapiens OX=9606 GN=ZNF33B PE=1 SV=1	1	0.096	0.072	0.00503	0.0262	0.419	0.74
O95721	SNAP29	Synaptosomal-associated protein 29 OS=Homo sapiens OX=9606 GN=SNAP29 PE=1 SV=1	18	0.026	0.072	0.299	0.00937	0.801	0.653
P14649	MYL6B	Myosin light chain 6B OS=Homo sapiens OX=9606 GN=MYL6B PE=1 SV=1	8	0.039	0.072	0.128	0.0102	0.683	0.659
K7EMK7	TLE2	Isoform of Q04725, Transducin-like enhancer protein 2 OS=Homo sapiens OX=9606 GN=TLE2 PE=1 SV=1	2	0.206	0.072	0.0135	0.34	0.5	0.9
Q8WXC6	COPS9	COP9 signalosome complex subunit 9 OS=Homo sapiens OX=9606 GN=COPS9 PE=1 SV=3	1	0.086	0.072	0.0162	0.0382	0.507	0.753
Q9NW64	RBM22	Pre-mRNA-splicing factor RBM22 OS=Homo sapiens OX=9606 GN=RBM22 PE=1 SV=1	17	-0.023	0.072	0.463	0.0315	0.868	0.746
P13473	LAMP2	Lysosome-associated membrane glycoprotein 2 OS=Homo sapiens OX=9606 GN=LAMP2 PE=1 SV=2	3	0.116	0.072	0.0393	0.177	0.574	0.809
P50990	CCT8	T-complex protein 1 subunit theta OS=Homo sapiens OX=9606 GN=CCT8 PE=1 SV=4	2	0.036	0.072	0.297	0.0487	0.801	0.753
A0A669KBE7	ADAMTSL4	Isoform of Q6UY14, ADAMTS-like protein 4 OS=Homo sapiens OX=9606 GN=ADAMTSL4 PE=1 SV=1	1	0.044	0.072	0.745	0.591	0.94	0.965
O95218	ZRANB2	Zinc finger Ran-binding domain-containing protein 2 OS=Homo sapiens OX=9606 GN=ZRANB2 PE=1 SV=2	7	0.013	0.072	0.829	0.236	0.962	0.858
Q9H2S9	IKZF4	Zinc finger protein Eos OS=Homo sapiens OX=9606 GN=IKZF4 PE=1 SV=2	2	0.016	0.072	0.764	0.193	0.946	0.825
P52435	POLR2J	DNA-directed RNA polymerase II subunit RPB11-a OS=Homo sapiens OX=9606 GN=POLR2J PE=1 SV=1	2	-0.093	0.072	0.062	0.139	0.609	0.777
A0A2R8YD49	OSBPL2	Isoform of Q9H1P3, Oxysterol-binding protein OS=Homo sapiens OX=9606 GN=OSBPL2 PE=1 SV=1	3	0.046	0.072	0.227	0.0687	0.762	0.761
P05386	RPLP1	60S acidic ribosomal protein P1 OS=Homo sapiens OX=9606 GN=RPLP1 PE=1 SV=1	2	-0.073	0.072	0.0809	0.0855	0.63	0.765
P19784	CSNK2A2	Casein kinase II subunit alpha' OS=Homo sapiens OX=9606 GN=CSNK2A2 PE=1 SV=1	8	-0.004	0.072	0.922	0.117	0.986	0.777
D6RC54	CAST	Isoform of P20810, Calpain inhibitor (Fragment) OS=Homo sapiens OX=9606 GN=CAST PE=1 SV=1	1	0.137	0.072	0.202	0.493	0.752	0.947
H3BRD5	MYO9A	Isoform of B2RTY4, Unconventional myosin-IXa OS=Homo sapiens OX=9606 GN=MYO9A PE=1 SV=1	1	0.028	0.072	0.82	0.556	0.961	0.958
Q9UBR2	CTSZ	Cathepsin Z OS=Homo sapiens OX=9606 GN=CTSZ PE=1 SV=1	5	-0.065	0.072	0.273	0.23	0.783	0.854
Q6ZN55	ZNF574	Zinc finger protein 574 OS=Homo sapiens OX=9606 GN=ZNF574 PE=1 SV=2	2	0.064	0.072	0.341	0.282	0.821	0.879
P0DPK5	H3Y2	Histone H3.X OS=Homo sapiens OX=9606 GN=H3Y2 PE=5 SV=1	1	0.079	0.072	0.307	0.351	0.805	0.903
Q7Z6J9	TSEN54	tRNA-splicing endonuclease subunit Sen54 OS=Homo sapiens OX=9606 GN=TSEN54 PE=1 SV=3	2	0.05	0.072	0.563	0.404	0.899	0.924
A0A3B3ISX4	RMI2	Isoform of Q96E14, RecQ-mediated genome instability protein 2 OS=Homo sapiens OX=9606 GN=RMI2 PE=1 SV=1	1	-0.023	0.072	0.795	0.424	0.959	0.93
Q8N7S5	PLCZ1	Isoform of Q86YW0, Phosphoinositide phospholipase C OS=Homo sapiens OX=9606 GN=PLCZ1 PE=1 SV=1	1	0.044	0.072	0.706	0.541	0.933	0.955
Q96CT7	CCDC124	Coiled-coil domain-containing protein 124 OS=Homo sapiens OX=9606 GN=CCDC124 PE=1 SV=1	10	0.097	0.071	0.000338	0.00382	0.293	0.582
P33316-2	DUT	Isoform of P33316, Isoform 2 of Deoxyuridine 5'-triphosphate nucleotidohydrolase, mitochondrial OS=Homo sapiens OX=9606 GN=DUT PE=1 SV=4	12	-0.147	0.071	0.00468	0.124	0.416	0.777
Q53F23	TBXAS1	Isoform of P24557, HCG14925, isoform CRA_a (Fragment) OS=Homo sapiens OX=9606 GN=TBXAS1 PE=1 SV=1	1	0.192	0.071	0.0147	0.317	0.507	0.892
Q15004	PCLAF	PCNA-associated factor OS=Homo sapiens OX=9606 GN=PCLAF PE=1 SV=1	4	0.017	0.071	0.485	0.0113	0.876	0.684
P47813	EIF1AX	Eukaryotic translation initiation factor 1A, X-chromosomal OS=Homo sapiens OX=9606 GN=EIF1AX PE=1 SV=2	8	0.07	0.071	0.0191	0.0174	0.526	0.732
X6RHX1	SCYL3	Isoform of Q8IZE3, Protein-associating with the carboxyl-terminal domain of ezrin (Fragment) OS=Homo sapiens OX=9606 GN=SCYL3 PE=1 SV=1	2	-0.085	0.071	0.218	0.303	0.759	0.89
P06746	POLB	DNA polymerase beta OS=Homo sapiens OX=9606 GN=POLB PE=1 SV=3	3	0.023	0.071	0.53	0.0636	0.894	0.753
Q9Y6X9	MORC2	ATPase MORC2 OS=Homo sapiens OX=9606 GN=MORC2 PE=1 SV=2	8	-0.007	0.071	0.844	0.0666	0.965	0.759
P61326	MAGOH	Protein mago nashi homolog OS=Homo sapiens OX=9606 GN=MAGOH PE=1 SV=1	7	-0.098	0.071	0.0908	0.211	0.649	0.837
Q5JTH9	RRP12	RRP12-like protein OS=Homo sapiens OX=9606 GN=RRP12 PE=1 SV=2	21	0.042	0.071	0.586	0.362	0.904	0.907
P62917	RPL8	60S ribosomal protein L8 OS=Homo sapiens OX=9606 GN=RPL8 PE=1 SV=2	17	0.041	0.071	0.385	0.142	0.84	0.777
P19838	NFKB1	Nuclear factor NF-kappa-B p105 subunit OS=Homo sapiens OX=9606 GN=NFKB1 PE=1 SV=2	2	-0.047	0.071	0.322	0.143	0.812	0.777
Q8WW38	ZFPM2	Zinc finger protein ZFPM2 OS=Homo sapiens OX=9606 GN=ZFPM2 PE=1 SV=3	2	0.017	0.071	0.78	0.261	0.953	0.873
Q76N32	CEP68	Centrosomal protein of 68 kDa OS=Homo sapiens OX=9606 GN=CEP68 PE=1 SV=2	1	0.017	0.071	0.853	0.433	0.967	0.933
P83731	RPL24	60S ribosomal protein L24 OS=Homo sapiens OX=9606 GN=RPL24 PE=1 SV=1	10	0.028	0.071	0.568	0.169	0.9	0.799
A0A2R8Y7Z0	CTNNB1	Isoform of P35222, Catenin beta-1 OS=Homo sapiens OX=9606 GN=CTNNB1 PE=1 SV=1	1	-0.067	0.071	0.223	0.199	0.76	0.827
O94851	MICAL2	[F-actin]-monooxygenase MICAL2 OS=Homo sapiens OX=9606 GN=MICAL2 PE=1 SV=1	2	0.061	0.071	0.346	0.275	0.821	0.877
J3KSW2	POLI	Isoform of Q9UNA4, DNA polymerase iota OS=Homo sapiens OX=9606 GN=POLI PE=1 SV=1	2	0.034	0.071	0.586	0.262	0.904	0.873
P98179	RBM3	RNA-binding protein 3 OS=Homo sapiens OX=9606 GN=RBM3 PE=1 SV=1	7	-0.024	0.071	0.74	0.332	0.938	0.898
E9PLY5	MACF1	Isoform of Q9UPN3, Microtubule-actin cross-linking factor 1, isoforms 1/2/3/5 (Fragment) OS=Homo sapiens OX=9606 GN=MACF1 PE=1 SV=1	1	-0.001	0.071	0.992	0.374	0.998	0.914
Q9H633	RPP21	Ribonuclease P protein subunit p21 OS=Homo sapiens OX=9606 GN=RPP21 PE=1 SV=1	1	-0.077	0.071	0.474	0.507	0.872	0.95
H0YHG0	readthrough,	readthrough, Uncharacterized protein (Fragment) OS=Homo sapiens OX=9606 PE=1 SV=1	8	0.067	0.07	0.0138	0.0106	0.5	0.673
P62312	LSM6	U6 snRNA-associated Sm-like protein LSm6 OS=Homo sapiens OX=9606 GN=LSM6 PE=1 SV=1	5	-0.122	0.07	0.021	0.152	0.53	0.785
P20674	COX5A	Cytochrome c oxidase subunit 5A, mitochondrial OS=Homo sapiens OX=9606 GN=COX5A PE=1 SV=2	5	-0.112	0.07	0.0255	0.137	0.542	0.777
P09429	HMGB1	High mobility group protein B1 OS=Homo sapiens OX=9606 GN=HMGB1 PE=1 SV=3	15	0.06	0.07	0.0627	0.0345	0.61	0.753
H0Y8X4	DNPH1	Isoform of O43598, 2'-deoxynucleoside 5'-phosphate N-hydrolase 1 (Fragment) OS=Homo sapiens OX=9606 GN=DNPH1 PE=1 SV=1	9	0.01	0.07	0.777	0.0552	0.952	0.753
Q9HCN8	SDF2L1	Stromal cell-derived factor 2-like protein 1 OS=Homo sapiens OX=9606 GN=SDF2L1 PE=1 SV=2	8	-0.086	0.07	0.0636	0.125	0.611	0.777
Q9Y3C8	UFC1	Ubiquitin-fold modifier-conjugating enzyme 1 OS=Homo sapiens OX=9606 GN=UFC1 PE=1 SV=3	3	-0.007	0.07	0.856	0.0681	0.968	0.761
Q9Y2G5-1	POFUT2	Isoform of Q9Y2G5, Isoform A of GDP-fucose protein O-fucosyltransferase 2 OS=Homo sapiens OX=9606 GN=POFUT2 PE=1 SV=3	3	0.056	0.07	0.213	0.125	0.758	0.777
P30048	PRDX3	Thioredoxin-dependent peroxide reductase, mitochondrial OS=Homo sapiens OX=9606 GN=PRDX3 PE=1 SV=3	10	-0.024	0.07	0.602	0.139	0.909	0.777
Q8WTT2	NOC3L	Nucleolar complex protein 3 homolog OS=Homo sapiens OX=9606 GN=NOC3L PE=1 SV=1	8	0.08	0.07	0.22	0.28	0.76	0.879
P68371	TUBB4B	Tubulin beta-4B chain OS=Homo sapiens OX=9606 GN=TUBB4B PE=1 SV=1	1	-0.036	0.07	0.585	0.293	0.904	0.886
Q8NCX0	CCDC150	Coiled-coil domain-containing protein 150 OS=Homo sapiens OX=9606 GN=CCDC150 PE=1 SV=2	1	-0.042	0.07	0.55	0.33	0.897	0.897
Q13033-2	STRN3	Isoform of Q13033, Isoform Alpha of Striatin-3 OS=Homo sapiens OX=9606 GN=STRN3 PE=1 SV=3	1	-0.041	0.07	0.602	0.376	0.909	0.917
F5H413	MFAP5	Isoform of Q13361, Microfibrillar-associated protein 5 OS=Homo sapiens OX=9606 GN=MFAP5 PE=1 SV=1	1	0.069	0.07	0.41	0.407	0.85	0.925
B4DHE8	MSI2	Isoform of Q96DH6, RNA-binding protein Musashi homolog 2 OS=Homo sapiens OX=9606 GN=MSI2 PE=1 SV=1	3	0.008	0.069	0.943	0.545	0.99	0.955
P14927	UQCRB	Cytochrome b-c1 complex subunit 7 OS=Homo sapiens OX=9606 GN=UQCRB PE=1 SV=2	8	-0.055	0.069	0.184	0.099	0.734	0.768
A0A590UK80	readthrough,	readthrough, Uncharacterized protein (Fragment) OS=Homo sapiens OX=9606 PE=3 SV=1	8	0.158	0.069	0.114	0.474	0.664	0.943
O15347	HMGB3	High mobility group protein B3 OS=Homo sapiens OX=9606 GN=HMGB3 PE=1 SV=4	5	0.034	0.069	0.364	0.0775	0.831	0.764
O60645	EXOC3	Exocyst complex component 3 OS=Homo sapiens OX=9606 GN=EXOC3 PE=1 SV=3	6	0.022	0.069	0.502	0.0488	0.886	0.753
Q13405	MRPL49	39S ribosomal protein L49, mitochondrial OS=Homo sapiens OX=9606 GN=MRPL49 PE=1 SV=1	6	-0.141	0.069	0.0542	0.318	0.602	0.892
P61081	UBE2M	NEDD8-conjugating enzyme Ubc12 OS=Homo sapiens OX=9606 GN=UBE2M PE=1 SV=1	8	-0.025	0.069	0.505	0.0856	0.888	0.765
Q7Z434	MAVS	Mitochondrial antiviral-signaling protein OS=Homo sapiens OX=9606 GN=MAVS PE=1 SV=2	12	0.022	0.069	0.576	0.0899	0.902	0.766
Q96GQ7	DDX27	Probable ATP-dependent RNA helicase DDX27 OS=Homo sapiens OX=9606 GN=DDX27 PE=1 SV=2	10	0.036	0.069	0.365	0.0993	0.831	0.768
Q6UXT9	ABHD15	Protein ABHD15 OS=Homo sapiens OX=9606 GN=ABHD15 PE=1 SV=2	1	0.058	0.069	0.197	0.125	0.751	0.777
O75368	SH3BGRL	SH3 domain-binding glutamic acid-rich-like protein OS=Homo sapiens OX=9606 GN=SH3BGRL PE=1 SV=1	7	-0.028	0.069	0.638	0.26	0.919	0.873
P0C7W6	CCDC172	Coiled-coil domain-containing protein 172 OS=Homo sapiens OX=9606 GN=CCDC172 PE=1 SV=1	1	0.076	0.069	0.169	0.209	0.722	0.837
P23511	NFYA	Nuclear transcription factor Y subunit alpha OS=Homo sapiens OX=9606 GN=NFYA PE=1 SV=2	4	-0.029	0.069	0.529	0.148	0.894	0.778
Q99536	VAT1	Synaptic vesicle membrane protein VAT-1 homolog OS=Homo sapiens OX=9606 GN=VAT1 PE=1 SV=2	20	0.04	0.069	0.425	0.174	0.857	0.808
Q9BZ23	PANK2	Pantothenate kinase 2, mitochondrial OS=Homo sapiens OX=9606 GN=PANK2 PE=1 SV=3	5	-0.044	0.069	0.411	0.203	0.85	0.833
Q9BQE5	APOL2	Apolipoprotein L2 OS=Homo sapiens OX=9606 GN=APOL2 PE=1 SV=1	2	-0.01	0.069	0.882	0.299	0.975	0.888
H3BPK7	AARS1	Isoform of P49588, Alanine--tRNA ligase OS=Homo sapiens OX=9606 GN=AARS1 PE=1 SV=4	1	-0.06	0.069	0.469	0.408	0.869	0.926
Q8IYU8	MICU2	Calcium uptake protein 2, mitochondrial OS=Homo sapiens OX=9606 GN=MICU2 PE=1 SV=2	1	0.122	0.069	0.498	0.7	0.884	0.976
B3KV94	KDM5B	Isoform of Q9UGL1, Jumonji, AT rich interactive domain 1B (RBP2-like), isoform CRA_a (Fragment) OS=Homo sapiens OX=9606 GN=KDM5B PE=1 SV=1	1	0.05	0.069	0.634	0.517	0.918	0.951
Q8WUD4	CCDC12	Coiled-coil domain-containing protein 12 OS=Homo sapiens OX=9606 GN=CCDC12 PE=1 SV=1	7	0.018	0.068	0.362	0.00363	0.831	0.582
Q96EV8	DTNBP1	Dysbindin OS=Homo sapiens OX=9606 GN=DTNBP1 PE=1 SV=1	6	0.039	0.068	0.108	0.0101	0.659	0.659
A6NMN0	PHKA1	Isoform of P46020, Phosphorylase b kinase regulatory subunit OS=Homo sapiens OX=9606 GN=PHKA1 PE=1 SV=1	7	0.016	0.068	0.594	0.0357	0.909	0.753
Q9BVC5	C2orf49	Ashwin OS=Homo sapiens OX=9606 GN=C2orf49 PE=1 SV=1	9	-0.035	0.068	0.255	0.0385	0.773	0.753
O95149	SNUPN	Snurportin-1 OS=Homo sapiens OX=9606 GN=SNUPN PE=1 SV=1	4	0.043	0.068	0.222	0.0664	0.76	0.759
Q6V1X1	DPP8	Dipeptidyl peptidase 8 OS=Homo sapiens OX=9606 GN=DPP8 PE=1 SV=1	3	0.01	0.068	0.773	0.0777	0.95	0.764
A6NFS0	ZNF275	Isoform of Q9NSD4, Zinc finger protein 275 OS=Homo sapiens OX=9606 GN=ZNF275 PE=1 SV=1	2	0.161	0.068	0.203	0.58	0.752	0.964
Q9NSK0	KLC4	Kinesin light chain 4 OS=Homo sapiens OX=9606 GN=KLC4 PE=1 SV=3	4	0.001	0.068	0.983	0.122	0.996	0.777
Q9H5X1	CIAO2A	Cytosolic iron-sulfur assembly component 2A OS=Homo sapiens OX=9606 GN=CIAO2A PE=1 SV=1	3	0.021	0.068	0.633	0.134	0.918	0.777
O43524	FOXO3	Forkhead box protein O3 OS=Homo sapiens OX=9606 GN=FOXO3 PE=1 SV=1	2	0.039	0.068	0.419	0.172	0.854	0.803
Q17RY0	CPEB4	Cytoplasmic polyadenylation element-binding protein 4 OS=Homo sapiens OX=9606 GN=CPEB4 PE=1 SV=1	5	-0.04	0.068	0.625	0.41	0.917	0.928
A4D1E9	GTPBP10	GTP-binding protein 10 OS=Homo sapiens OX=9606 GN=GTPBP10 PE=1 SV=1	3	0.061	0.068	0.384	0.336	0.838	0.898
A6NHL2	TUBAL3	Tubulin alpha chain-like 3 OS=Homo sapiens OX=9606 GN=TUBAL3 PE=1 SV=2	1	0.058	0.068	0.692	0.647	0.93	0.969
Q9NR30	DDX21	Nucleolar RNA helicase 2 OS=Homo sapiens OX=9606 GN=DDX21 PE=1 SV=5	31	0.125	0.067	0.00196	0.0601	0.375	0.753
O60927	PPP1R11	E3 ubiquitin-protein ligase PPP1R11 OS=Homo sapiens OX=9606 GN=PPP1R11 PE=1 SV=1	5	0.01	0.067	0.786	0.0816	0.955	0.765
A0A096LPC5	WASHC2C	Isoform of Q9Y4E1, WASH complex subunit 2C OS=Homo sapiens OX=9606 GN=WASHC2C PE=1 SV=1	6	0.036	0.067	0.301	0.0677	0.801	0.761
Q9BX46	RBM24	RNA-binding protein 24 OS=Homo sapiens OX=9606 GN=RBM24 PE=1 SV=1	3	-0.244	0.067	0.0162	0.458	0.507	0.937
P63279	UBE2I	SUMO-conjugating enzyme UBC9 OS=Homo sapiens OX=9606 GN=UBE2I PE=1 SV=1	9	-0.017	0.067	0.518	0.0222	0.89	0.733
P62316	SNRPD2	Small nuclear ribonucleoprotein Sm D2 OS=Homo sapiens OX=9606 GN=SNRPD2 PE=1 SV=1	2	0.01	0.067	0.703	0.0248	0.933	0.74
Q9BX66-12	SORBS1	Isoform of Q9BX66, Isoform 12 of Sorbin and SH3 domain-containing protein 1 OS=Homo sapiens OX=9606 GN=SORBS1 PE=1 SV=3	12	0.032	0.067	0.259	0.0259	0.775	0.74
P17096	HMGA1	High mobility group protein HMG-I/HMG-Y OS=Homo sapiens OX=9606 GN=HMGA1 PE=1 SV=3	4	0.076	0.067	0.0295	0.0505	0.568	0.753
Q96S90	LYSMD1	LysM and putative peptidoglycan-binding domain-containing protein 1 OS=Homo sapiens OX=9606 GN=LYSMD1 PE=1 SV=1	3	-0.088	0.067	0.0351	0.0972	0.574	0.766
F8WCT1	ARL6IP4	Isoform of Q66PJ3, ADP-ribosylation factor-like protein 6-interacting protein 4 OS=Homo sapiens OX=9606 GN=ARL6IP4 PE=1 SV=1	2	0.044	0.067	0.517	0.325	0.89	0.895
O15234	CASC3	Protein CASC3 OS=Homo sapiens OX=9606 GN=CASC3 PE=1 SV=2	8	0.05	0.067	0.162	0.0681	0.714	0.761
Q9UK10	ZNF225	Zinc finger protein 225 OS=Homo sapiens OX=9606 GN=ZNF225 PE=1 SV=2	1	0.076	0.067	0.0681	0.101	0.624	0.77
P25791	LMO2	Rhombotin-2 OS=Homo sapiens OX=9606 GN=LMO2 PE=1 SV=1	1	-0.128	0.067	0.0712	0.32	0.624	0.894
Q9NZJ6	COQ3	Ubiquinone biosynthesis O-methyltransferase, mitochondrial OS=Homo sapiens OX=9606 GN=COQ3 PE=1 SV=3	1	-0.025	0.067	0.576	0.15	0.902	0.781
D6RCF4	CISD2	Isoform of Q8N5K1, CDGSH iron-sulfur domain-containing protein 2 OS=Homo sapiens OX=9606 GN=CISD2 PE=1 SV=1	1	-0.123	0.067	0.106	0.361	0.659	0.907
Q6R327	RICTOR	Rapamycin-insensitive companion of mTOR OS=Homo sapiens OX=9606 GN=RICTOR PE=1 SV=1	1	-0.004	0.067	0.949	0.327	0.99	0.896
Q8WUE5	CT55	Cancer/testis antigen 55 OS=Homo sapiens OX=9606 GN=CT55 PE=1 SV=1	2	0.039	0.067	0.499	0.252	0.885	0.87
P11388	TOP2A	DNA topoisomerase 2-alpha OS=Homo sapiens OX=9606 GN=TOP2A PE=1 SV=3	22	0.055	0.067	0.186	0.115	0.734	0.777
P40261	NNMT	Nicotinamide N-methyltransferase OS=Homo sapiens OX=9606 GN=NNMT PE=1 SV=1	3	0.086	0.067	0.12	0.222	0.673	0.846
O00487	PSMD14	26S proteasome non-ATPase regulatory subunit 14 OS=Homo sapiens OX=9606 GN=PSMD14 PE=1 SV=1	11	-0.035	0.067	0.418	0.136	0.853	0.777
A0A140T9R1	FLOT1	Isoform of O75955, Flotillin (Fragment) OS=Homo sapiens OX=9606 GN=FLOT1 PE=1 SV=1	3	-0.004	0.067	0.936	0.16	0.989	0.796
A8MT69	CENPX	Centromere protein X OS=Homo sapiens OX=9606 GN=CENPX PE=1 SV=1	1	0.048	0.067	0.311	0.163	0.808	0.796
P62330	ARF6	ADP-ribosylation factor 6 OS=Homo sapiens OX=9606 GN=ARF6 PE=1 SV=2	7	-0.011	0.067	0.812	0.165	0.961	0.797
Q9Y5J7	TIMM9	Mitochondrial import inner membrane translocase subunit Tim9 OS=Homo sapiens OX=9606 GN=TIMM9 PE=1 SV=1	5	-0.061	0.067	0.306	0.266	0.805	0.873
O15504	NUP42	Nucleoporin NUP42 OS=Homo sapiens OX=9606 GN=NUP42 PE=1 SV=1	2	-0.18	0.067	0.2	0.623	0.752	0.965
A2IDA3	MPG	Isoform of P29372, 3-methyladenine DNA glycosidase (Fragment) OS=Homo sapiens OX=9606 GN=MPG PE=1 SV=1	5	0.043	0.067	0.406	0.203	0.848	0.833
Q5VWU8	PARD3	Isoform of Q8TEW0, Partitioning defective 3 homolog OS=Homo sapiens OX=9606 GN=PARD3 PE=1 SV=1	3	0.077	0.067	0.252	0.319	0.773	0.893
Q96FX2	DPH3	DPH3 homolog OS=Homo sapiens OX=9606 GN=DPH3 PE=1 SV=1	1	0.056	0.067	0.376	0.296	0.835	0.886
F8VQD9	ATG101	Isoform of Q9BSB4, Autophagy-related protein 101 (Fragment) OS=Homo sapiens OX=9606 GN=ATG101 PE=1 SV=1	2	0.036	0.067	0.587	0.317	0.904	0.892
D6RF23	RACK1	Isoform of P63244, Receptor of-activated protein C kinase 1 OS=Homo sapiens OX=9606 GN=RACK1 PE=1 SV=1	2	0.008	0.067	0.901	0.33	0.978	0.897
Q8WWX9	SELENOM	Selenoprotein M OS=Homo sapiens OX=9606 GN=SELENOM PE=1 SV=3	1	0.02	0.067	0.809	0.418	0.961	0.93
P11234	RALB	Ras-related protein Ral-B OS=Homo sapiens OX=9606 GN=RALB PE=1 SV=1	2	0.24	0.066	0.000138	0.17	0.191	0.799
Q5T7Y6	S100A1	Isoform of P23297, Protein S100 OS=Homo sapiens OX=9606 GN=S100A1 PE=1 SV=1	2	-0.007	0.066	0.872	0.136	0.97	0.777
A0A0A0MR98	NADK	Isoform of O95544, NAD(+) kinase OS=Homo sapiens OX=9606 GN=NADK PE=1 SV=1	2	0.03	0.066	0.27	0.0255	0.78	0.74
Q12974	PTP4A2	Protein tyrosine phosphatase type IVA 2 OS=Homo sapiens OX=9606 GN=PTP4A2 PE=1 SV=1	5	0.029	0.066	0.285	0.0265	0.792	0.74
Q9NQG5	RPRD1B	Regulation of nuclear pre-mRNA domain-containing protein 1B OS=Homo sapiens OX=9606 GN=RPRD1B PE=1 SV=1	14	0.027	0.066	0.367	0.0378	0.832	0.753
Q9BX68	HINT2	Histidine triad nucleotide-binding protein 2, mitochondrial OS=Homo sapiens OX=9606 GN=HINT2 PE=1 SV=1	5	-0.117	0.066	0.0438	0.23	0.574	0.854
A0A499FJI4	MYCBP2	Isoform of O75592, RCR-type E3 ubiquitin transferase OS=Homo sapiens OX=9606 GN=MYCBP2 PE=1 SV=1	6	0.09	0.066	0.0543	0.143	0.602	0.777
P18754	RCC1	Regulator of chromosome condensation OS=Homo sapiens OX=9606 GN=RCC1 PE=1 SV=1	10	0.072	0.066	0.0692	0.0916	0.624	0.766
Q9NQ92	COPRS	Coordinator of PRMT5 and differentiation stimulator OS=Homo sapiens OX=9606 GN=COPRS PE=1 SV=3	3	0.049	0.066	0.218	0.104	0.759	0.775
O75956	CDK2AP2	Cyclin-dependent kinase 2-associated protein 2 OS=Homo sapiens OX=9606 GN=CDK2AP2 PE=1 SV=1	2	-0.025	0.066	0.53	0.11	0.894	0.777
Q9Y2X0	MED16	Mediator of RNA polymerase II transcription subunit 16 OS=Homo sapiens OX=9606 GN=MED16 PE=1 SV=2	4	0.042	0.066	0.441	0.234	0.862	0.857
Q9Y2X9	ZNF281	Zinc finger protein 281 OS=Homo sapiens OX=9606 GN=ZNF281 PE=1 SV=1	7	-0.09	0.066	0.114	0.233	0.664	0.856
P30044	PRDX5	Peroxiredoxin-5, mitochondrial OS=Homo sapiens OX=9606 GN=PRDX5 PE=1 SV=4	10	-0.053	0.066	0.199	0.117	0.752	0.777
Q9H910	JPT2	Jupiter microtubule associated homolog 2 OS=Homo sapiens OX=9606 GN=JPT2 PE=1 SV=1	3	0.166	0.066	0.435	0.753	0.859	0.983
P46781	RPS9	40S ribosomal protein S9 OS=Homo sapiens OX=9606 GN=RPS9 PE=1 SV=3	20	0.049	0.066	0.268	0.144	0.78	0.777
Q9NZI7	UBP1	Upstream-binding protein 1 OS=Homo sapiens OX=9606 GN=UBP1 PE=1 SV=1	4	-0.035	0.066	0.426	0.151	0.857	0.784
Q9Y546	LRRC42	Leucine-rich repeat-containing protein 42 OS=Homo sapiens OX=9606 GN=LRRC42 PE=1 SV=1	1	0.026	0.066	0.702	0.346	0.932	0.902
Q9Y2X8	UBE2D4	Ubiquitin-conjugating enzyme E2 D4 OS=Homo sapiens OX=9606 GN=UBE2D4 PE=1 SV=1	1	-0.005	0.066	0.925	0.211	0.987	0.837
P20962	PTMS	Parathymosin OS=Homo sapiens OX=9606 GN=PTMS PE=1 SV=2	4	0.135	0.065	0.00592	0.141	0.419	0.777
G5EA03	LIMCH1	Isoform of Q9UPQ0, LIM and calponin homology domains-containing protein 1 OS=Homo sapiens OX=9606 GN=LIMCH1 PE=1 SV=1	1	0.061	0.065	0.368	0.337	0.833	0.898
A0A2R8Y4C2	BCAR1	Isoform of P56945, Breast cancer anti-estrogen resistance protein 1 OS=Homo sapiens OX=9606 GN=BCAR1 PE=1 SV=1	7	-0.082	0.065	0.036	0.0868	0.574	0.766
Q6P5X5	C22orf39	UPF0545 protein C22orf39 OS=Homo sapiens OX=9606 GN=C22orf39 PE=1 SV=2	2	-0.115	0.065	0.0683	0.277	0.624	0.878
E9PJ50	ZNF48	Isoform of Q96MX3, Zinc finger protein 48 (Fragment) OS=Homo sapiens OX=9606 GN=ZNF48 PE=1 SV=1	1	0.145	0.065	0.255	0.605	0.773	0.965
Q9UHV7	MED13	Mediator of RNA polymerase II transcription subunit 13 OS=Homo sapiens OX=9606 GN=MED13 PE=1 SV=3	6	-0.021	0.065	0.516	0.0618	0.89	0.753
P61158	ACTR3	Actin-related protein 3 OS=Homo sapiens OX=9606 GN=ACTR3 PE=1 SV=3	20	-0.075	0.065	0.0672	0.109	0.622	0.777
Q9BZL1	UBL5	Ubiquitin-like protein 5 OS=Homo sapiens OX=9606 GN=UBL5 PE=1 SV=1	6	-0.049	0.065	0.155	0.0687	0.707	0.761
Q6IN84	MRM1	rRNA methyltransferase 1, mitochondrial OS=Homo sapiens OX=9606 GN=MRM1 PE=1 SV=1	4	0.018	0.065	0.648	0.111	0.922	0.777
P15529	CD46	Membrane cofactor protein OS=Homo sapiens OX=9606 GN=CD46 PE=1 SV=3	3	0.019	0.065	0.637	0.127	0.919	0.777
H3BQ52	ARPP19	Isoform of P56211, cAMP-regulated phosphoprotein 19 OS=Homo sapiens OX=9606 GN=ARPP19 PE=1 SV=1	3	-0.01	0.065	0.871	0.284	0.97	0.88
O94763-4	URI1	Isoform of O94763, Isoform 4 of Unconventional prefoldin RPB5 interactor 1 OS=Homo sapiens OX=9606 GN=URI1 PE=1 SV=3	1	-0.001	0.065	0.994	0.615	0.999	0.965
P60983	GMFB	Glia maturation factor beta OS=Homo sapiens OX=9606 GN=GMFB PE=1 SV=2	5	-0.042	0.065	0.34	0.15	0.821	0.78
A0A0B4J1V8	PPAN-P2RY11	PPAN-P2RY11 readthrough, HCG2039996 OS=Homo sapiens OX=9606 GN=PPAN-P2RY11 PE=3 SV=1	5	0.02	0.065	0.661	0.171	0.922	0.801
Q9BSK4	FEM1A	Protein fem-1 homolog A OS=Homo sapiens OX=9606 GN=FEM1A PE=1 SV=1	1	0.048	0.065	0.312	0.176	0.808	0.808
E9PS23	CFL1	Isoform of P23528, Cofilin, non-muscle isoform (Fragment) OS=Homo sapiens OX=9606 GN=CFL1 PE=1 SV=8	1	-0.025	0.065	0.812	0.531	0.961	0.953
Q9H5V7	IKZF5	Zinc finger protein Pegasus OS=Homo sapiens OX=9606 GN=IKZF5 PE=1 SV=1	2	0.116	0.065	0.234	0.498	0.764	0.947
Q9Y2Z4	YARS2	Tyrosine--tRNA ligase, mitochondrial OS=Homo sapiens OX=9606 GN=YARS2 PE=1 SV=2	10	-0.047	0.065	0.363	0.214	0.831	0.841
P62829	RPL23	60S ribosomal protein L23 OS=Homo sapiens OX=9606 GN=RPL23 PE=1 SV=1	9	-0.018	0.065	0.732	0.241	0.936	0.863
Q96B96	TMEM159	Lipid droplet assembly factor 1 OS=Homo sapiens OX=9606 GN=TMEM159 PE=1 SV=2	1	0.122	0.065	0.275	0.552	0.784	0.958
A0A1W2PR95	IGBP1P2	HCG1642624, isoform CRA_a OS=Homo sapiens OX=9606 GN=IGBP1P2 PE=1 SV=1	1	0.027	0.065	0.76	0.46	0.944	0.939
O00194	RAB27B	Ras-related protein Rab-27B OS=Homo sapiens OX=9606 GN=RAB27B PE=1 SV=4	1	0.019	0.065	0.887	0.633	0.975	0.965
Q9NQG7	HPS4	Hermansky-Pudlak syndrome 4 protein OS=Homo sapiens OX=9606 GN=HPS4 PE=1 SV=2	1	0.072	0.065	0.581	0.618	0.902	0.965
Q96RR4	CAMKK2	Calcium/calmodulin-dependent protein kinase kinase 2 OS=Homo sapiens OX=9606 GN=CAMKK2 PE=1 SV=2	2	0.077	0.064	0.24	0.323	0.765	0.894
Q9Y624	F11R	Junctional adhesion molecule A OS=Homo sapiens OX=9606 GN=F11R PE=1 SV=1	1	-0.145	0.064	0.0144	0.236	0.507	0.858
Q96B45	BORCS7	BLOC-1-related complex subunit 7 OS=Homo sapiens OX=9606 GN=BORCS7 PE=3 SV=2	3	-0.142	0.064	0.0342	0.311	0.574	0.892
Q9H6R0	DHX33	ATP-dependent RNA helicase DHX33 OS=Homo sapiens OX=9606 GN=DHX33 PE=1 SV=2	1	0.176	0.064	0.0392	0.42	0.574	0.93
Q9BXS6	NUSAP1	Nucleolar and spindle-associated protein 1 OS=Homo sapiens OX=9606 GN=NUSAP1 PE=1 SV=1	13	0.037	0.064	0.213	0.0407	0.758	0.753
Q8IVM0	CCDC50	Coiled-coil domain-containing protein 50 OS=Homo sapiens OX=9606 GN=CCDC50 PE=1 SV=1	12	0.008	0.064	0.796	0.0628	0.959	0.753
Q96BM9	ARL8A	ADP-ribosylation factor-like protein 8A OS=Homo sapiens OX=9606 GN=ARL8A PE=1 SV=1	2	0.059	0.064	0.117	0.0934	0.671	0.766
P11387	TOP1	DNA topoisomerase 1 OS=Homo sapiens OX=9606 GN=TOP1 PE=1 SV=2	2	0.09	0.064	0.0953	0.218	0.649	0.844
Q96B36	AKT1S1	Proline-rich AKT1 substrate 1 OS=Homo sapiens OX=9606 GN=AKT1S1 PE=1 SV=1	6	0.036	0.064	0.364	0.115	0.831	0.777
Q8WUF8	FAM172A	Cotranscriptional regulator FAM172A OS=Homo sapiens OX=9606 GN=FAM172A PE=1 SV=1	1	0.069	0.064	0.171	0.204	0.724	0.833
D6RAN1	PDLIM7	Isoform of Q9NR12, PDZ and LIM domain protein 7 (Fragment) OS=Homo sapiens OX=9606 GN=PDLIM7 PE=1 SV=1	1	0.028	0.064	0.626	0.267	0.917	0.874
Q9H0X4	FAM234A	Protein FAM234A OS=Homo sapiens OX=9606 GN=FAM234A PE=1 SV=1	2	0.024	0.064	0.703	0.313	0.933	0.892
P62280	RPS11	40S ribosomal protein S11 OS=Homo sapiens OX=9606 GN=RPS11 PE=1 SV=3	9	-0.035	0.064	0.624	0.378	0.917	0.917
A0A0J9YYE2	ZC3H3	Isoform of Q8IXZ2, Zinc finger CCCH domain-containing protein 3 (Fragment) OS=Homo sapiens OX=9606 GN=ZC3H3 PE=1 SV=1	1	0.075	0.064	0.394	0.467	0.845	0.941
O43402	EMC8	ER membrane protein complex subunit 8 OS=Homo sapiens OX=9606 GN=EMC8 PE=1 SV=1	2	0.063	0.064	0.517	0.509	0.89	0.951
Q5T7W0	ZNF618	Zinc finger protein 618 OS=Homo sapiens OX=9606 GN=ZNF618 PE=1 SV=1	1	0.032	0.064	0.808	0.635	0.961	0.965
H0Y993	DEK	Isoform of P35659, DEK oncogene (DNA binding), isoform CRA_b OS=Homo sapiens OX=9606 GN=DEK PE=1 SV=2	16	0.091	0.063	0.0116	0.0631	0.475	0.753
P01111	NRAS	GTPase NRas OS=Homo sapiens OX=9606 GN=NRAS PE=1 SV=1	3	-0.012	0.063	0.757	0.134	0.944	0.777
Q6ZS86	GK5	Putative glycerol kinase 5 OS=Homo sapiens OX=9606 GN=GK5 PE=2 SV=2	1	-0.322	0.063	0.0239	0.626	0.537	0.965
A0A3B3ISF0	LARP1B	Isoform of Q659C4, La-related protein 1B OS=Homo sapiens OX=9606 GN=LARP1B PE=1 SV=1	9	0.01	0.063	0.693	0.0245	0.93	0.74
Q9UEE9	CFDP1	Craniofacial development protein 1 OS=Homo sapiens OX=9606 GN=CFDP1 PE=1 SV=1	11	-0.064	0.063	0.0376	0.0417	0.574	0.753
Q9NXX6	NSMCE4A	Non-structural maintenance of chromosomes element 4 homolog A OS=Homo sapiens OX=9606 GN=NSMCE4A PE=1 SV=2	6	0.021	0.063	0.469	0.0401	0.869	0.753
Q04837	SSBP1	Single-stranded DNA-binding protein, mitochondrial OS=Homo sapiens OX=9606 GN=SSBP1 PE=1 SV=1	10	-0.102	0.063	0.052	0.21	0.602	0.837
O95059	RPP14	Ribonuclease P protein subunit p14 OS=Homo sapiens OX=9606 GN=RPP14 PE=1 SV=3	3	-0.23	0.063	0.0567	0.578	0.607	0.963
Q9NZN8	CNOT2	CCR4-NOT transcription complex subunit 2 OS=Homo sapiens OX=9606 GN=CNOT2 PE=1 SV=1	12	-0.004	0.063	0.911	0.0719	0.982	0.761
K7ELI9	SDF2	Isoform of Q99470, Stromal cell-derived factor 2 (Fragment) OS=Homo sapiens OX=9606 GN=SDF2 PE=1 SV=1	1	-0.112	0.063	0.281	0.537	0.789	0.955
P05091	ALDH2	Aldehyde dehydrogenase, mitochondrial OS=Homo sapiens OX=9606 GN=ALDH2 PE=1 SV=2	18	-0.019	0.063	0.619	0.119	0.915	0.777
Q96HE9	PRR11	Proline-rich protein 11 OS=Homo sapiens OX=9606 GN=PRR11 PE=1 SV=1	1	0.064	0.063	0.397	0.405	0.847	0.924
G8JLM4	USHBP1	Isoform of Q8N6Y0, Usher syndrome type-1C protein-binding protein 1 OS=Homo sapiens OX=9606 GN=USHBP1 PE=1 SV=1	1	0.071	0.063	0.139	0.185	0.687	0.819
C9JWZ6	KIAA0895	Isoform of Q8NCT3, Uncharacterized protein KIAA0895 (Fragment) OS=Homo sapiens OX=9606 GN=KIAA0895 PE=4 SV=1	1	0.053	0.063	0.21	0.144	0.756	0.777
Q9BUL9	RPP25	Ribonuclease P protein subunit p25 OS=Homo sapiens OX=9606 GN=RPP25 PE=1 SV=1	2	0.042	0.063	0.365	0.18	0.831	0.814
H7BZW6	SAP18	Isoform of O00422, Histone deacetylase complex subunit SAP18 (Fragment) OS=Homo sapiens OX=9606 GN=SAP18 PE=1 SV=2	3	0.011	0.063	0.817	0.211	0.961	0.837
Q5VXN0	RPF2	Isoform of Q9H7B2, Ribosome production factor 2 homolog (Fragment) OS=Homo sapiens OX=9606 GN=RPF2 PE=1 SV=1	3	0.039	0.063	0.434	0.212	0.859	0.837
P50225	SULT1A1	Sulfotransferase 1A1 OS=Homo sapiens OX=9606 GN=SULT1A1 PE=1 SV=3	5	-0.046	0.063	0.4	0.258	0.847	0.871
Q14833-2	GRM4	Isoform of Q14833, Isoform 2 of Metabotropic glutamate receptor 4 OS=Homo sapiens OX=9606 GN=GRM4 PE=2 SV=1	1	0.025	0.063	0.826	0.577	0.962	0.962
V9GYY5	readthrough,	readthrough, Nucleolar protein 12 (Fragment) OS=Homo sapiens OX=9606 PE=3 SV=1	1	0.017	0.063	0.8	0.344	0.961	0.901
P63146	UBE2B	Ubiquitin-conjugating enzyme E2 B OS=Homo sapiens OX=9606 GN=UBE2B PE=1 SV=1	2	-0.035	0.063	0.6	0.349	0.909	0.903
O75563	SKAP2	Src kinase-associated phosphoprotein 2 OS=Homo sapiens OX=9606 GN=SKAP2 PE=1 SV=1	3	0.014	0.063	0.869	0.471	0.97	0.941
P61978-2	HNRNPK	Isoform of P61978, Isoform 2 of Heterogeneous nuclear ribonucleoprotein K OS=Homo sapiens OX=9606 GN=HNRNPK PE=1 SV=1	2	-0.095	0.063	0.427	0.598	0.857	0.965
Q96D71	REPS1	RalBP1-associated Eps domain-containing protein 1 OS=Homo sapiens OX=9606 GN=REPS1 PE=1 SV=3	12	0.012	0.062	0.543	0.00676	0.897	0.63
A0A669KBJ1	WHRN	Isoform of Q9P202, Whirlin (Fragment) OS=Homo sapiens OX=9606 GN=WHRN PE=1 SV=1	1	-0.001	0.062	0.991	0.319	0.998	0.893
Q6NYC8	PPP1R18	Phostensin OS=Homo sapiens OX=9606 GN=PPP1R18 PE=1 SV=1	21	0.015	0.062	0.533	0.0175	0.894	0.732
Q9Y5Z4	HEBP2	Heme-binding protein 2 OS=Homo sapiens OX=9606 GN=HEBP2 PE=1 SV=1	7	-0.102	0.062	0.0193	0.127	0.528	0.777
P84095	RHOG	Rho-related GTP-binding protein RhoG OS=Homo sapiens OX=9606 GN=RHOG PE=1 SV=1	5	0.078	0.062	0.0263	0.0685	0.549	0.761
P09668	CTSH	Pro-cathepsin H OS=Homo sapiens OX=9606 GN=CTSH PE=1 SV=4	9	-0.096	0.062	0.0281	0.136	0.563	0.777
Q96QD9	FYTTD1	UAP56-interacting factor OS=Homo sapiens OX=9606 GN=FYTTD1 PE=1 SV=3	3	0.039	0.062	0.402	0.195	0.848	0.825
Q969U7	PSMG2	Proteasome assembly chaperone 2 OS=Homo sapiens OX=9606 GN=PSMG2 PE=1 SV=1	11	-0.038	0.062	0.165	0.0296	0.717	0.746
Q9Y5L4	TIMM13	Mitochondrial import inner membrane translocase subunit Tim13 OS=Homo sapiens OX=9606 GN=TIMM13 PE=1 SV=1	5	-0.048	0.062	0.124	0.0508	0.678	0.753
Q8N5C7	DTWD1	tRNA-uridine aminocarboxypropyltransferase 1 OS=Homo sapiens OX=9606 GN=DTWD1 PE=1 SV=1	5	0.069	0.062	0.0348	0.0555	0.574	0.753
Q9H582	ZNF644	Zinc finger protein 644 OS=Homo sapiens OX=9606 GN=ZNF644 PE=1 SV=2	2	0.112	0.062	0.0717	0.299	0.624	0.888
P20338	RAB4A	Ras-related protein Rab-4A OS=Homo sapiens OX=9606 GN=RAB4A PE=1 SV=3	6	-0.05	0.062	0.224	0.136	0.76	0.777
C9JNA8	IP6K1	Isoform of Q92551, Kinase OS=Homo sapiens OX=9606 GN=IP6K1 PE=1 SV=1	1	0.11	0.062	0.134	0.387	0.685	0.917
Q9H4E7	DEF6	Differentially expressed in FDCP 6 homolog OS=Homo sapiens OX=9606 GN=DEF6 PE=1 SV=1	7	0.055	0.062	0.183	0.136	0.734	0.777
A0A7I2V5T6	SLC4A2	Isoform of P04920, Anion exchange protein 2 OS=Homo sapiens OX=9606 GN=SLC4A2 PE=4 SV=1	5	0.073	0.062	0.169	0.242	0.722	0.863
Q5MIZ7	PPP4R3B	Serine/threonine-protein phosphatase 4 regulatory subunit 3B OS=Homo sapiens OX=9606 GN=PPP4R3B PE=1 SV=2	8	0	0.062	0.994	0.184	0.999	0.816
Q8NDX1	PSD4	PH and SEC7 domain-containing protein 4 OS=Homo sapiens OX=9606 GN=PSD4 PE=1 SV=2	2	0.034	0.062	0.633	0.386	0.918	0.917
Q9Y3A4	RRP7A	Ribosomal RNA-processing protein 7 homolog A OS=Homo sapiens OX=9606 GN=RRP7A PE=1 SV=2	2	0.083	0.062	0.299	0.434	0.801	0.933
H3BUF6	ATXN2L	Isoform of Q8WWM7, Ataxin-2-like protein OS=Homo sapiens OX=9606 GN=ATXN2L PE=1 SV=1	1	-0.082	0.062	0.335	0.465	0.82	0.94
Q8N1G1	REXO1	RNA exonuclease 1 homolog OS=Homo sapiens OX=9606 GN=REXO1 PE=1 SV=3	2	0.021	0.062	0.75	0.362	0.941	0.907
O94806	PRKD3	Serine/threonine-protein kinase D3 OS=Homo sapiens OX=9606 GN=PRKD3 PE=1 SV=1	1	0.02	0.062	0.846	0.552	0.966	0.958
P09496-2	CLTA	Isoform of P09496, Isoform Non-brain of Clathrin light chain A OS=Homo sapiens OX=9606 GN=CLTA PE=1 SV=1	10	-0.001	0.061	0.973	0.00577	0.994	0.599
Q9BQ61	TRIR	Telomerase RNA component interacting RNase OS=Homo sapiens OX=9606 GN=TRIR PE=1 SV=1	5	0.06	0.061	0.0153	0.0137	0.507	0.717
O76070	SNCG	Gamma-synuclein OS=Homo sapiens OX=9606 GN=SNCG PE=1 SV=2	10	0.065	0.061	0.0199	0.0267	0.528	0.74
P09012	SNRPA	U1 small nuclear ribonucleoprotein A OS=Homo sapiens OX=9606 GN=SNRPA PE=1 SV=3	10	0.016	0.061	0.546	0.0313	0.897	0.746
Q86SX6	GLRX5	Glutaredoxin-related protein 5, mitochondrial OS=Homo sapiens OX=9606 GN=GLRX5 PE=1 SV=2	2	-0.114	0.061	0.0336	0.224	0.574	0.849
Q99623	PHB2	Prohibitin-2 OS=Homo sapiens OX=9606 GN=PHB2 PE=1 SV=2	1	0.117	0.061	0.0374	0.248	0.574	0.869
O95777	LSM8	U6 snRNA-associated Sm-like protein LSm8 OS=Homo sapiens OX=9606 GN=LSM8 PE=1 SV=3	6	0.014	0.061	0.604	0.0383	0.91	0.753
A0A087WZ13	RAVER1	Isoform of Q8IY67, Ribonucleoprotein PTB-binding 1 OS=Homo sapiens OX=9606 GN=RAVER1 PE=1 SV=1	15	-0.074	0.061	0.0397	0.0847	0.574	0.765
Q5T6F2	UBAP2	Ubiquitin-associated protein 2 OS=Homo sapiens OX=9606 GN=UBAP2 PE=1 SV=1	15	-0.007	0.061	0.805	0.0482	0.961	0.753
Q9BV57	ADI1	1,2-dihydroxy-3-keto-5-methylthiopentene dioxygenase OS=Homo sapiens OX=9606 GN=ADI1 PE=1 SV=1	11	0.018	0.061	0.532	0.0462	0.894	0.753
P35249	RFC4	Replication factor C subunit 4 OS=Homo sapiens OX=9606 GN=RFC4 PE=1 SV=2	10	0.054	0.061	0.0828	0.0558	0.635	0.753
Q8WUX2	CHAC2	Glutathione-specific gamma-glutamylcyclotransferase 2 OS=Homo sapiens OX=9606 GN=CHAC2 PE=1 SV=1	4	0.084	0.061	0.0681	0.169	0.624	0.799
Q9Y3B2	EXOSC1	Exosome complex component CSL4 OS=Homo sapiens OX=9606 GN=EXOSC1 PE=1 SV=1	5	-0.013	0.061	0.703	0.0897	0.933	0.766
Q96B54	ZNF428	Zinc finger protein 428 OS=Homo sapiens OX=9606 GN=ZNF428 PE=1 SV=2	4	0.042	0.061	0.227	0.0926	0.763	0.766
O15145	ARPC3	Actin-related protein 2/3 complex subunit 3 OS=Homo sapiens OX=9606 GN=ARPC3 PE=1 SV=3	6	0.021	0.061	0.548	0.102	0.897	0.77
P62805	H4-16	Histone H4 OS=Homo sapiens OX=9606 GN=H4-16 PE=1 SV=2	3	0.081	0.061	0.119	0.231	0.673	0.854
Q8IY92	SLX4	Structure-specific endonuclease subunit SLX4 OS=Homo sapiens OX=9606 GN=SLX4 PE=1 SV=3	2	0.014	0.061	0.805	0.295	0.961	0.886
Q14126	DSG2	Desmoglein-2 OS=Homo sapiens OX=9606 GN=DSG2 PE=1 SV=2	4	0.012	0.061	0.857	0.36	0.968	0.906
P08579	SNRPB2	U2 small nuclear ribonucleoprotein B'' OS=Homo sapiens OX=9606 GN=SNRPB2 PE=1 SV=1	2	-0.048	0.061	0.349	0.231	0.822	0.854
Q15014	MORF4L2	Mortality factor 4-like protein 2 OS=Homo sapiens OX=9606 GN=MORF4L2 PE=1 SV=1	3	0.019	0.061	0.7	0.236	0.931	0.858
A0A1B0GTJ9	C1orf112	Isoform of Q9NSG2, Uncharacterized protein C1orf112 OS=Homo sapiens OX=9606 GN=C1orf112 PE=1 SV=1	1	0.016	0.061	0.749	0.246	0.941	0.865
Q8N7H5	PAF1	RNA polymerase II-associated factor 1 homolog OS=Homo sapiens OX=9606 GN=PAF1 PE=1 SV=2	13	0.004	0.061	0.933	0.258	0.989	0.871
H7C1Z9	FKBP14	Isoform of Q9NWM8, Peptidylprolyl isomerase (Fragment) OS=Homo sapiens OX=9606 GN=FKBP14 PE=1 SV=1	2	-0.031	0.061	0.587	0.292	0.904	0.886
Q00059	TFAM	Transcription factor A, mitochondrial OS=Homo sapiens OX=9606 GN=TFAM PE=1 SV=1	3	0.039	0.061	0.535	0.338	0.895	0.898
P0C1Z6	TFPT	TCF3 fusion partner OS=Homo sapiens OX=9606 GN=TFPT PE=1 SV=1	1	0.063	0.061	0.341	0.357	0.821	0.906
Q96NL8	C8orf37	Protein C8orf37 OS=Homo sapiens OX=9606 GN=C8orf37 PE=1 SV=1	1	-0.024	0.061	0.706	0.345	0.933	0.902
A0A3B3IT82	BLM	Isoform of P54132, DNA helicase OS=Homo sapiens OX=9606 GN=BLM PE=1 SV=1	17	0.011	0.06	0.618	0.0175	0.915	0.732
P16591	FER	Tyrosine-protein kinase Fer OS=Homo sapiens OX=9606 GN=FER PE=1 SV=2	4	0.087	0.06	0.0225	0.0959	0.537	0.766
Q9Y2Q3	GSTK1	Glutathione S-transferase kappa 1 OS=Homo sapiens OX=9606 GN=GSTK1 PE=1 SV=3	11	0.031	0.06	0.226	0.0298	0.762	0.746
Q13472	TOP3A	DNA topoisomerase 3-alpha OS=Homo sapiens OX=9606 GN=TOP3A PE=1 SV=1	4	0.048	0.06	0.299	0.197	0.801	0.826
P17544	ATF7	Cyclic AMP-dependent transcription factor ATF-7 OS=Homo sapiens OX=9606 GN=ATF7 PE=1 SV=3	5	-0.019	0.06	0.627	0.133	0.917	0.777
P35269	GTF2F1	General transcription factor IIF subunit 1 OS=Homo sapiens OX=9606 GN=GTF2F1 PE=1 SV=2	16	0.018	0.06	0.501	0.0406	0.886	0.753
Q9BTD8	RBM42	RNA-binding protein 42 OS=Homo sapiens OX=9606 GN=RBM42 PE=1 SV=1	10	-0.021	0.06	0.467	0.0462	0.869	0.753
Q96PK6	RBM14	RNA-binding protein 14 OS=Homo sapiens OX=9606 GN=RBM14 PE=1 SV=2	16	-0.038	0.06	0.338	0.14	0.821	0.777
P04114	APOB	Apolipoprotein B-100 OS=Homo sapiens OX=9606 GN=APOB PE=1 SV=2	5	0.075	0.06	0.0857	0.157	0.64	0.795
Q5TD07	NQO2	Isoform of P16083, Ribosyldihydronicotinamide dehydrogenase [quinone] OS=Homo sapiens OX=9606 GN=NQO2 PE=1 SV=1	13	-0.017	0.06	0.614	0.091	0.913	0.766
Q16777	H2AC20	Histone H2A type 2-C OS=Homo sapiens OX=9606 GN=H2AC20 PE=1 SV=4	3	0.096	0.06	0.0931	0.274	0.649	0.877
Q16864	ATP6V1F	V-type proton ATPase subunit F OS=Homo sapiens OX=9606 GN=ATP6V1F PE=1 SV=2	5	0.027	0.06	0.462	0.114	0.868	0.777
O75348	ATP6V1G1	V-type proton ATPase subunit G 1 OS=Homo sapiens OX=9606 GN=ATP6V1G1 PE=1 SV=3	5	-0.002	0.06	0.963	0.143	0.992	0.777
O60870	KIN	DNA/RNA-binding protein KIN17 OS=Homo sapiens OX=9606 GN=KIN PE=1 SV=2	5	-0.034	0.06	0.391	0.147	0.844	0.777
Q9NRS6	SNX15	Sorting nexin-15 OS=Homo sapiens OX=9606 GN=SNX15 PE=1 SV=1	5	-0.017	0.06	0.698	0.184	0.931	0.818
Q96A35	MRPL24	39S ribosomal protein L24, mitochondrial OS=Homo sapiens OX=9606 GN=MRPL24 PE=1 SV=1	2	0.083	0.06	0.197	0.341	0.751	0.901
O60361	NME2P1	Putative nucleoside diphosphate kinase OS=Homo sapiens OX=9606 GN=NME2P1 PE=5 SV=1	1	-0.015	0.06	0.784	0.271	0.954	0.877
Q9UIL1	SCOC	Short coiled-coil protein OS=Homo sapiens OX=9606 GN=SCOC PE=1 SV=2	1	-0.038	0.06	0.477	0.274	0.873	0.877
Q9BXV9	GON7	EKC/KEOPS complex subunit GON7 OS=Homo sapiens OX=9606 GN=GON7 PE=1 SV=2	4	0.069	0.06	0.287	0.35	0.793	0.903
P48449	LSS	Lanosterol synthase OS=Homo sapiens OX=9606 GN=LSS PE=1 SV=1	5	0.03	0.06	0.614	0.331	0.913	0.898
P19419	ELK1	ETS domain-containing protein Elk-1 OS=Homo sapiens OX=9606 GN=ELK1 PE=1 SV=2	2	-0.09	0.06	0.482	0.64	0.875	0.968
Q7Z460	CLASP1	CLIP-associating protein 1 OS=Homo sapiens OX=9606 GN=CLASP1 PE=1 SV=1	1	-0.06	0.06	0.525	0.525	0.894	0.953
P00374	DHFR	Dihydrofolate reductase OS=Homo sapiens OX=9606 GN=DHFR PE=1 SV=2	7	0.055	0.059	0.275	0.242	0.785	0.863
O00512	BCL9	B-cell CLL/lymphoma 9 protein OS=Homo sapiens OX=9606 GN=BCL9 PE=1 SV=4	3	0.027	0.059	0.298	0.0337	0.801	0.753
Q14244	MAP7	Ensconsin OS=Homo sapiens OX=9606 GN=MAP7 PE=1 SV=1	12	0.019	0.059	0.46	0.0344	0.867	0.753
P09382	LGALS1	Galectin-1 OS=Homo sapiens OX=9606 GN=LGALS1 PE=1 SV=2	11	-0.17	0.059	0.0248	0.397	0.537	0.921
O60828	PQBP1	Polyglutamine-binding protein 1 OS=Homo sapiens OX=9606 GN=PQBP1 PE=1 SV=1	12	-0.022	0.059	0.43	0.0464	0.858	0.753
O15541	RNF113A	E3 ubiquitin-protein ligase RNF113A OS=Homo sapiens OX=9606 GN=RNF113A PE=1 SV=1	11	0.024	0.059	0.449	0.075	0.864	0.764
P69892	HBG2	Hemoglobin subunit gamma-2 OS=Homo sapiens OX=9606 GN=HBG2 PE=1 SV=2	2	0.065	0.059	0.0603	0.084	0.608	0.765
Q16186	ADRM1	Proteasomal ubiquitin receptor ADRM1 OS=Homo sapiens OX=9606 GN=ADRM1 PE=1 SV=2	12	0.005	0.059	0.875	0.0629	0.972	0.753
Q00587	CDC42EP1	Cdc42 effector protein 1 OS=Homo sapiens OX=9606 GN=CDC42EP1 PE=1 SV=1	7	-0.005	0.059	0.882	0.0802	0.975	0.765
Q99797	MIPEP	Mitochondrial intermediate peptidase OS=Homo sapiens OX=9606 GN=MIPEP PE=1 SV=2	6	-0.009	0.059	0.782	0.0961	0.953	0.766
O95273	CCNDBP1	Cyclin-D1-binding protein 1 OS=Homo sapiens OX=9606 GN=CCNDBP1 PE=1 SV=2	5	0.028	0.059	0.478	0.144	0.873	0.777
Q8WUR7	C15orf40	UPF0235 protein C15orf40 OS=Homo sapiens OX=9606 GN=C15orf40 PE=1 SV=2	2	-0.007	0.059	0.863	0.152	0.969	0.786
E5RIZ4	MRPL15	Isoform of Q9P015, 39S ribosomal protein L15, mitochondrial (Fragment) OS=Homo sapiens OX=9606 GN=MRPL15 PE=1 SV=2	7	-0.017	0.059	0.694	0.186	0.93	0.821
Q9NY93	DDX56	Probable ATP-dependent RNA helicase DDX56 OS=Homo sapiens OX=9606 GN=DDX56 PE=1 SV=1	6	0.002	0.059	0.961	0.249	0.992	0.869
Q7Z7H5	TMED4	Transmembrane emp24 domain-containing protein 4 OS=Homo sapiens OX=9606 GN=TMED4 PE=1 SV=1	1	-0.105	0.059	0.357	0.597	0.83	0.965
Q7L3B6	CDC37L1	Hsp90 co-chaperone Cdc37-like 1 OS=Homo sapiens OX=9606 GN=CDC37L1 PE=1 SV=1	2	0.042	0.059	0.513	0.361	0.89	0.906
P35268	RPL22	60S ribosomal protein L22 OS=Homo sapiens OX=9606 GN=RPL22 PE=1 SV=2	5	-0.056	0.059	0.383	0.363	0.838	0.909
P00505-2	GOT2	Isoform of P00505, Isoform 2 of Aspartate aminotransferase, mitochondrial OS=Homo sapiens OX=9606 GN=GOT2 PE=1 SV=3	1	-0.085	0.059	0.373	0.533	0.835	0.953
Q15942	ZYX	Zyxin OS=Homo sapiens OX=9606 GN=ZYX PE=1 SV=1	16	-0.012	0.058	0.633	0.0289	0.918	0.746
Q14257	RCN2	Reticulocalbin-2 OS=Homo sapiens OX=9606 GN=RCN2 PE=1 SV=1	15	-0.008	0.058	0.818	0.133	0.961	0.777
Q12788	TBL3	Transducin beta-like protein 3 OS=Homo sapiens OX=9606 GN=TBL3 PE=1 SV=2	4	0.084	0.058	0.104	0.252	0.657	0.87
P49773	HINT1	Histidine triad nucleotide-binding protein 1 OS=Homo sapiens OX=9606 GN=HINT1 PE=1 SV=2	8	-0.056	0.058	0.087	0.0761	0.643	0.764
O15021	MAST4	Microtubule-associated serine/threonine-protein kinase 4 OS=Homo sapiens OX=9606 GN=MAST4 PE=1 SV=4	2	0.081	0.058	0.0785	0.198	0.626	0.827
D6RBV0	LEMD2	Isoform of Q8NC56, LEM domain-containing protein 2 OS=Homo sapiens OX=9606 GN=LEMD2 PE=1 SV=1	3	-0.093	0.058	0.457	0.642	0.867	0.969
A0A7I2RAZ6	DENND4A	Isoform of Q7Z401, C-myc promoter-binding protein OS=Homo sapiens OX=9606 GN=DENND4A PE=4 SV=1	6	0.043	0.058	0.241	0.12	0.766	0.777
Q9NVJ2	ARL8B	ADP-ribosylation factor-like protein 8B OS=Homo sapiens OX=9606 GN=ARL8B PE=1 SV=1	2	0.035	0.058	0.44	0.21	0.862	0.837
Q9UBD5	ORC3	Origin recognition complex subunit 3 OS=Homo sapiens OX=9606 GN=ORC3 PE=1 SV=1	9	0.045	0.058	0.281	0.166	0.789	0.797
F8W7C6	RPL10	Isoform of P27635, 60S ribosomal protein L10 OS=Homo sapiens OX=9606 GN=RPL10 PE=1 SV=2	10	0.04	0.058	0.338	0.172	0.821	0.803
Q8N5N7	MRPL50	39S ribosomal protein L50, mitochondrial OS=Homo sapiens OX=9606 GN=MRPL50 PE=1 SV=2	7	-0.065	0.058	0.18	0.224	0.729	0.849
P26368	U2AF2	Splicing factor U2AF 65 kDa subunit OS=Homo sapiens OX=9606 GN=U2AF2 PE=1 SV=4	11	-0.068	0.058	0.191	0.265	0.74	0.873
A6NED2	RCCD1	RCC1 domain-containing protein 1 OS=Homo sapiens OX=9606 GN=RCCD1 PE=1 SV=1	5	0.062	0.058	0.224	0.257	0.761	0.87
K7EQU4	SAFB2	Isoform of Q14151, Scaffold attachment factor B2 (Fragment) OS=Homo sapiens OX=9606 GN=SAFB2 PE=1 SV=1	1	-0.116	0.058	0.519	0.747	0.891	0.983
P68036	UBE2L3	Ubiquitin-conjugating enzyme E2 L3 OS=Homo sapiens OX=9606 GN=UBE2L3 PE=1 SV=1	11	0.008	0.057	0.661	0.0056	0.922	0.599
P05771-2	PRKCB	Isoform of P05771, Isoform Beta-II of Protein kinase C beta type OS=Homo sapiens OX=9606 GN=PRKCB PE=1 SV=4	11	0.048	0.057	0.129	0.0794	0.683	0.765
Q6BCY4	CYB5R2	NADH-cytochrome b5 reductase 2 OS=Homo sapiens OX=9606 GN=CYB5R2 PE=1 SV=1	9	-0.074	0.057	0.0272	0.0772	0.553	0.764
Q9NY12	GAR1	H/ACA ribonucleoprotein complex subunit 1 OS=Homo sapiens OX=9606 GN=GAR1 PE=1 SV=1	8	0.087	0.057	0.0308	0.141	0.572	0.777
P19338	NCL	Nucleolin OS=Homo sapiens OX=9606 GN=NCL PE=1 SV=3	41	0.049	0.057	0.0788	0.0447	0.626	0.753
P20340-2	RAB6A	Isoform of P20340, Isoform 2 of Ras-related protein Rab-6A OS=Homo sapiens OX=9606 GN=RAB6A PE=1 SV=3	1	-0.16	0.057	0.0459	0.446	0.585	0.936
Q9ULZ3	PYCARD	Apoptosis-associated speck-like protein containing a CARD OS=Homo sapiens OX=9606 GN=PYCARD PE=1 SV=2	7	0.03	0.057	0.32	0.0712	0.811	0.761
B8ZZW5	AVL9	Isoform of Q8NBF6, Late secretory pathway protein AVL9 homolog OS=Homo sapiens OX=9606 GN=AVL9 PE=1 SV=1	6	0.023	0.057	0.449	0.0748	0.864	0.764
P23786	CPT2	Carnitine O-palmitoyltransferase 2, mitochondrial OS=Homo sapiens OX=9606 GN=CPT2 PE=1 SV=2	5	0.038	0.057	0.364	0.187	0.831	0.821
Q6PII3	CCDC174	Coiled-coil domain-containing protein 174 OS=Homo sapiens OX=9606 GN=CCDC174 PE=1 SV=3	9	0	0.057	0.993	0.0891	0.999	0.766
Q9Y3Q8	TSC22D4	TSC22 domain family protein 4 OS=Homo sapiens OX=9606 GN=TSC22D4 PE=1 SV=2	13	-0.033	0.057	0.399	0.155	0.847	0.791
Q9H1D9	POLR3F	DNA-directed RNA polymerase III subunit RPC6 OS=Homo sapiens OX=9606 GN=POLR3F PE=1 SV=1	6	-0.006	0.057	0.868	0.104	0.97	0.775
Q2M3G4	SHROOM1	Protein Shroom1 OS=Homo sapiens OX=9606 GN=SHROOM1 PE=1 SV=1	5	0.055	0.057	0.256	0.24	0.773	0.863
Q9NW13	RBM28	RNA-binding protein 28 OS=Homo sapiens OX=9606 GN=RBM28 PE=1 SV=3	11	0.052	0.057	0.176	0.143	0.728	0.777
Q9Y2S7	POLDIP2	Polymerase delta-interacting protein 2 OS=Homo sapiens OX=9606 GN=POLDIP2 PE=1 SV=1	11	0.044	0.057	0.352	0.229	0.825	0.854
Q07283	TCHH	Trichohyalin OS=Homo sapiens OX=9606 GN=TCHH PE=1 SV=2	1	0.044	0.057	0.462	0.341	0.868	0.901
O60488	ACSL4	Long-chain-fatty-acid--CoA ligase 4 OS=Homo sapiens OX=9606 GN=ACSL4 PE=1 SV=2	5	0.033	0.057	0.452	0.208	0.866	0.837
Q86X02	CDR2L	Cerebellar degeneration-related protein 2-like OS=Homo sapiens OX=9606 GN=CDR2L PE=1 SV=2	1	0.039	0.057	0.393	0.214	0.845	0.841
P09038-1	FGF2	Isoform of P09038, Isoform 2 of Fibroblast growth factor 2 OS=Homo sapiens OX=9606 GN=FGF2 PE=1 SV=3	1	-0.086	0.057	0.263	0.454	0.779	0.936
F5H5D3	TUBA1C	Isoform of Q9BQE3, Tubulin alpha chain OS=Homo sapiens OX=9606 GN=TUBA1C PE=1 SV=1	12	0.018	0.057	0.777	0.373	0.952	0.914
Q5BKU9	OXLD1	Oxidoreductase-like domain-containing protein 1 OS=Homo sapiens OX=9606 GN=OXLD1 PE=2 SV=1	1	-0.055	0.057	0.403	0.382	0.848	0.917
Q9BTV6	DPH7	Diphthine methyltransferase OS=Homo sapiens OX=9606 GN=DPH7 PE=1 SV=2	1	0.023	0.057	0.835	0.602	0.963	0.965
H0Y860	STIM2	Isoform of Q9P246, Stromal interaction molecule 2 OS=Homo sapiens OX=9606 GN=STIM2 PE=1 SV=2	2	0.077	0.056	0.345	0.488	0.821	0.947
P98082	DAB2	Disabled homolog 2 OS=Homo sapiens OX=9606 GN=DAB2 PE=1 SV=3	12	-0.044	0.056	0.124	0.0543	0.678	0.753
O94992	HEXIM1	Protein HEXIM1 OS=Homo sapiens OX=9606 GN=HEXIM1 PE=1 SV=1	11	0.052	0.056	0.0481	0.036	0.588	0.753
Q9UN86	G3BP2	Ras GTPase-activating protein-binding protein 2 OS=Homo sapiens OX=9606 GN=G3BP2 PE=1 SV=2	16	-0.012	0.056	0.627	0.0418	0.917	0.753
Q9Y4P1	ATG4B	Cysteine protease ATG4B OS=Homo sapiens OX=9606 GN=ATG4B PE=1 SV=2	6	-0.108	0.056	0.0479	0.279	0.588	0.878
Q8TDQ7	GNPDA2	Glucosamine-6-phosphate isomerase 2 OS=Homo sapiens OX=9606 GN=GNPDA2 PE=1 SV=1	8	-0.072	0.056	0.0491	0.116	0.594	0.777
Q4LDG9	DNAL1	Dynein light chain 1, axonemal OS=Homo sapiens OX=9606 GN=DNAL1 PE=1 SV=1	2	0.115	0.056	0.0601	0.336	0.608	0.898
A0A087X2D5	MRPL45	Isoform of Q9BRJ2, 39S ribosomal protein L45, mitochondrial OS=Homo sapiens OX=9606 GN=MRPL45 PE=1 SV=1	2	0.038	0.056	0.564	0.393	0.899	0.92
Q9H7Z6	KAT8	Histone acetyltransferase KAT8 OS=Homo sapiens OX=9606 GN=KAT8 PE=1 SV=2	2	-0.08	0.056	0.0823	0.207	0.634	0.836
Q17R31	TATDN3	Putative deoxyribonuclease TATDN3 OS=Homo sapiens OX=9606 GN=TATDN3 PE=1 SV=1	7	-0.014	0.056	0.658	0.0936	0.922	0.766
Q9BXR0	QTRT1	Queuine tRNA-ribosyltransferase catalytic subunit 1 OS=Homo sapiens OX=9606 GN=QTRT1 PE=1 SV=3	10	-0.025	0.056	0.448	0.104	0.864	0.776
Q9UPQ9	TNRC6B	Trinucleotide repeat-containing gene 6B protein OS=Homo sapiens OX=9606 GN=TNRC6B PE=1 SV=4	17	0.039	0.056	0.277	0.125	0.786	0.777
O14561	NDUFAB1	Acyl carrier protein, mitochondrial OS=Homo sapiens OX=9606 GN=NDUFAB1 PE=1 SV=3	6	-0.032	0.056	0.362	0.127	0.831	0.777
Q9HC36	MRM3	rRNA methyltransferase 3, mitochondrial OS=Homo sapiens OX=9606 GN=MRM3 PE=1 SV=2	5	-0.027	0.056	0.52	0.192	0.891	0.825
Q9UKV5	AMFR	E3 ubiquitin-protein ligase AMFR OS=Homo sapiens OX=9606 GN=AMFR PE=1 SV=2	5	-0.08	0.056	0.133	0.286	0.685	0.882
Q9Y371	SH3GLB1	Endophilin-B1 OS=Homo sapiens OX=9606 GN=SH3GLB1 PE=1 SV=1	6	-0.04	0.056	0.272	0.136	0.783	0.777
P08236	GUSB	Beta-glucuronidase OS=Homo sapiens OX=9606 GN=GUSB PE=1 SV=2	6	0.178	0.056	0.159	0.645	0.71	0.969
Q5T371	ARRDC1	Isoform of Q8N5I2, Arrestin domain-containing protein 1 (Fragment) OS=Homo sapiens OX=9606 GN=ARRDC1 PE=1 SV=1	1	-0.003	0.056	0.946	0.245	0.99	0.864
P0DPB6	POLR1D	DNA-directed RNA polymerases I and III subunit RPAC2 OS=Homo sapiens OX=9606 GN=POLR1D PE=1 SV=1	4	0.009	0.056	0.82	0.16	0.961	0.795
A6NHS7	MANSC4	MANSC domain-containing protein 4 OS=Homo sapiens OX=9606 GN=MANSC4 PE=3 SV=3	1	0.094	0.056	0.171	0.406	0.724	0.925
O43520	ATP8B1	Phospholipid-transporting ATPase IC OS=Homo sapiens OX=9606 GN=ATP8B1 PE=1 SV=3	1	0.061	0.056	0.667	0.689	0.923	0.976
Q5VTB9	RNF220	E3 ubiquitin-protein ligase RNF220 OS=Homo sapiens OX=9606 GN=RNF220 PE=1 SV=1	3	-0.048	0.056	0.467	0.395	0.869	0.921
Q9HCE0	EPG5	Ectopic P granules protein 5 homolog OS=Homo sapiens OX=9606 GN=EPG5 PE=1 SV=2	1	0.047	0.056	0.469	0.386	0.869	0.917
Q71UM5	RPS27L	40S ribosomal protein S27-like OS=Homo sapiens OX=9606 GN=RPS27L PE=1 SV=3	1	0.071	0.056	0.539	0.63	0.897	0.965
H0YGY9	TRPT1	Isoform of Q86TN4, tRNA 2'-phosphotransferase 1 (Fragment) OS=Homo sapiens OX=9606 GN=TRPT1 PE=1 SV=1	1	0.007	0.056	0.925	0.463	0.987	0.94
O96013	PAK4	Serine/threonine-protein kinase PAK 4 OS=Homo sapiens OX=9606 GN=PAK4 PE=1 SV=1	12	0.028	0.055	0.452	0.151	0.866	0.784
Q96PE3	INPP4A	Inositol polyphosphate-4-phosphatase type I A OS=Homo sapiens OX=9606 GN=INPP4A PE=1 SV=1	7	0.008	0.055	0.759	0.0565	0.944	0.753
Q8IXQ5	KLHL7	Kelch-like protein 7 OS=Homo sapiens OX=9606 GN=KLHL7 PE=1 SV=2	1	0.026	0.055	0.635	0.318	0.919	0.892
Q9NWU1	OXSM	3-oxoacyl-[acyl-carrier-protein] synthase, mitochondrial OS=Homo sapiens OX=9606 GN=OXSM PE=1 SV=1	8	0.021	0.055	0.537	0.117	0.895	0.777
Q765P7	MTSS2	Protein MTSS 2 OS=Homo sapiens OX=9606 GN=MTSS2 PE=1 SV=1	6	0.031	0.055	0.267	0.0591	0.779	0.753
P14550	AKR1A1	Aldo-keto reductase family 1 member A1 OS=Homo sapiens OX=9606 GN=AKR1A1 PE=1 SV=3	19	-0.057	0.055	0.0765	0.0827	0.626	0.765
P61254	RPL26	60S ribosomal protein L26 OS=Homo sapiens OX=9606 GN=RPL26 PE=1 SV=1	11	0.042	0.055	0.313	0.194	0.808	0.825
O75400	PRPF40A	Pre-mRNA-processing factor 40 homolog A OS=Homo sapiens OX=9606 GN=PRPF40A PE=1 SV=2	20	-0.021	0.055	0.528	0.122	0.894	0.777
Q8WYL5	SSH1	Protein phosphatase Slingshot homolog 1 OS=Homo sapiens OX=9606 GN=SSH1 PE=1 SV=2	1	0.061	0.055	0.359	0.406	0.83	0.925
Q9NZT2	OGFR	Opioid growth factor receptor OS=Homo sapiens OX=9606 GN=OGFR PE=1 SV=3	6	0.064	0.055	0.108	0.163	0.659	0.796
E9PB61	ALYREF	Isoform of Q86V81, THO complex subunit 4 OS=Homo sapiens OX=9606 GN=ALYREF PE=1 SV=1	11	0.039	0.055	0.239	0.11	0.765	0.777
P82932	MRPS6	28S ribosomal protein S6, mitochondrial OS=Homo sapiens OX=9606 GN=MRPS6 PE=1 SV=3	3	0.073	0.055	0.139	0.252	0.687	0.87
P41252	IARS1	Isoleucine--tRNA ligase, cytoplasmic OS=Homo sapiens OX=9606 GN=IARS1 PE=1 SV=2	47	0.033	0.055	0.405	0.171	0.848	0.802
M0QZM1	HNRNPM	Isoform of P52272, Heterogeneous nuclear ribonucleoprotein M (Fragment) OS=Homo sapiens OX=9606 GN=HNRNPM PE=1 SV=1	1	0.058	0.055	0.285	0.313	0.792	0.892
Q03393	PTS	6-pyruvoyl tetrahydrobiopterin synthase OS=Homo sapiens OX=9606 GN=PTS PE=1 SV=1	2	0.087	0.055	0.273	0.482	0.783	0.947
Q9BY84	DUSP16	Dual specificity protein phosphatase 16 OS=Homo sapiens OX=9606 GN=DUSP16 PE=1 SV=1	1	0.066	0.055	0.222	0.303	0.76	0.89
Q9Y4E6	WDR7	WD repeat-containing protein 7 OS=Homo sapiens OX=9606 GN=WDR7 PE=1 SV=2	6	0.06	0.055	0.226	0.268	0.762	0.876
Q96CP2	FLYWCH2	FLYWCH family member 2 OS=Homo sapiens OX=9606 GN=FLYWCH2 PE=1 SV=1	6	0.023	0.055	0.599	0.226	0.909	0.853
Q9NR31	SAR1A	GTP-binding protein SAR1a OS=Homo sapiens OX=9606 GN=SAR1A PE=1 SV=1	7	0.078	0.055	0.251	0.413	0.773	0.93
Q96L93	KIF16B	Kinesin-like protein KIF16B OS=Homo sapiens OX=9606 GN=KIF16B PE=1 SV=2	2	-0.041	0.055	0.593	0.472	0.909	0.943
Q9NVP1	DDX18	ATP-dependent RNA helicase DDX18 OS=Homo sapiens OX=9606 GN=DDX18 PE=1 SV=2	6	0.059	0.055	0.283	0.312	0.79	0.892
H7C5V1	THUMPD2	Isoform of Q9BTF0, THUMP domain-containing protein 2 (Fragment) OS=Homo sapiens OX=9606 GN=THUMPD2 PE=1 SV=1	3	0	0.055	0.992	0.284	0.998	0.881
O43353	RIPK2	Receptor-interacting serine/threonine-protein kinase 2 OS=Homo sapiens OX=9606 GN=RIPK2 PE=1 SV=2	5	-0.021	0.055	0.677	0.294	0.926	0.886
O00273-2	DFFA	Isoform of O00273, Isoform DFF35 of DNA fragmentation factor subunit alpha OS=Homo sapiens OX=9606 GN=DFFA PE=1 SV=1	1	0.043	0.055	0.423	0.308	0.855	0.89
P13727	PRG2	Bone marrow proteoglycan OS=Homo sapiens OX=9606 GN=PRG2 PE=1 SV=2	1	0.071	0.055	0.36	0.478	0.83	0.946
P33552	CKS2	Cyclin-dependent kinases regulatory subunit 2 OS=Homo sapiens OX=9606 GN=CKS2 PE=1 SV=1	2	-0.071	0.055	0.464	0.573	0.869	0.962
Q13105	ZBTB17	Zinc finger and BTB domain-containing protein 17 OS=Homo sapiens OX=9606 GN=ZBTB17 PE=1 SV=3	1	0.037	0.055	0.669	0.53	0.925	0.953
P24941	CDK2	Cyclin-dependent kinase 2 OS=Homo sapiens OX=9606 GN=CDK2 PE=1 SV=2	13	-0.132	0.054	0.0105	0.244	0.466	0.864
Q06323	PSME1	Proteasome activator complex subunit 1 OS=Homo sapiens OX=9606 GN=PSME1 PE=1 SV=1	16	0.063	0.054	0.0138	0.0296	0.5	0.746
Q9C0B5	ZDHHC5	Palmitoyltransferase ZDHHC5 OS=Homo sapiens OX=9606 GN=ZDHHC5 PE=1 SV=2	4	0.001	0.054	0.977	0.237	0.995	0.859
O60343	TBC1D4	TBC1 domain family member 4 OS=Homo sapiens OX=9606 GN=TBC1D4 PE=1 SV=2	8	-0.024	0.054	0.261	0.0213	0.778	0.733
O95297	MPZL1	Myelin protein zero-like protein 1 OS=Homo sapiens OX=9606 GN=MPZL1 PE=1 SV=1	2	0.067	0.054	0.172	0.265	0.724	0.873
Q9UQC2	GAB2	GRB2-associated-binding protein 2 OS=Homo sapiens OX=9606 GN=GAB2 PE=1 SV=1	9	-0.11	0.054	0.0366	0.275	0.574	0.877
P10606	COX5B	Cytochrome c oxidase subunit 5B, mitochondrial OS=Homo sapiens OX=9606 GN=COX5B PE=1 SV=2	7	-0.008	0.054	0.831	0.145	0.963	0.777
Q8TBC5	ZSCAN18	Zinc finger and SCAN domain-containing protein 18 OS=Homo sapiens OX=9606 GN=ZSCAN18 PE=1 SV=2	1	0.114	0.054	0.229	0.559	0.763	0.959
Q96QC0	PPP1R10	Serine/threonine-protein phosphatase 1 regulatory subunit 10 OS=Homo sapiens OX=9606 GN=PPP1R10 PE=1 SV=1	20	0.012	0.054	0.676	0.0791	0.926	0.765
Q92997	DVL3	Segment polarity protein dishevelled homolog DVL-3 OS=Homo sapiens OX=9606 GN=DVL3 PE=1 SV=2	4	-0.094	0.054	0.0796	0.293	0.626	0.886
H0YMX3	LINGO1	Isoform of Q96FE5, Leucine-rich repeat and immunoglobulin-like domain-containing nogo receptor-interacting protein 1 (Fragment) OS=Homo sapiens OX=9606 GN=LINGO1 PE=1 SV=1	1	0.098	0.054	0.0948	0.338	0.649	0.898
Q13542	EIF4EBP2	Eukaryotic translation initiation factor 4E-binding protein 2 OS=Homo sapiens OX=9606 GN=EIF4EBP2 PE=1 SV=1	6	0.135	0.054	0.392	0.73	0.844	0.978
O94903	PLPBP	Pyridoxal phosphate homeostasis protein OS=Homo sapiens OX=9606 GN=PLPBP PE=1 SV=1	8	0.02	0.054	0.534	0.109	0.894	0.777
Q6PCE3	PGM2L1	Glucose 1,6-bisphosphate synthase OS=Homo sapiens OX=9606 GN=PGM2L1 PE=1 SV=3	7	-0.044	0.054	0.204	0.124	0.753	0.777
O43427	FIBP	Acidic fibroblast growth factor intracellular-binding protein OS=Homo sapiens OX=9606 GN=FIBP PE=1 SV=3	1	0.065	0.054	0.129	0.197	0.683	0.826
Q6ZU65	UBN2	Ubinuclein-2 OS=Homo sapiens OX=9606 GN=UBN2 PE=1 SV=2	12	-0.022	0.054	0.55	0.155	0.897	0.791
B8ZZU6	ATF2	Isoform of P15336, Cyclic AMP-dependent transcription factor ATF-2 OS=Homo sapiens OX=9606 GN=ATF2 PE=1 SV=1	4	0.007	0.054	0.848	0.166	0.966	0.797
P18433	PTPRA	Receptor-type tyrosine-protein phosphatase alpha OS=Homo sapiens OX=9606 GN=PTPRA PE=1 SV=3	6	0.041	0.054	0.313	0.193	0.808	0.825
Q5SSJ5	HP1BP3	Heterochromatin protein 1-binding protein 3 OS=Homo sapiens OX=9606 GN=HP1BP3 PE=1 SV=1	12	0.059	0.054	0.21	0.252	0.756	0.87
P54802	NAGLU	Alpha-N-acetylglucosaminidase OS=Homo sapiens OX=9606 GN=NAGLU PE=1 SV=2	4	0.077	0.054	0.222	0.384	0.76	0.917
Q96HR3	MED30	Mediator of RNA polymerase II transcription subunit 30 OS=Homo sapiens OX=9606 GN=MED30 PE=1 SV=1	1	0.04	0.054	0.532	0.4	0.894	0.923
P11908	PRPS2	Ribose-phosphate pyrophosphokinase 2 OS=Homo sapiens OX=9606 GN=PRPS2 PE=1 SV=2	3	-0.047	0.054	0.351	0.283	0.825	0.879
A0A0U1RRM8	FERMT2	Isoform of Q96AC1, Fermitin family homolog 2 (Fragment) OS=Homo sapiens OX=9606 GN=FERMT2 PE=1 SV=1	2	0.014	0.054	0.799	0.334	0.961	0.898
Q66K64	DCAF15	DDB1- and CUL4-associated factor 15 OS=Homo sapiens OX=9606 GN=DCAF15 PE=1 SV=1	3	0.087	0.053	0.00347	0.0514	0.396	0.753
Q5JTV1	GMEB2	Isoform of Q9UKD1, Glucocorticoid modulatory element binding protein 2, isoform CRA_a OS=Homo sapiens OX=9606 GN=GMEB2 PE=1 SV=1	3	0.105	0.053	0.00579	0.121	0.419	0.777
Q9BTK6	PAGR1	PAXIP1-associated glutamate-rich protein 1 OS=Homo sapiens OX=9606 GN=PAGR1 PE=1 SV=1	6	-0.036	0.053	0.24	0.0963	0.766	0.766
Q5SY16	NOL9	Polynucleotide 5'-hydroxyl-kinase NOL9 OS=Homo sapiens OX=9606 GN=NOL9 PE=1 SV=1	5	0.093	0.053	0.0421	0.22	0.574	0.846
Q13070	GAGE6	G antigen 6 OS=Homo sapiens OX=9606 GN=GAGE6 PE=1 SV=1	7	0.108	0.053	0.05	0.308	0.598	0.89
O14579	COPE	Coatomer subunit epsilon OS=Homo sapiens OX=9606 GN=COPE PE=1 SV=3	11	0.029	0.053	0.311	0.0759	0.808	0.764
Q15369	ELOC	Elongin-C OS=Homo sapiens OX=9606 GN=ELOC PE=1 SV=1	9	-0.108	0.053	0.0809	0.369	0.63	0.911
Q8TD84	DSCAML1	Down syndrome cell adhesion molecule-like protein 1 OS=Homo sapiens OX=9606 GN=DSCAML1 PE=1 SV=2	1	-0.145	0.053	0.122	0.556	0.675	0.958
K7EIN2	NUDT16L1	Isoform of Q9BRJ7, Tudor-interacting repair regulator protein (Fragment) OS=Homo sapiens OX=9606 GN=NUDT16L1 PE=1 SV=1	6	-0.012	0.053	0.716	0.129	0.934	0.777
P09132	SRP19	Signal recognition particle 19 kDa protein OS=Homo sapiens OX=9606 GN=SRP19 PE=1 SV=3	8	-0.057	0.053	0.14	0.17	0.687	0.799
P62487	POLR2G	DNA-directed RNA polymerase II subunit RPB7 OS=Homo sapiens OX=9606 GN=POLR2G PE=1 SV=1	11	-0.033	0.053	0.342	0.14	0.821	0.777
P62304	SNRPE	Small nuclear ribonucleoprotein E OS=Homo sapiens OX=9606 GN=SNRPE PE=1 SV=1	8	-0.079	0.053	0.179	0.36	0.729	0.906
P10636-4	MAPT	Isoform of P10636, Isoform Tau-B of Microtubule-associated protein tau OS=Homo sapiens OX=9606 GN=MAPT PE=1 SV=5	1	0.022	0.053	0.601	0.215	0.909	0.841
P62269	RPS18	40S ribosomal protein S18 OS=Homo sapiens OX=9606 GN=RPS18 PE=1 SV=3	12	0.052	0.053	0.254	0.238	0.773	0.861
Q15542	TAF5	Transcription initiation factor TFIID subunit 5 OS=Homo sapiens OX=9606 GN=TAF5 PE=1 SV=3	4	0.018	0.053	0.697	0.27	0.93	0.876
Q96CN5	LRRC45	Leucine-rich repeat-containing protein 45 OS=Homo sapiens OX=9606 GN=LRRC45 PE=1 SV=1	1	0.088	0.053	0.288	0.519	0.795	0.952
Q9Y2U5	MAP3K2	Mitogen-activated protein kinase kinase kinase 2 OS=Homo sapiens OX=9606 GN=MAP3K2 PE=1 SV=2	2	0.037	0.053	0.531	0.377	0.894	0.917
Q96IZ6	METTL2A	tRNA N(3)-methylcytidine methyltransferase METTL2A OS=Homo sapiens OX=9606 GN=METTL2A PE=1 SV=5	1	-0.053	0.053	0.573	0.57	0.902	0.961
Q53FA7	TP53I3	Quinone oxidoreductase PIG3 OS=Homo sapiens OX=9606 GN=TP53I3 PE=1 SV=2	8	-0.113	0.052	0.00602	0.152	0.419	0.785
P09661	SNRPA1	U2 small nuclear ribonucleoprotein A' OS=Homo sapiens OX=9606 GN=SNRPA1 PE=1 SV=2	13	0.05	0.052	0.0113	0.00869	0.472	0.653
Q9UBK9	UXT	Protein UXT OS=Homo sapiens OX=9606 GN=UXT PE=1 SV=1	4	0.113	0.052	0.0142	0.219	0.503	0.844
Q9NUL7	DDX28	Probable ATP-dependent RNA helicase DDX28 OS=Homo sapiens OX=9606 GN=DDX28 PE=1 SV=2	1	-0.147	0.052	0.0324	0.409	0.574	0.928
Q13459-2	MYO9B	Isoform of Q13459, Isoform Short of Unconventional myosin-IXb OS=Homo sapiens OX=9606 GN=MYO9B PE=1 SV=3	8	0.025	0.052	0.329	0.0581	0.818	0.753
Q96Q15	SMG1	Serine/threonine-protein kinase SMG1 OS=Homo sapiens OX=9606 GN=SMG1 PE=1 SV=3	12	-0.011	0.052	0.657	0.0434	0.922	0.753
Q14739	LBR	Delta(14)-sterol reductase LBR OS=Homo sapiens OX=9606 GN=LBR PE=1 SV=2	8	0.118	0.052	0.0442	0.346	0.576	0.902
Q6JBY9	RCSD1	CapZ-interacting protein OS=Homo sapiens OX=9606 GN=RCSD1 PE=1 SV=1	21	0.023	0.052	0.395	0.0634	0.846	0.753
P30041	PRDX6	Peroxiredoxin-6 OS=Homo sapiens OX=9606 GN=PRDX6 PE=1 SV=3	19	-0.001	0.052	0.979	0.0528	0.995	0.753
J3QR07	YTHDC1	Isoform of Q96MU7, YTH domain-containing protein 1 OS=Homo sapiens OX=9606 GN=YTHDC1 PE=1 SV=1	2	0.032	0.052	0.36	0.14	0.831	0.777
Q99848	EBNA1BP2	Probable rRNA-processing protein EBP2 OS=Homo sapiens OX=9606 GN=EBNA1BP2 PE=1 SV=2	9	0.071	0.052	0.0596	0.155	0.608	0.791
Q8N0Z3	SPICE1	Spindle and centriole-associated protein 1 OS=Homo sapiens OX=9606 GN=SPICE1 PE=1 SV=1	2	0.073	0.052	0.262	0.419	0.779	0.93
Q86TB9	PATL1	Protein PAT1 homolog 1 OS=Homo sapiens OX=9606 GN=PATL1 PE=1 SV=2	7	0.041	0.052	0.146	0.0707	0.693	0.761
Q6P4I2	WDR73	WD repeat-containing protein 73 OS=Homo sapiens OX=9606 GN=WDR73 PE=1 SV=1	4	-0.108	0.052	0.0777	0.368	0.626	0.911
Q9H0U4	RAB1B	Ras-related protein Rab-1B OS=Homo sapiens OX=9606 GN=RAB1B PE=1 SV=1	6	0.031	0.052	0.283	0.0788	0.79	0.765
Q9UQ80	PA2G4	Proliferation-associated protein 2G4 OS=Homo sapiens OX=9606 GN=PA2G4 PE=1 SV=3	26	0.031	0.052	0.343	0.12	0.821	0.777
O43663	PRC1	Protein regulator of cytokinesis 1 OS=Homo sapiens OX=9606 GN=PRC1 PE=1 SV=2	2	-0.009	0.052	0.834	0.257	0.963	0.871
P53597	SUCLG1	Succinate--CoA ligase [ADP/GDP-forming] subunit alpha, mitochondrial OS=Homo sapiens OX=9606 GN=SUCLG1 PE=1 SV=4	6	-0.004	0.052	0.911	0.144	0.982	0.777
Q13363	CTBP1	C-terminal-binding protein 1 OS=Homo sapiens OX=9606 GN=CTBP1 PE=1 SV=2	9	-0.029	0.052	0.484	0.218	0.876	0.844
Q9HCD5	NCOA5	Nuclear receptor coactivator 5 OS=Homo sapiens OX=9606 GN=NCOA5 PE=1 SV=2	6	0.054	0.052	0.163	0.182	0.714	0.816
P62266	RPS23	40S ribosomal protein S23 OS=Homo sapiens OX=9606 GN=RPS23 PE=1 SV=3	6	0.043	0.052	0.342	0.25	0.821	0.869
Q9UG63	ABCF2	ATP-binding cassette sub-family F member 2 OS=Homo sapiens OX=9606 GN=ABCF2 PE=1 SV=2	18	0.044	0.052	0.346	0.27	0.821	0.876
Q8IU60	DCP2	m7GpppN-mRNA hydrolase OS=Homo sapiens OX=9606 GN=DCP2 PE=1 SV=3	4	-0.052	0.052	0.275	0.275	0.784	0.877
Q9UNI6	DUSP12	Dual specificity protein phosphatase 12 OS=Homo sapiens OX=9606 GN=DUSP12 PE=1 SV=1	7	0.017	0.052	0.717	0.281	0.935	0.879
Q8TEB1	DCAF11	DDB1- and CUL4-associated factor 11 OS=Homo sapiens OX=9606 GN=DCAF11 PE=1 SV=1	4	-0.083	0.052	0.283	0.495	0.79	0.947
P10242	MYB	Transcriptional activator Myb OS=Homo sapiens OX=9606 GN=MYB PE=1 SV=2	6	-0.021	0.052	0.693	0.338	0.93	0.898
Q92616	GCN1	eIF-2-alpha kinase activator GCN1 OS=Homo sapiens OX=9606 GN=GCN1 PE=1 SV=6	46	0.057	0.052	0.344	0.384	0.821	0.917
Q92968	PEX13	Peroxisomal membrane protein PEX13 OS=Homo sapiens OX=9606 GN=PEX13 PE=1 SV=2	1	-0.047	0.052	0.539	0.496	0.897	0.947
P50995	ANXA11	Annexin A11 OS=Homo sapiens OX=9606 GN=ANXA11 PE=1 SV=1	4	0.037	0.052	0.527	0.383	0.894	0.917
P62877	RBX1	E3 ubiquitin-protein ligase RBX1 OS=Homo sapiens OX=9606 GN=RBX1 PE=1 SV=1	1	-0.001	0.052	0.982	0.408	0.995	0.927
Q9HBL8	NMRAL1	NmrA-like family domain-containing protein 1 OS=Homo sapiens OX=9606 GN=NMRAL1 PE=1 SV=1	5	0.018	0.051	0.563	0.114	0.899	0.777
Q12955	ANK3	Ankyrin-3 OS=Homo sapiens OX=9606 GN=ANK3 PE=1 SV=3	12	0.003	0.051	0.893	0.0299	0.976	0.746
P35244	RPA3	Replication protein A 14 kDa subunit OS=Homo sapiens OX=9606 GN=RPA3 PE=1 SV=1	7	-0.131	0.051	0.0133	0.287	0.5	0.883
Q8TBA6	GOLGA5	Golgin subfamily A member 5 OS=Homo sapiens OX=9606 GN=GOLGA5 PE=1 SV=3	6	-0.049	0.051	0.266	0.241	0.779	0.863
P18887	XRCC1	DNA repair protein XRCC1 OS=Homo sapiens OX=9606 GN=XRCC1 PE=1 SV=2	9	0.003	0.051	0.903	0.0553	0.979	0.753
Q96EV2	RBM33	RNA-binding protein 33 OS=Homo sapiens OX=9606 GN=RBM33 PE=1 SV=3	9	-0.03	0.051	0.249	0.0611	0.773	0.753
Q16610	ECM1	Extracellular matrix protein 1 OS=Homo sapiens OX=9606 GN=ECM1 PE=1 SV=2	4	0.032	0.051	0.382	0.169	0.836	0.799
Q8N6T3	ARFGAP1	ADP-ribosylation factor GTPase-activating protein 1 OS=Homo sapiens OX=9606 GN=ARFGAP1 PE=1 SV=2	10	0.049	0.051	0.14	0.127	0.687	0.777
P18583-6	SON	Isoform of P18583, Isoform E of Protein SON OS=Homo sapiens OX=9606 GN=SON PE=1 SV=4	1	0.058	0.051	0.645	0.687	0.921	0.975
Q14498	RBM39	RNA-binding protein 39 OS=Homo sapiens OX=9606 GN=RBM39 PE=1 SV=2	11	0.014	0.051	0.697	0.168	0.93	0.799
P23443	RPS6KB1	Ribosomal protein S6 kinase beta-1 OS=Homo sapiens OX=9606 GN=RPS6KB1 PE=1 SV=2	5	0.037	0.051	0.346	0.197	0.821	0.826
Q99952	PTPN18	Tyrosine-protein phosphatase non-receptor type 18 OS=Homo sapiens OX=9606 GN=PTPN18 PE=1 SV=2	2	0.068	0.051	0.356	0.485	0.83	0.947
O15397	IPO8	Importin-8 OS=Homo sapiens OX=9606 GN=IPO8 PE=1 SV=2	6	-0.016	0.051	0.707	0.254	0.934	0.87
Q8N2W9	PIAS4	E3 SUMO-protein ligase PIAS4 OS=Homo sapiens OX=9606 GN=PIAS4 PE=1 SV=1	1	0.013	0.051	0.838	0.421	0.964	0.93
A0A2R8YE86	MORN2	Isoform of Q502X0, MORN repeat-containing protein 2 OS=Homo sapiens OX=9606 GN=MORN2 PE=1 SV=2	1	0.064	0.051	0.412	0.509	0.85	0.951
Q9Y2R9	MRPS7	28S ribosomal protein S7, mitochondrial OS=Homo sapiens OX=9606 GN=MRPS7 PE=1 SV=2	5	0.043	0.051	0.426	0.342	0.857	0.901
S4R3R2	ANKRD10	Isoform of Q9NXR5, Ankyrin repeat domain-containing protein 10 (Fragment) OS=Homo sapiens OX=9606 GN=ANKRD10 PE=1 SV=1	1	0.068	0.051	0.403	0.53	0.848	0.953
A0A087WUI6	PIBF1	Isoform of Q8WXW3, Progesterone-induced-blocking factor 1 OS=Homo sapiens OX=9606 GN=PIBF1 PE=1 SV=1	1	0.015	0.051	0.9	0.664	0.978	0.971
Q8N183	NDUFAF2	NADH dehydrogenase [ubiquinone] 1 alpha subcomplex assembly factor 2 OS=Homo sapiens OX=9606 GN=NDUFAF2 PE=1 SV=1	5	0.036	0.05	0.141	0.0477	0.687	0.753
Q15025	TNIP1	TNFAIP3-interacting protein 1 OS=Homo sapiens OX=9606 GN=TNIP1 PE=1 SV=2	5	0.04	0.05	0.101	0.0459	0.654	0.753
P49585	PCYT1A	Choline-phosphate cytidylyltransferase A OS=Homo sapiens OX=9606 GN=PCYT1A PE=1 SV=2	13	0.03	0.05	0.342	0.122	0.821	0.777
Q9UPN4	CEP131	Centrosomal protein of 131 kDa OS=Homo sapiens OX=9606 GN=CEP131 PE=1 SV=3	14	-0.006	0.05	0.854	0.126	0.967	0.777
O75475	PSIP1	PC4 and SFRS1-interacting protein OS=Homo sapiens OX=9606 GN=PSIP1 PE=1 SV=1	27	-0.006	0.05	0.781	0.0418	0.953	0.753
Q9NPJ3	ACOT13	Acyl-coenzyme A thioesterase 13 OS=Homo sapiens OX=9606 GN=ACOT13 PE=1 SV=1	4	-0.127	0.05	0.0659	0.445	0.62	0.936
P29966	MARCKS	Myristoylated alanine-rich C-kinase substrate OS=Homo sapiens OX=9606 GN=MARCKS PE=1 SV=4	11	0.05	0.05	0.0686	0.0679	0.624	0.761
P61247	RPS3A	40S ribosomal protein S3a OS=Homo sapiens OX=9606 GN=RPS3A PE=1 SV=2	21	0.059	0.05	0.072	0.118	0.624	0.777
Q9BV19	C1orf50	Uncharacterized protein C1orf50 OS=Homo sapiens OX=9606 GN=C1orf50 PE=1 SV=2	7	-0.051	0.05	0.072	0.0772	0.624	0.764
P27144	AK4	Adenylate kinase 4, mitochondrial OS=Homo sapiens OX=9606 GN=AK4 PE=1 SV=1	4	0.037	0.05	0.221	0.101	0.76	0.77
Q9H792	PEAK1	Inactive tyrosine-protein kinase PEAK1 OS=Homo sapiens OX=9606 GN=PEAK1 PE=1 SV=4	4	-0.028	0.05	0.347	0.106	0.822	0.777
Q16836	HADH	Hydroxyacyl-coenzyme A dehydrogenase, mitochondrial OS=Homo sapiens OX=9606 GN=HADH PE=1 SV=3	11	0.037	0.05	0.255	0.13	0.773	0.777
P20248	CCNA2	Cyclin-A2 OS=Homo sapiens OX=9606 GN=CCNA2 PE=1 SV=2	9	0.009	0.05	0.765	0.133	0.946	0.777
Q9BQG0	MYBBP1A	Myb-binding protein 1A OS=Homo sapiens OX=9606 GN=MYBBP1A PE=1 SV=2	16	0.047	0.05	0.284	0.255	0.791	0.87
Q5T6V5	C9orf64	Queuosine salvage protein OS=Homo sapiens OX=9606 GN=C9orf64 PE=1 SV=1	12	0.023	0.05	0.477	0.141	0.873	0.777
Q9Y2M5	KLHL20	Kelch-like protein 20 OS=Homo sapiens OX=9606 GN=KLHL20 PE=1 SV=4	1	-0.095	0.05	0.201	0.497	0.752	0.947
P48454	PPP3CC	Serine/threonine-protein phosphatase 2B catalytic subunit gamma isoform OS=Homo sapiens OX=9606 GN=PPP3CC PE=1 SV=3	5	-0.004	0.05	0.918	0.215	0.985	0.841
Q13049	TRIM32	E3 ubiquitin-protein ligase TRIM32 OS=Homo sapiens OX=9606 GN=TRIM32 PE=1 SV=2	6	0.037	0.05	0.417	0.276	0.852	0.877
Q8NB14	USP38	Ubiquitin carboxyl-terminal hydrolase 38 OS=Homo sapiens OX=9606 GN=USP38 PE=1 SV=2	3	-0.037	0.05	0.431	0.289	0.858	0.885
Q9P1Q0	VPS54	Vacuolar protein sorting-associated protein 54 OS=Homo sapiens OX=9606 GN=VPS54 PE=1 SV=2	1	0.016	0.05	0.696	0.25	0.93	0.869
Q53QV2	LBH	Protein LBH OS=Homo sapiens OX=9606 GN=LBH PE=1 SV=1	1	0.012	0.05	0.834	0.368	0.963	0.911
Q9UBT6	POLK	DNA polymerase kappa OS=Homo sapiens OX=9606 GN=POLK PE=1 SV=1	3	-0.045	0.05	0.428	0.378	0.857	0.917
Q9Y2X3	NOP58	Nucleolar protein 58 OS=Homo sapiens OX=9606 GN=NOP58 PE=1 SV=1	13	0.099	0.049	0.00535	0.12	0.419	0.777
O00151	PDLIM1	PDZ and LIM domain protein 1 OS=Homo sapiens OX=9606 GN=PDLIM1 PE=1 SV=4	16	-0.089	0.049	0.00843	0.111	0.443	0.777
Q14320	FAM50A	Protein FAM50A OS=Homo sapiens OX=9606 GN=FAM50A PE=1 SV=2	17	0.066	0.049	0.0144	0.0548	0.507	0.753
Q9H9J2	MRPL44	39S ribosomal protein L44, mitochondrial OS=Homo sapiens OX=9606 GN=MRPL44 PE=1 SV=1	4	0.138	0.049	0.0161	0.348	0.507	0.902
O94888	UBXN7	UBX domain-containing protein 7 OS=Homo sapiens OX=9606 GN=UBXN7 PE=1 SV=2	16	-0.024	0.049	0.381	0.0839	0.836	0.765
Q15691	MAPRE1	Microtubule-associated protein RP/EB family member 1 OS=Homo sapiens OX=9606 GN=MAPRE1 PE=1 SV=3	17	0.034	0.049	0.0847	0.0199	0.64	0.732
A0A3B3IRV5	HEBP1	Isoform of Q9NRV9, Heme-binding protein 1 (Fragment) OS=Homo sapiens OX=9606 GN=HEBP1 PE=1 SV=1	4	-0.08	0.049	0.0459	0.205	0.585	0.833
F8WCL7	INO80B-WBP1	INO80B-WBP1 readthrough, INO80B-WBP1 readthrough (NMD candidate) OS=Homo sapiens OX=9606 GN=INO80B-WBP1 PE=4 SV=1	1	0.16	0.049	0.051	0.52	0.6	0.953
Q96NB3	ZNF830	Zinc finger protein 830 OS=Homo sapiens OX=9606 GN=ZNF830 PE=1 SV=2	8	0.011	0.049	0.652	0.0529	0.922	0.753
H3BRF9	ZFYVE19	Isoform of Q96K21, Abscission/NoCut checkpoint regulator OS=Homo sapiens OX=9606 GN=ZFYVE19 PE=1 SV=1	10	0.045	0.049	0.104	0.0817	0.657	0.765
Q6FIF0	ZFAND6	AN1-type zinc finger protein 6 OS=Homo sapiens OX=9606 GN=ZFAND6 PE=1 SV=2	4	-0.009	0.049	0.717	0.0622	0.935	0.753
Q3LXA3	TKFC	Triokinase/FMN cyclase OS=Homo sapiens OX=9606 GN=TKFC PE=1 SV=2	17	0.028	0.049	0.266	0.0651	0.779	0.756
Q8WW12	PCNP	PEST proteolytic signal-containing nuclear protein OS=Homo sapiens OX=9606 GN=PCNP PE=1 SV=2	12	0.036	0.049	0.221	0.106	0.76	0.777
A6NDG6	PGP	Glycerol-3-phosphate phosphatase OS=Homo sapiens OX=9606 GN=PGP PE=1 SV=1	17	-0.038	0.049	0.171	0.0868	0.724	0.766
P13984	GTF2F2	General transcription factor IIF subunit 2 OS=Homo sapiens OX=9606 GN=GTF2F2 PE=1 SV=2	9	-0.001	0.049	0.958	0.0927	0.991	0.766
D6RIS1	NSD2	Isoform of O96028, Histone-lysine N-methyltransferase NSD2 (Fragment) OS=Homo sapiens OX=9606 GN=NSD2 PE=1 SV=1	2	-0.067	0.049	0.115	0.245	0.665	0.864
P30307	CDC25C	M-phase inducer phosphatase 3 OS=Homo sapiens OX=9606 GN=CDC25C PE=1 SV=2	3	-0.101	0.049	0.192	0.518	0.744	0.951
Q9Y5V0	ZNF706	Zinc finger protein 706 OS=Homo sapiens OX=9606 GN=ZNF706 PE=1 SV=1	3	0.001	0.049	0.986	0.154	0.997	0.79
Q14232	EIF2B1	Translation initiation factor eIF-2B subunit alpha OS=Homo sapiens OX=9606 GN=EIF2B1 PE=1 SV=1	15	-0.051	0.049	0.165	0.182	0.717	0.816
P04792	HSPB1	Heat shock protein beta-1 OS=Homo sapiens OX=9606 GN=HSPB1 PE=1 SV=2	13	-0.075	0.049	0.174	0.366	0.728	0.911
P30050	RPL12	60S ribosomal protein L12 OS=Homo sapiens OX=9606 GN=RPL12 PE=1 SV=1	9	0.057	0.049	0.178	0.236	0.729	0.858
Q96F63	CCDC97	Coiled-coil domain-containing protein 97 OS=Homo sapiens OX=9606 GN=CCDC97 PE=1 SV=1	8	-0.036	0.049	0.312	0.179	0.808	0.814
P10809	HSPD1	60 kDa heat shock protein, mitochondrial OS=Homo sapiens OX=9606 GN=HSPD1 PE=1 SV=2	48	0.044	0.049	0.227	0.182	0.762	0.816
Q6DN03	H2BC20P	Putative histone H2B type 2-C OS=Homo sapiens OX=9606 GN=H2BC20P PE=5 SV=3	3	0.03	0.049	0.48	0.261	0.874	0.873
Q9BQC3	DPH2	2-(3-amino-3-carboxypropyl)histidine synthase subunit 2 OS=Homo sapiens OX=9606 GN=DPH2 PE=1 SV=1	8	-0.011	0.049	0.792	0.264	0.958	0.873
Q53H47	SETMAR	Histone-lysine N-methyltransferase SETMAR OS=Homo sapiens OX=9606 GN=SETMAR PE=1 SV=2	7	0.036	0.049	0.408	0.266	0.849	0.873
Q96IJ6	GMPPA	Mannose-1-phosphate guanyltransferase alpha OS=Homo sapiens OX=9606 GN=GMPPA PE=1 SV=1	5	0.007	0.049	0.879	0.295	0.973	0.886
K7ELS8	SYNGR2	Isoform of O43760, Synaptogyrin-2 (Fragment) OS=Homo sapiens OX=9606 GN=SYNGR2 PE=1 SV=1	2	-0.008	0.049	0.856	0.302	0.968	0.89
Q8WVC0	LEO1	RNA polymerase-associated protein LEO1 OS=Homo sapiens OX=9606 GN=LEO1 PE=1 SV=1	18	0.068	0.049	0.32	0.47	0.811	0.941
Q9NWX6	THG1L	Probable tRNA(His) guanylyltransferase OS=Homo sapiens OX=9606 GN=THG1L PE=1 SV=2	4	0.013	0.049	0.784	0.309	0.954	0.89
P54709	ATP1B3	Sodium/potassium-transporting ATPase subunit beta-3 OS=Homo sapiens OX=9606 GN=ATP1B3 PE=1 SV=1	1	0.029	0.049	0.6	0.374	0.909	0.914
C9JU37	RNF13	Isoform of O43567, E3 ubiquitin-protein ligase RNF13 (Fragment) OS=Homo sapiens OX=9606 GN=RNF13 PE=1 SV=1	1	0.036	0.049	0.661	0.553	0.922	0.958
A0A0A0MR85	GSTM4	Isoform of Q03013, Glutathione transferase OS=Homo sapiens OX=9606 GN=GSTM4 PE=1 SV=1	1	0.008	0.049	0.933	0.606	0.989	0.965
Q15208	STK38	Serine/threonine-protein kinase 38 OS=Homo sapiens OX=9606 GN=STK38 PE=1 SV=1	4	0.011	0.048	0.773	0.211	0.95	0.837
Q96T21	SECISBP2	Selenocysteine insertion sequence-binding protein 2 OS=Homo sapiens OX=9606 GN=SECISBP2 PE=1 SV=2	5	-0.021	0.048	0.547	0.179	0.897	0.814
Q96L91	EP400	E1A-binding protein p400 OS=Homo sapiens OX=9606 GN=EP400 PE=1 SV=4	14	0.001	0.048	0.945	0.0254	0.99	0.74
E7ESD5	EYA4	Isoform of O95677, Eyes absent homolog OS=Homo sapiens OX=9606 GN=EYA4 PE=1 SV=1	1	0.167	0.048	0.029	0.497	0.564	0.947
Q16659	MAPK6	Mitogen-activated protein kinase 6 OS=Homo sapiens OX=9606 GN=MAPK6 PE=1 SV=1	3	-0.072	0.048	0.131	0.303	0.684	0.89
Q3B726	POLR1F	DNA-directed RNA polymerase I subunit RPA43 OS=Homo sapiens OX=9606 GN=POLR1F PE=1 SV=1	4	0.113	0.048	0.0429	0.358	0.574	0.906
Q9NRW4	DUSP22	Dual specificity protein phosphatase 22 OS=Homo sapiens OX=9606 GN=DUSP22 PE=1 SV=1	1	0.097	0.048	0.376	0.657	0.835	0.971
P33240	CSTF2	Cleavage stimulation factor subunit 2 OS=Homo sapiens OX=9606 GN=CSTF2 PE=1 SV=1	7	0.03	0.048	0.217	0.0577	0.759	0.753
A0A7I2V5S2	NPM1	Isoform of P06748, Nucleophosmin OS=Homo sapiens OX=9606 GN=NPM1 PE=4 SV=1	20	0	0.048	0.999	0.0648	1	0.754
Q9H1I8	ASCC2	Activating signal cointegrator 1 complex subunit 2 OS=Homo sapiens OX=9606 GN=ASCC2 PE=1 SV=3	2	0.048	0.048	0.114	0.109	0.664	0.777
P16104	H2AX	Histone H2AX OS=Homo sapiens OX=9606 GN=H2AX PE=1 SV=2	1	0.086	0.048	0.073	0.293	0.624	0.886
P12532	CKMT1B	Creatine kinase U-type, mitochondrial OS=Homo sapiens OX=9606 GN=CKMT1B PE=1 SV=1	11	0.012	0.048	0.64	0.0856	0.919	0.765
O43516	WIPF1	WAS/WASL-interacting protein family member 1 OS=Homo sapiens OX=9606 GN=WIPF1 PE=1 SV=3	2	0.024	0.048	0.596	0.294	0.909	0.886
P14317	HCLS1	Hematopoietic lineage cell-specific protein OS=Homo sapiens OX=9606 GN=HCLS1 PE=1 SV=3	17	-0.004	0.048	0.882	0.121	0.975	0.777
A0A6Q8PGU6	SPATA5	Isoform of Q8NB90, Vesicle-fusing ATPase OS=Homo sapiens OX=9606 GN=SPATA5 PE=1 SV=1	9	0.063	0.048	0.127	0.242	0.683	0.863
Q5TC82	RC3H1	Roquin-1 OS=Homo sapiens OX=9606 GN=RC3H1 PE=1 SV=1	4	0.052	0.048	0.181	0.214	0.731	0.841
E7EQN5	ARHGAP4	Isoform of P98171, Rho GTPase-activating protein 4 OS=Homo sapiens OX=9606 GN=ARHGAP4 PE=1 SV=1	5	-0.038	0.048	0.23	0.129	0.763	0.777
P25398	RPS12	40S ribosomal protein S12 OS=Homo sapiens OX=9606 GN=RPS12 PE=1 SV=3	8	0.012	0.048	0.695	0.129	0.93	0.777
F2Z3J4	TOR3A	Isoform of Q9H497, Torsin-3A OS=Homo sapiens OX=9606 GN=TOR3A PE=1 SV=1	1	0.111	0.048	0.205	0.575	0.755	0.962
A0A6I8PS19	GNL3L	Isoform of Q9NVN8, Guanine nucleotide binding protein-like 3 (Nucleolar)-like, isoform CRA_b OS=Homo sapiens OX=9606 GN=GNL3L PE=1 SV=1	1	-0.071	0.048	0.262	0.442	0.779	0.935
Q2M389	WASHC4	WASH complex subunit 4 OS=Homo sapiens OX=9606 GN=WASHC4 PE=1 SV=2	8	0.075	0.048	0.16	0.358	0.711	0.906
Q6P1X5	TAF2	Transcription initiation factor TFIID subunit 2 OS=Homo sapiens OX=9606 GN=TAF2 PE=1 SV=3	4	0.034	0.048	0.381	0.227	0.836	0.853
Q99523	SORT1	Sortilin OS=Homo sapiens OX=9606 GN=SORT1 PE=1 SV=3	5	0.021	0.048	0.554	0.19	0.898	0.825
Q9Y5S9	RBM8A	RNA-binding protein 8A OS=Homo sapiens OX=9606 GN=RBM8A PE=1 SV=1	7	-0.008	0.048	0.833	0.201	0.963	0.83
P50402	EMD	Emerin OS=Homo sapiens OX=9606 GN=EMD PE=1 SV=1	10	-0.015	0.048	0.902	0.697	0.979	0.976
Q9Y676	MRPS18B	28S ribosomal protein S18b, mitochondrial OS=Homo sapiens OX=9606 GN=MRPS18B PE=1 SV=1	2	0.006	0.048	0.88	0.229	0.974	0.854
Q96S15	WDR24	GATOR complex protein WDR24 OS=Homo sapiens OX=9606 GN=WDR24 PE=1 SV=2	2	-0.017	0.048	0.688	0.281	0.929	0.879
Q7L2Z9	CENPQ	Centromere protein Q OS=Homo sapiens OX=9606 GN=CENPQ PE=1 SV=1	1	-0.143	0.048	0.322	0.734	0.812	0.979
P62841	RPS15	40S ribosomal protein S15 OS=Homo sapiens OX=9606 GN=RPS15 PE=1 SV=2	9	-0.032	0.048	0.49	0.306	0.88	0.89
Q9HC52	CBX8	Chromobox protein homolog 8 OS=Homo sapiens OX=9606 GN=CBX8 PE=1 SV=3	5	-0.054	0.048	0.399	0.457	0.847	0.936
Q9NTG7	SIRT3	NAD-dependent protein deacetylase sirtuin-3, mitochondrial OS=Homo sapiens OX=9606 GN=SIRT3 PE=1 SV=2	1	-0.075	0.048	0.338	0.532	0.821	0.953
Q86XK3	SFR1	Swi5-dependent recombination DNA repair protein 1 homolog OS=Homo sapiens OX=9606 GN=SFR1 PE=1 SV=2	3	0.032	0.048	0.613	0.46	0.913	0.938
Q9Y592	CEP83	Centrosomal protein of 83 kDa OS=Homo sapiens OX=9606 GN=CEP83 PE=1 SV=3	2	0.024	0.048	0.745	0.518	0.94	0.951
G3V1B6	APOO	Isoform of Q9BUR5, MICOS complex subunit MIC26 OS=Homo sapiens OX=9606 GN=APOO PE=1 SV=1	2	0.078	0.047	0.229	0.456	0.763	0.936
E7EU96	CSNK2A1	Isoform of P68400, Casein kinase II subunit alpha OS=Homo sapiens OX=9606 GN=CSNK2A1 PE=1 SV=1	8	-0.136	0.047	0.00404	0.249	0.405	0.869
A0A0G2JPX0	CDKN1C	Isoform of P49918, Cyclin-dependent kinase inhibitor 1C OS=Homo sapiens OX=9606 GN=CDKN1C PE=1 SV=1	1	-0.175	0.047	0.00738	0.407	0.441	0.925
O14776	TCERG1	Transcription elongation regulator 1 OS=Homo sapiens OX=9606 GN=TCERG1 PE=1 SV=2	38	0.041	0.047	0.0398	0.0217	0.574	0.733
Q13442	PDAP1	28 kDa heat- and acid-stable phosphoprotein OS=Homo sapiens OX=9606 GN=PDAP1 PE=1 SV=1	12	0.043	0.047	0.0848	0.0633	0.64	0.753
Q8NEW0	SLC30A7	Zinc transporter 7 OS=Homo sapiens OX=9606 GN=SLC30A7 PE=2 SV=1	1	-0.015	0.047	0.851	0.561	0.966	0.959
P22532	SPRR2D	Small proline-rich protein 2D OS=Homo sapiens OX=9606 GN=SPRR2D PE=2 SV=2	4	0.071	0.047	0.0341	0.142	0.574	0.777
P54727	RAD23B	UV excision repair protein RAD23 homolog B OS=Homo sapiens OX=9606 GN=RAD23B PE=1 SV=1	12	0.05	0.047	0.0371	0.0458	0.574	0.753
P61586	RHOA	Transforming protein RhoA OS=Homo sapiens OX=9606 GN=RHOA PE=1 SV=1	11	0.004	0.047	0.843	0.0442	0.965	0.753
P50395	GDI2	Rab GDP dissociation inhibitor beta OS=Homo sapiens OX=9606 GN=GDI2 PE=1 SV=2	41	0.002	0.047	0.935	0.0645	0.989	0.754
Q9UKU7	ACAD8	Isobutyryl-CoA dehydrogenase, mitochondrial OS=Homo sapiens OX=9606 GN=ACAD8 PE=1 SV=1	1	-0.039	0.047	0.523	0.45	0.892	0.936
Q86UY8	NT5DC3	5'-nucleotidase domain-containing protein 3 OS=Homo sapiens OX=9606 GN=NT5DC3 PE=1 SV=1	3	-0.052	0.047	0.465	0.51	0.869	0.951
Q9GZU8	PSME3IP1	PSME3-interacting protein OS=Homo sapiens OX=9606 GN=PSME3IP1 PE=1 SV=1	11	0.017	0.047	0.536	0.107	0.895	0.777
Q92688	ANP32B	Acidic leucine-rich nuclear phosphoprotein 32 family member B OS=Homo sapiens OX=9606 GN=ANP32B PE=1 SV=1	7	0.021	0.047	0.459	0.112	0.867	0.777
Q99541	PLIN2	Perilipin-2 OS=Homo sapiens OX=9606 GN=PLIN2 PE=1 SV=2	7	-0.015	0.047	0.701	0.25	0.931	0.869
Q9UK53	ING1	Inhibitor of growth protein 1 OS=Homo sapiens OX=9606 GN=ING1 PE=1 SV=2	2	0.028	0.047	0.624	0.421	0.917	0.93
F8WCX2	ZNF687	Isoform of Q8N1G0, Zinc finger protein 687 OS=Homo sapiens OX=9606 GN=ZNF687 PE=1 SV=1	3	-0.029	0.047	0.61	0.418	0.913	0.93
Q00013	MPP1	55 kDa erythrocyte membrane protein OS=Homo sapiens OX=9606 GN=MPP1 PE=1 SV=2	20	-0.029	0.047	0.377	0.162	0.835	0.796
P55196-2	AFDN	Isoform of P55196, Isoform 1 of Afadin OS=Homo sapiens OX=9606 GN=AFDN PE=1 SV=3	1	-0.078	0.047	0.166	0.395	0.718	0.921
Q13541	EIF4EBP1	Eukaryotic translation initiation factor 4E-binding protein 1 OS=Homo sapiens OX=9606 GN=EIF4EBP1 PE=1 SV=3	7	0.101	0.047	0.18	0.517	0.729	0.951
P08865	RPSA	40S ribosomal protein SA OS=Homo sapiens OX=9606 GN=RPSA PE=1 SV=4	16	0.016	0.047	0.651	0.192	0.922	0.825
P17542-2	TAL1	Isoform of P17542, Isoform PP39-TAL1 of T-cell acute lymphocytic leukemia protein 1 OS=Homo sapiens OX=9606 GN=TAL1 PE=1 SV=2	5	0.044	0.047	0.233	0.204	0.763	0.833
P62273	RPS29	40S ribosomal protein S29 OS=Homo sapiens OX=9606 GN=RPS29 PE=1 SV=2	3	0.048	0.047	0.219	0.222	0.759	0.846
Q8N5I9	C12orf45	Uncharacterized protein C12orf45 OS=Homo sapiens OX=9606 GN=C12orf45 PE=1 SV=2	8	0.019	0.047	0.614	0.232	0.913	0.854
P07737	PFN1	Profilin-1 OS=Homo sapiens OX=9606 GN=PFN1 PE=1 SV=2	10	-0.026	0.047	0.565	0.301	0.899	0.89
E5RGZ2	HMBOX1	Isoform of Q6NT76, Homeobox-containing protein 1 OS=Homo sapiens OX=9606 GN=HMBOX1 PE=1 SV=1	4	-0.021	0.047	0.655	0.332	0.922	0.898
Q86SE9	PCGF5	Polycomb group RING finger protein 5 OS=Homo sapiens OX=9606 GN=PCGF5 PE=1 SV=1	1	-0.011	0.047	0.909	0.615	0.982	0.965
Q9Y4J8	DTNA	Dystrobrevin alpha OS=Homo sapiens OX=9606 GN=DTNA PE=1 SV=2	2	0.034	0.047	0.511	0.372	0.889	0.912
Q9Y586	MAB21L2	Protein mab-21-like 2 OS=Homo sapiens OX=9606 GN=MAB21L2 PE=1 SV=1	2	-0.047	0.047	0.388	0.387	0.841	0.917
Q2NKX9	C2orf68	UPF0561 protein C2orf68 OS=Homo sapiens OX=9606 GN=C2orf68 PE=1 SV=1	1	0.016	0.047	0.814	0.476	0.961	0.945
Q8TEL6	TRPC4AP	Short transient receptor potential channel 4-associated protein OS=Homo sapiens OX=9606 GN=TRPC4AP PE=1 SV=2	2	0.052	0.047	0.578	0.612	0.902	0.965
A0A087WT18	KIAA1191	Isoform of Q96A73, Putative monooxygenase p33MONOX OS=Homo sapiens OX=9606 GN=KIAA1191 PE=1 SV=1	1	0.034	0.047	0.723	0.626	0.935	0.965
Q9UJZ1	STOML2	Stomatin-like protein 2, mitochondrial OS=Homo sapiens OX=9606 GN=STOML2 PE=1 SV=1	5	0.119	0.046	0.000551	0.101	0.371	0.77
P49459	UBE2A	Ubiquitin-conjugating enzyme E2 A OS=Homo sapiens OX=9606 GN=UBE2A PE=1 SV=2	2	-0.126	0.046	0.0113	0.305	0.472	0.89
Q8WWK9	CKAP2	Cytoskeleton-associated protein 2 OS=Homo sapiens OX=9606 GN=CKAP2 PE=1 SV=1	11	0.029	0.046	0.377	0.161	0.835	0.796
O95922	TTLL1	Probable tubulin polyglutamylase TTLL1 OS=Homo sapiens OX=9606 GN=TTLL1 PE=2 SV=1	1	0.21	0.046	0.0716	0.674	0.624	0.972
Q9BYD2	MRPL9	39S ribosomal protein L9, mitochondrial OS=Homo sapiens OX=9606 GN=MRPL9 PE=1 SV=2	1	0.188	0.046	0.0321	0.564	0.574	0.959
Q2TAZ0	ATG2A	Autophagy-related protein 2 homolog A OS=Homo sapiens OX=9606 GN=ATG2A PE=1 SV=3	7	0.085	0.046	0.0377	0.228	0.574	0.853
A0A096LP25	AAK1	Isoform of Q2M2I8, AP2-associated protein kinase 1 (Fragment) OS=Homo sapiens OX=9606 GN=AAK1 PE=1 SV=2	12	0.025	0.046	0.46	0.182	0.867	0.816
P63165	SUMO1	Small ubiquitin-related modifier 1 OS=Homo sapiens OX=9606 GN=SUMO1 PE=1 SV=1	4	0.001	0.046	0.949	0.061	0.99	0.753
A0A6Q8PF18	readthrough,	readthrough, Uncharacterized protein OS=Homo sapiens OX=9606 PE=3 SV=1	5	0.05	0.046	0.107	0.137	0.659	0.777
Q8NFG4	FLCN	Folliculin OS=Homo sapiens OX=9606 GN=FLCN PE=1 SV=1	2	-0.068	0.046	0.27	0.456	0.78	0.936
A0A0C4DFX9	NELFA	Isoform of Q9H3P2, Negative elongation factor A OS=Homo sapiens OX=9606 GN=NELFA PE=1 SV=1	13	-0.044	0.046	0.229	0.215	0.763	0.841
P78345	RPP38	Ribonuclease P protein subunit p38 OS=Homo sapiens OX=9606 GN=RPP38 PE=1 SV=2	9	0.022	0.046	0.488	0.15	0.879	0.781
Q9NRX4	PHPT1	14 kDa phosphohistidine phosphatase OS=Homo sapiens OX=9606 GN=PHPT1 PE=1 SV=1	6	0.01	0.046	0.906	0.607	0.981	0.965
Q8TE02	ELP5	Elongator complex protein 5 OS=Homo sapiens OX=9606 GN=ELP5 PE=1 SV=2	8	0.009	0.046	0.789	0.186	0.957	0.821
Q5T447	HECTD3	E3 ubiquitin-protein ligase HECTD3 OS=Homo sapiens OX=9606 GN=HECTD3 PE=1 SV=1	7	0.008	0.046	0.816	0.189	0.961	0.824
Q9NQX1-3	PRDM5	Isoform of Q9NQX1, Isoform 3 of PR domain zinc finger protein 5 OS=Homo sapiens OX=9606 GN=PRDM5 PE=1 SV=2	1	0.006	0.046	0.869	0.191	0.97	0.825
Q9H1E3	NUCKS1	Nuclear ubiquitous casein and cyclin-dependent kinase substrate 1 OS=Homo sapiens OX=9606 GN=NUCKS1 PE=1 SV=1	17	0.065	0.046	0.235	0.391	0.765	0.919
Q9P2R6	RERE	Arginine-glutamic acid dipeptide repeats protein OS=Homo sapiens OX=9606 GN=RERE PE=1 SV=2	2	-0.03	0.046	0.6	0.424	0.909	0.93
Q5VTL8	PRPF38B	Pre-mRNA-splicing factor 38B OS=Homo sapiens OX=9606 GN=PRPF38B PE=1 SV=1	3	0.14	0.046	0.364	0.761	0.831	0.984
Q9NX58	LYAR	Cell growth-regulating nucleolar protein OS=Homo sapiens OX=9606 GN=LYAR PE=1 SV=2	18	0.05	0.046	0.23	0.261	0.763	0.873
Q9ULK4	MED23	Mediator of RNA polymerase II transcription subunit 23 OS=Homo sapiens OX=9606 GN=MED23 PE=1 SV=2	6	0.018	0.046	0.631	0.242	0.918	0.863
I3L3E4	CHMP6	Isoform of Q96FZ7, Charged multivesicular body protein 6 (Fragment) OS=Homo sapiens OX=9606 GN=CHMP6 PE=1 SV=1	1	0.109	0.046	0.272	0.638	0.783	0.967
Q5SW96	LDLRAP1	Low density lipoprotein receptor adapter protein 1 OS=Homo sapiens OX=9606 GN=LDLRAP1 PE=1 SV=3	2	-0.055	0.046	0.273	0.356	0.783	0.906
Q3MHD2	LSM12	Protein LSM12 homolog OS=Homo sapiens OX=9606 GN=LSM12 PE=1 SV=2	7	-0.002	0.046	0.976	0.367	0.994	0.911
M0QZ09	SIRT6	Isoform of Q8N6T7, NAD-dependent protein deacetylase sirtuin-6 (Fragment) OS=Homo sapiens OX=9606 GN=SIRT6 PE=1 SV=8	2	-0.043	0.046	0.461	0.424	0.867	0.93
Q7Z2W4	ZC3HAV1	Zinc finger CCCH-type antiviral protein 1 OS=Homo sapiens OX=9606 GN=ZC3HAV1 PE=1 SV=3	1	0.076	0.046	0.462	0.653	0.868	0.971
O60225	SSX5	Protein SSX5 OS=Homo sapiens OX=9606 GN=SSX5 PE=1 SV=3	1	-0.033	0.046	0.844	0.786	0.965	0.985
Q9BSU3	NAA11	N-alpha-acetyltransferase 11 OS=Homo sapiens OX=9606 GN=NAA11 PE=1 SV=3	4	0.11	0.045	0.00289	0.163	0.394	0.796
O75420	GIGYF1	GRB10-interacting GYF protein 1 OS=Homo sapiens OX=9606 GN=GIGYF1 PE=1 SV=2	7	-0.005	0.045	0.861	0.0999	0.969	0.77
P50479	PDLIM4	PDZ and LIM domain protein 4 OS=Homo sapiens OX=9606 GN=PDLIM4 PE=1 SV=2	9	-0.095	0.045	0.0245	0.255	0.537	0.87
P05198	EIF2S1	Eukaryotic translation initiation factor 2 subunit 1 OS=Homo sapiens OX=9606 GN=EIF2S1 PE=1 SV=3	27	0.053	0.045	0.0266	0.0527	0.551	0.753
Q92917	GPKOW	G-patch domain and KOW motifs-containing protein OS=Homo sapiens OX=9606 GN=GPKOW PE=1 SV=2	17	0.008	0.045	0.693	0.0515	0.93	0.753
Q9Y4R8	TELO2	Telomere length regulation protein TEL2 homolog OS=Homo sapiens OX=9606 GN=TELO2 PE=1 SV=2	6	0.033	0.045	0.597	0.474	0.909	0.944
A0A494C108	KRI1	Isoform of Q8N9T8, Protein KRI1 homolog OS=Homo sapiens OX=9606 GN=KRI1 PE=1 SV=1	5	0.063	0.045	0.204	0.358	0.754	0.906
Q99575	POP1	Ribonucleases P/MRP protein subunit POP1 OS=Homo sapiens OX=9606 GN=POP1 PE=1 SV=2	23	0.034	0.045	0.198	0.0953	0.752	0.766
P56181-2	NDUFV3	Isoform of P56181, Isoform 2 of NADH dehydrogenase [ubiquinone] flavoprotein 3, mitochondrial OS=Homo sapiens OX=9606 GN=NDUFV3 PE=1 SV=2	14	0.009	0.045	0.727	0.0994	0.935	0.768
Q8NBS9	TXNDC5	Thioredoxin domain-containing protein 5 OS=Homo sapiens OX=9606 GN=TXNDC5 PE=1 SV=2	13	-0.02	0.045	0.455	0.101	0.867	0.77
Q9NTX7	RNF146	E3 ubiquitin-protein ligase RNF146 OS=Homo sapiens OX=9606 GN=RNF146 PE=1 SV=1	3	-0.064	0.045	0.104	0.237	0.657	0.859
A0A3B3IRL5	IMPDH1	Isoform of P20839, Inosine-5'-monophosphate dehydrogenase (Fragment) OS=Homo sapiens OX=9606 GN=IMPDH1 PE=1 SV=1	7	0.041	0.045	0.156	0.122	0.708	0.777
Q9BXH1	BBC3	Isoform of Q96PG8, Bcl-2-binding component 3, isoforms 1/2 OS=Homo sapiens OX=9606 GN=BBC3 PE=1 SV=1	2	-0.017	0.045	0.734	0.379	0.937	0.917
O43426	SYNJ1	Synaptojanin-1 OS=Homo sapiens OX=9606 GN=SYNJ1 PE=1 SV=2	4	0.034	0.045	0.239	0.124	0.765	0.777
O43752	STX6	Syntaxin-6 OS=Homo sapiens OX=9606 GN=STX6 PE=1 SV=1	3	0.028	0.045	0.493	0.279	0.882	0.878
Q16539	MAPK14	Mitogen-activated protein kinase 14 OS=Homo sapiens OX=9606 GN=MAPK14 PE=1 SV=3	10	0.016	0.045	0.585	0.137	0.904	0.777
Q92541	RTF1	RNA polymerase-associated protein RTF1 homolog OS=Homo sapiens OX=9606 GN=RTF1 PE=1 SV=4	15	0.001	0.045	0.991	0.317	0.998	0.892
P09622	DLD	Dihydrolipoyl dehydrogenase, mitochondrial OS=Homo sapiens OX=9606 GN=DLD PE=1 SV=2	25	-0.01	0.045	0.753	0.181	0.943	0.815
Q9H8G2	CAAP1	Caspase activity and apoptosis inhibitor 1 OS=Homo sapiens OX=9606 GN=CAAP1 PE=1 SV=2	9	0.004	0.045	0.897	0.194	0.978	0.825
P52298	NCBP2	Nuclear cap-binding protein subunit 2 OS=Homo sapiens OX=9606 GN=NCBP2 PE=1 SV=1	7	-0.06	0.045	0.284	0.418	0.791	0.93
Q9BVP2	GNL3	Guanine nucleotide-binding protein-like 3 OS=Homo sapiens OX=9606 GN=GNL3 PE=1 SV=2	8	0.015	0.045	0.797	0.445	0.959	0.936
Q14781	CBX2	Chromobox protein homolog 2 OS=Homo sapiens OX=9606 GN=CBX2 PE=1 SV=2	1	-0.111	0.045	0.382	0.721	0.836	0.977
Q92947	GCDH	Glutaryl-CoA dehydrogenase, mitochondrial OS=Homo sapiens OX=9606 GN=GCDH PE=1 SV=1	3	0.008	0.045	0.878	0.393	0.973	0.92
B8ZZS0	BET1L	Isoform of Q9NYM9, BET1-like protein OS=Homo sapiens OX=9606 GN=BET1L PE=1 SV=1	2	0.024	0.045	0.658	0.403	0.922	0.924
Q9H3M7	TXNIP	Thioredoxin-interacting protein OS=Homo sapiens OX=9606 GN=TXNIP PE=1 SV=1	2	0.036	0.045	0.522	0.425	0.892	0.93
P0C7X5	ZNF806	Zinc finger protein 806 OS=Homo sapiens OX=9606 GN=ZNF806 PE=3 SV=1	1	-0.026	0.045	0.815	0.684	0.961	0.974
P84243	H3-3B	Histone H3.3 OS=Homo sapiens OX=9606 GN=H3-3B PE=1 SV=2	3	0.012	0.045	0.828	0.435	0.962	0.933
Q7Z2W9	MRPL21	39S ribosomal protein L21, mitochondrial OS=Homo sapiens OX=9606 GN=MRPL21 PE=1 SV=2	4	0.002	0.045	0.984	0.647	0.996	0.969
A0A0B4J1R6	TKT	Isoform of P29401, Transketolase OS=Homo sapiens OX=9606 GN=TKT PE=1 SV=1	1	-0.079	0.045	0.551	0.731	0.897	0.978
O43920	NDUFS5	NADH dehydrogenase [ubiquinone] iron-sulfur protein 5 OS=Homo sapiens OX=9606 GN=NDUFS5 PE=1 SV=3	1	-0.01	0.045	0.934	0.712	0.989	0.976
Q8TAE6	PPP1R14C	Protein phosphatase 1 regulatory subunit 14C OS=Homo sapiens OX=9606 GN=PPP1R14C PE=1 SV=3	2	0.191	0.044	0.00814	0.483	0.441	0.947
I3L136	PKMYT1	Isoform of Q99640, Membrane-associated tyrosine- and threonine-specific cdc2-inhibitory kinase (Fragment) OS=Homo sapiens OX=9606 GN=PKMYT1 PE=1 SV=8	1	-0.039	0.044	0.58	0.531	0.902	0.953
Q9H9A6	LRRC40	Leucine-rich repeat-containing protein 40 OS=Homo sapiens OX=9606 GN=LRRC40 PE=1 SV=1	20	0.019	0.044	0.308	0.0306	0.805	0.746
O95372	LYPLA2	Acyl-protein thioesterase 2 OS=Homo sapiens OX=9606 GN=LYPLA2 PE=1 SV=1	10	-0.004	0.044	0.848	0.0311	0.966	0.746
Q9P016	THYN1	Thymocyte nuclear protein 1 OS=Homo sapiens OX=9606 GN=THYN1 PE=1 SV=1	9	0.053	0.044	0.0351	0.0695	0.574	0.761
P63241	EIF5A	Eukaryotic translation initiation factor 5A-1 OS=Homo sapiens OX=9606 GN=EIF5A PE=1 SV=2	14	-0.085	0.044	0.0362	0.255	0.574	0.87
E9PPY3	RRP8	Isoform of O43159, Ribosomal RNA-processing protein 8 OS=Homo sapiens OX=9606 GN=RRP8 PE=1 SV=1	2	0.124	0.044	0.0392	0.426	0.574	0.93
Q16831	UPP1	Uridine phosphorylase 1 OS=Homo sapiens OX=9606 GN=UPP1 PE=1 SV=1	2	-0.021	0.044	0.663	0.381	0.922	0.917
Q99719	SEPTIN5	Septin-5 OS=Homo sapiens OX=9606 GN=SEPTIN5 PE=1 SV=1	13	-0.08	0.044	0.0824	0.326	0.634	0.896
E7EV59	ATP6V1C1	Isoform of P21283, V-type proton ATPase subunit C OS=Homo sapiens OX=9606 GN=ATP6V1C1 PE=1 SV=1	1	0.07	0.044	0.0858	0.262	0.64	0.873
Q4KMP7	TBC1D10B	TBC1 domain family member 10B OS=Homo sapiens OX=9606 GN=TBC1D10B PE=1 SV=3	8	0.013	0.044	0.598	0.105	0.909	0.777
P53582	METAP1	Methionine aminopeptidase 1 OS=Homo sapiens OX=9606 GN=METAP1 PE=1 SV=2	7	-0.07	0.044	0.107	0.301	0.659	0.89
Q9BW19	KIFC1	Kinesin-like protein KIFC1 OS=Homo sapiens OX=9606 GN=KIFC1 PE=1 SV=2	9	-0.012	0.044	0.65	0.113	0.922	0.777
Q9NW82	WDR70	WD repeat-containing protein 70 OS=Homo sapiens OX=9606 GN=WDR70 PE=1 SV=1	13	0.044	0.044	0.115	0.118	0.665	0.777
A0A3B3IUA2	SNU13	Isoform of P55769, Ribonucloprotein OS=Homo sapiens OX=9606 GN=SNU13 PE=1 SV=1	7	0.028	0.044	0.317	0.125	0.811	0.777
P50053-2	KHK	Isoform of P50053, Isoform A of Ketohexokinase OS=Homo sapiens OX=9606 GN=KHK PE=1 SV=2	3	0.034	0.044	0.242	0.142	0.766	0.777
Q9NPF5	DMAP1	DNA methyltransferase 1-associated protein 1 OS=Homo sapiens OX=9606 GN=DMAP1 PE=1 SV=1	4	-0.013	0.044	0.67	0.164	0.925	0.797
Q9Y3B4	SF3B6	Splicing factor 3B subunit 6 OS=Homo sapiens OX=9606 GN=SF3B6 PE=1 SV=1	4	-0.013	0.044	0.696	0.186	0.93	0.821
C9JBY7	MRPS33	Isoform of Q9Y291, 28S ribosomal protein S33, mitochondrial OS=Homo sapiens OX=9606 GN=MRPS33 PE=1 SV=1	3	0.087	0.044	0.186	0.49	0.735	0.947
A0A5F9ZHP1	ASCC1	Isoform of Q8N9N2, Activating signal cointegrator 1 complex subunit 1 OS=Homo sapiens OX=9606 GN=ASCC1 PE=1 SV=1	4	-0.056	0.044	0.38	0.493	0.836	0.947
Q8TAP6	CEP76	Centrosomal protein of 76 kDa OS=Homo sapiens OX=9606 GN=CEP76 PE=1 SV=1	5	-0.014	0.044	0.686	0.213	0.928	0.84
Q96HW7	INTS4	Integrator complex subunit 4 OS=Homo sapiens OX=9606 GN=INTS4 PE=1 SV=2	6	0.05	0.044	0.215	0.268	0.759	0.876
B0QZ40	COMMD6	Isoform of Q7Z4G1, COMM domain-containing protein 6 OS=Homo sapiens OX=9606 GN=COMMD6 PE=1 SV=1	1	-0.125	0.044	0.24	0.671	0.766	0.971
B2WTI3	JMJD6	Isoform of Q6NYC1, Bifunctional arginine demethylase and lysyl-hydroxylase JMJD6 OS=Homo sapiens OX=9606 GN=JMJD6 PE=1 SV=1	2	0.205	0.044	0.312	0.825	0.808	0.989
Q9H1Z4	WDR13	WD repeat-containing protein 13 OS=Homo sapiens OX=9606 GN=WDR13 PE=1 SV=2	7	-0.042	0.044	0.336	0.317	0.821	0.892
P48556	PSMD8	26S proteasome non-ATPase regulatory subunit 8 OS=Homo sapiens OX=9606 GN=PSMD8 PE=1 SV=2	12	-0.044	0.044	0.355	0.364	0.829	0.91
P29350	PTPN6	Tyrosine-protein phosphatase non-receptor type 6 OS=Homo sapiens OX=9606 GN=PTPN6 PE=1 SV=1	1	0.062	0.044	0.375	0.529	0.835	0.953
C9J191	KLHL22	Isoform of Q53GT1, Kelch-like protein 22 (Fragment) OS=Homo sapiens OX=9606 GN=KLHL22 PE=1 SV=1	1	0.012	0.044	0.806	0.386	0.961	0.917
Q96FK6	WDR89	WD repeat-containing protein 89 OS=Homo sapiens OX=9606 GN=WDR89 PE=2 SV=1	3	-0.041	0.044	0.477	0.447	0.873	0.936
Q96RT8	TUBGCP5	Gamma-tubulin complex component 5 OS=Homo sapiens OX=9606 GN=TUBGCP5 PE=1 SV=1	1	0.058	0.044	0.446	0.562	0.863	0.959
Q8IVS2	MCAT	Malonyl-CoA-acyl carrier protein transacylase, mitochondrial OS=Homo sapiens OX=9606 GN=MCAT PE=1 SV=2	6	0.012	0.044	0.851	0.485	0.966	0.947
O94885	SASH1	SAM and SH3 domain-containing protein 1 OS=Homo sapiens OX=9606 GN=SASH1 PE=1 SV=3	2	0.046	0.044	0.495	0.519	0.883	0.952
Q7L4I2	RSRC2	Arginine/serine-rich coiled-coil protein 2 OS=Homo sapiens OX=9606 GN=RSRC2 PE=1 SV=1	9	0.04	0.044	0.664	0.636	0.923	0.966
A0A075B767	PPIAL4H	Peptidyl-prolyl cis-trans isomerase A-like 4H OS=Homo sapiens OX=9606 GN=PPIAL4H PE=3 SV=1	1	-0.114	0.044	0.6	0.839	0.909	0.989
O43852-4	CALU	Isoform of O43852, Isoform 4 of Calumenin OS=Homo sapiens OX=9606 GN=CALU PE=1 SV=2	3	0.099	0.043	0.00154	0.107	0.375	0.777
G5E9L0	ARFGAP2	Isoform of Q8N6H7, ADP-ribosylation factor GTPase-activating protein 2 OS=Homo sapiens OX=9606 GN=ARFGAP2 PE=1 SV=2	20	0.029	0.043	0.243	0.0963	0.768	0.766
P55957	BID	BH3-interacting domain death agonist OS=Homo sapiens OX=9606 GN=BID PE=1 SV=1	8	0.001	0.043	0.969	0.191	0.993	0.825
A0A0X1KG79	CHRNA2	Isoform of Q15822, Neuronal acetylcholine receptor subunit alpha-2 OS=Homo sapiens OX=9606 GN=CHRNA2 PE=3 SV=1	1	0.063	0.043	0.0139	0.072	0.5	0.761
Q5VSL9	STRIP1	Striatin-interacting protein 1 OS=Homo sapiens OX=9606 GN=STRIP1 PE=1 SV=1	4	0.097	0.043	0.0338	0.309	0.574	0.89
Q9UNZ5	C19orf53	Leydig cell tumor 10 kDa protein homolog OS=Homo sapiens OX=9606 GN=C19orf53 PE=1 SV=1	2	0.068	0.043	0.0417	0.179	0.574	0.814
Q9UM82	SPATA2	Spermatogenesis-associated protein 2 OS=Homo sapiens OX=9606 GN=SPATA2 PE=1 SV=2	1	0	0.043	0.999	0.642	1	0.969
A0A6Q8PFF8	CHMP1A	Isoform of Q9HD42, Charged multivesicular body protein 1a OS=Homo sapiens OX=9606 GN=CHMP1A PE=1 SV=1	1	0.216	0.043	0.0486	0.676	0.591	0.972
Q9Y3C1	NOP16	Nucleolar protein 16 OS=Homo sapiens OX=9606 GN=NOP16 PE=1 SV=2	6	0.021	0.043	0.479	0.164	0.873	0.797
P28908	TNFRSF8	Tumor necrosis factor receptor superfamily member 8 OS=Homo sapiens OX=9606 GN=TNFRSF8 PE=1 SV=1	10	0.006	0.043	0.874	0.263	0.971	0.873
P52565	ARHGDIA	Rho GDP-dissociation inhibitor 1 OS=Homo sapiens OX=9606 GN=ARHGDIA PE=1 SV=3	6	0.029	0.043	0.206	0.0698	0.755	0.761
Q6P587	FAHD1	Acylpyruvase FAHD1, mitochondrial OS=Homo sapiens OX=9606 GN=FAHD1 PE=1 SV=2	7	-0.021	0.043	0.653	0.366	0.922	0.911
Q9HC38-2	GLOD4	Isoform of Q9HC38, Isoform 2 of Glyoxalase domain-containing protein 4 OS=Homo sapiens OX=9606 GN=GLOD4 PE=1 SV=1	17	-0.014	0.043	0.543	0.073	0.897	0.761
Q9BW71	HIRIP3	HIRA-interacting protein 3 OS=Homo sapiens OX=9606 GN=HIRIP3 PE=1 SV=3	8	0.061	0.043	0.0743	0.191	0.624	0.825
Q13868	EXOSC2	Exosome complex component RRP4 OS=Homo sapiens OX=9606 GN=EXOSC2 PE=1 SV=2	13	-0.101	0.043	0.0749	0.424	0.624	0.93
P31150	GDI1	Rab GDP dissociation inhibitor alpha OS=Homo sapiens OX=9606 GN=GDI1 PE=1 SV=2	17	0.009	0.043	0.693	0.0776	0.93	0.764
Q9NPI6	DCP1A	mRNA-decapping enzyme 1A OS=Homo sapiens OX=9606 GN=DCP1A PE=1 SV=3	12	-0.009	0.043	0.7	0.085	0.931	0.765
Q96ME7	ZNF512	Zinc finger protein 512 OS=Homo sapiens OX=9606 GN=ZNF512 PE=1 SV=2	1	-0.123	0.043	0.105	0.553	0.657	0.958
P63173	RPL38	60S ribosomal protein L38 OS=Homo sapiens OX=9606 GN=RPL38 PE=1 SV=2	3	0.088	0.043	0.117	0.426	0.671	0.93
O43303	CCP110	Centriolar coiled-coil protein of 110 kDa OS=Homo sapiens OX=9606 GN=CCP110 PE=1 SV=3	2	-0.072	0.043	0.204	0.438	0.753	0.934
A0A590UK20	ANKRD30B	Isoform of Q9BXX2, Ankyrin repeat domain-containing protein 30B OS=Homo sapiens OX=9606 GN=ANKRD30B PE=4 SV=1	1	-0.072	0.043	0.123	0.346	0.676	0.902
O94776	MTA2	Metastasis-associated protein MTA2 OS=Homo sapiens OX=9606 GN=MTA2 PE=1 SV=1	29	-0.007	0.043	0.781	0.129	0.953	0.777
A0A2R8Y7S2	SMARCA4	Isoform of P51532, Transcription activator BRG1 OS=Homo sapiens OX=9606 GN=SMARCA4 PE=1 SV=1	33	0.033	0.043	0.255	0.138	0.773	0.777
H0Y4W2	TRRAP	Isoform of Q9Y4A5, Transformation/transcription domain-associated protein OS=Homo sapiens OX=9606 GN=TRRAP PE=1 SV=2	14	0.033	0.043	0.26	0.15	0.777	0.78
Q9UNH7	SNX6	Sorting nexin-6 OS=Homo sapiens OX=9606 GN=SNX6 PE=1 SV=1	16	0.04	0.043	0.184	0.153	0.734	0.789
Q92878	RAD50	DNA repair protein RAD50 OS=Homo sapiens OX=9606 GN=RAD50 PE=1 SV=1	44	0.007	0.043	0.82	0.16	0.961	0.796
P07738	BPGM	Bisphosphoglycerate mutase OS=Homo sapiens OX=9606 GN=BPGM PE=1 SV=2	4	0.02	0.043	0.528	0.181	0.894	0.815
O00161	SNAP23	Synaptosomal-associated protein 23 OS=Homo sapiens OX=9606 GN=SNAP23 PE=1 SV=1	16	0.049	0.043	0.237	0.294	0.765	0.886
P32119	PRDX2	Peroxiredoxin-2 OS=Homo sapiens OX=9606 GN=PRDX2 PE=1 SV=5	11	0.01	0.043	0.748	0.192	0.941	0.825
O60244	MED14	Mediator of RNA polymerase II transcription subunit 14 OS=Homo sapiens OX=9606 GN=MED14 PE=1 SV=2	6	0.014	0.043	0.669	0.196	0.925	0.825
O00442	RTCA	RNA 3'-terminal phosphate cyclase OS=Homo sapiens OX=9606 GN=RTCA PE=1 SV=1	13	-0.002	0.043	0.949	0.217	0.99	0.842
Q14997	PSME4	Proteasome activator complex subunit 4 OS=Homo sapiens OX=9606 GN=PSME4 PE=1 SV=2	25	-0.064	0.043	0.22	0.398	0.76	0.922
P08240	SRPRA	Signal recognition particle receptor subunit alpha OS=Homo sapiens OX=9606 GN=SRPRA PE=1 SV=2	17	-0.022	0.043	0.517	0.221	0.89	0.846
P62277	RPS13	40S ribosomal protein S13 OS=Homo sapiens OX=9606 GN=RPS13 PE=1 SV=2	10	0.041	0.043	0.242	0.222	0.766	0.846
Q13474	DRP2	Dystrophin-related protein 2 OS=Homo sapiens OX=9606 GN=DRP2 PE=2 SV=2	1	-0.185	0.043	0.228	0.772	0.763	0.984
Q9Y679	AUP1	Lipid droplet-regulating VLDL assembly factor AUP1 OS=Homo sapiens OX=9606 GN=AUP1 PE=1 SV=2	1	-0.051	0.043	0.745	0.785	0.94	0.985
A0A1C7CYY4	MYL4	Isoform of P12829, Myosin light chain 4 (Fragment) OS=Homo sapiens OX=9606 GN=MYL4 PE=1 SV=1	17	0.04	0.043	0.273	0.244	0.783	0.864
Q9H223	EHD4	EH domain-containing protein 4 OS=Homo sapiens OX=9606 GN=EHD4 PE=1 SV=1	6	0.023	0.043	0.55	0.28	0.897	0.879
Q9BYG5	PARD6B	Partitioning defective 6 homolog beta OS=Homo sapiens OX=9606 GN=PARD6B PE=1 SV=1	5	-0.009	0.043	0.823	0.291	0.961	0.886
O95747	OXSR1	Serine/threonine-protein kinase OSR1 OS=Homo sapiens OX=9606 GN=OXSR1 PE=1 SV=1	12	-0.008	0.043	0.837	0.291	0.964	0.886
A0A1W2PQ75	GYG2	Isoform of O15488, Glycogenin-2 OS=Homo sapiens OX=9606 GN=GYG2 PE=1 SV=1	3	0.048	0.043	0.308	0.356	0.806	0.906
O14933	UBE2L6	Ubiquitin/ISG15-conjugating enzyme E2 L6 OS=Homo sapiens OX=9606 GN=UBE2L6 PE=1 SV=4	3	-0.035	0.043	0.507	0.416	0.888	0.93
O75131	CPNE3	Copine-3 OS=Homo sapiens OX=9606 GN=CPNE3 PE=1 SV=1	3	0.084	0.043	0.418	0.673	0.853	0.971
P62244	RPS15A	40S ribosomal protein S15a OS=Homo sapiens OX=9606 GN=RPS15A PE=1 SV=2	14	-0.025	0.043	0.647	0.427	0.922	0.93
Q5T5C7	SARS1	Isoform of P49591, Seryl-tRNA synthetase OS=Homo sapiens OX=9606 GN=SARS1 PE=1 SV=1	1	-0.006	0.043	0.964	0.757	0.992	0.984
P29144	TPP2	Tripeptidyl-peptidase 2 OS=Homo sapiens OX=9606 GN=TPP2 PE=1 SV=4	1	0.002	0.043	0.981	0.55	0.995	0.957
P63272	SUPT4H1	Transcription elongation factor SPT4 OS=Homo sapiens OX=9606 GN=SUPT4H1 PE=1 SV=1	4	-0.128	0.042	0.00365	0.264	0.396	0.873
P00403	MT-CO2	Cytochrome c oxidase subunit 2 OS=Homo sapiens OX=9606 GN=MT-CO2 PE=1 SV=1	1	0.079	0.042	0.211	0.495	0.756	0.947
Q6UN15	FIP1L1	Pre-mRNA 3'-end-processing factor FIP1 OS=Homo sapiens OX=9606 GN=FIP1L1 PE=1 SV=1	17	-0.093	0.042	0.00597	0.163	0.419	0.796
Q9NRP4	SDHAF3	Succinate dehydrogenase assembly factor 3, mitochondrial OS=Homo sapiens OX=9606 GN=SDHAF3 PE=1 SV=1	2	-0.116	0.042	0.00738	0.272	0.441	0.877
O43399-7	TPD52L2	Isoform of O43399, Isoform 7 of Tumor protein D54 OS=Homo sapiens OX=9606 GN=TPD52L2 PE=1 SV=2	13	0.023	0.042	0.355	0.0985	0.829	0.767
P61970	NUTF2	Nuclear transport factor 2 OS=Homo sapiens OX=9606 GN=NUTF2 PE=1 SV=1	8	-0.091	0.042	0.0381	0.304	0.574	0.89
Q53T59	HS1BP3	HCLS1-binding protein 3 OS=Homo sapiens OX=9606 GN=HS1BP3 PE=1 SV=1	6	0.027	0.042	0.213	0.0595	0.758	0.753
E5RHM5	CHCHD7	Isoform of Q9BUK0, Coiled-coil-helix-coiled-coil-helix domain-containing protein 7 OS=Homo sapiens OX=9606 GN=CHCHD7 PE=1 SV=1	3	0.022	0.042	0.726	0.494	0.935	0.947
Q9UKY7	CDV3	Protein CDV3 homolog OS=Homo sapiens OX=9606 GN=CDV3 PE=1 SV=1	15	0.067	0.042	0.289	0.502	0.795	0.949
P20290	BTF3	Transcription factor BTF3 OS=Homo sapiens OX=9606 GN=BTF3 PE=1 SV=1	17	0.012	0.042	0.563	0.0642	0.899	0.753
Q13217	DNAJC3	DnaJ homolog subfamily C member 3 OS=Homo sapiens OX=9606 GN=DNAJC3 PE=1 SV=1	9	0.029	0.042	0.194	0.0662	0.749	0.759
E7EQ45	AP5M1	Isoform of Q9H0R1, AP-5 complex subunit mu-1 OS=Homo sapiens OX=9606 GN=AP5M1 PE=1 SV=1	1	0.09	0.042	0.0693	0.374	0.624	0.914
Q99584	S100A13	Protein S100-A13 OS=Homo sapiens OX=9606 GN=S100A13 PE=1 SV=1	5	0.047	0.042	0.0909	0.129	0.649	0.777
Q6PKG0	LARP1	La-related protein 1 OS=Homo sapiens OX=9606 GN=LARP1 PE=1 SV=2	30	0.011	0.042	0.647	0.0927	0.922	0.766
Q9UJU6-2	DBNL	Isoform of Q9UJU6, Isoform 2 of Drebrin-like protein OS=Homo sapiens OX=9606 GN=DBNL PE=1 SV=1	1	0.111	0.042	0.0936	0.504	0.649	0.95
P17980	PSMC3	26S proteasome regulatory subunit 6A OS=Homo sapiens OX=9606 GN=PSMC3 PE=1 SV=3	29	-0.001	0.042	0.978	0.0963	0.995	0.766
Q14CS0	UBXN2B	UBX domain-containing protein 2B OS=Homo sapiens OX=9606 GN=UBXN2B PE=1 SV=1	1	-0.172	0.042	0.0988	0.674	0.654	0.972
O60264	SMARCA5	SWI/SNF-related matrix-associated actin-dependent regulator of chromatin subfamily A member 5 OS=Homo sapiens OX=9606 GN=SMARCA5 PE=1 SV=1	23	0.039	0.042	0.136	0.113	0.685	0.777
O95295	SNAPIN	SNARE-associated protein Snapin OS=Homo sapiens OX=9606 GN=SNAPIN PE=1 SV=1	7	0.006	0.042	0.817	0.117	0.961	0.777
O14867	BACH1	Transcription regulator protein BACH1 OS=Homo sapiens OX=9606 GN=BACH1 PE=1 SV=2	12	0.024	0.042	0.373	0.127	0.835	0.777
O75044	SRGAP2	SLIT-ROBO Rho GTPase-activating protein 2 OS=Homo sapiens OX=9606 GN=SRGAP2 PE=1 SV=3	7	0.034	0.042	0.301	0.202	0.801	0.832
Q70Z53	FRA10AC1	Protein FRA10AC1 OS=Homo sapiens OX=9606 GN=FRA10AC1 PE=1 SV=3	5	-0.01	0.042	0.716	0.132	0.934	0.777
Q99816	TSG101	Tumor susceptibility gene 101 protein OS=Homo sapiens OX=9606 GN=TSG101 PE=1 SV=2	11	0.001	0.042	0.974	0.134	0.994	0.777
P46087	NOP2	Probable 28S rRNA (cytosine(4447)-C(5))-methyltransferase OS=Homo sapiens OX=9606 GN=NOP2 PE=1 SV=2	16	0.005	0.042	0.9	0.301	0.978	0.89
P68402	PAFAH1B2	Platelet-activating factor acetylhydrolase IB subunit alpha2 OS=Homo sapiens OX=9606 GN=PAFAH1B2 PE=1 SV=1	3	-0.035	0.042	0.402	0.314	0.848	0.892
P27986	PIK3R1	Phosphatidylinositol 3-kinase regulatory subunit alpha OS=Homo sapiens OX=9606 GN=PIK3R1 PE=1 SV=2	6	-0.017	0.042	0.532	0.15	0.894	0.78
Q7LG56	RRM2B	Ribonucleoside-diphosphate reductase subunit M2 B OS=Homo sapiens OX=9606 GN=RRM2B PE=1 SV=1	5	0.019	0.042	0.506	0.158	0.888	0.795
F8W689	RFX5	Isoform of P48382, DNA-binding protein RFX5 (Fragment) OS=Homo sapiens OX=9606 GN=RFX5 PE=1 SV=1	7	0.045	0.042	0.163	0.185	0.714	0.82
A0A7I2V4I5	ZC3H13	Isoform of Q5T200, Zinc finger CCCH domain-containing protein 13 OS=Homo sapiens OX=9606 GN=ZC3H13 PE=4 SV=1	13	0.055	0.042	0.234	0.358	0.764	0.906
P17050	NAGA	Alpha-N-acetylgalactosaminidase OS=Homo sapiens OX=9606 GN=NAGA PE=1 SV=2	10	0.016	0.042	0.601	0.175	0.909	0.808
Q9HCM1	RESF1	Retroelement silencing factor 1 OS=Homo sapiens OX=9606 GN=RESF1 PE=1 SV=3	4	0.005	0.042	0.903	0.309	0.979	0.89
P18846	ATF1	Cyclic AMP-dependent transcription factor ATF-1 OS=Homo sapiens OX=9606 GN=ATF1 PE=1 SV=2	3	0.036	0.042	0.318	0.255	0.811	0.87
P24534	EEF1B2	Elongation factor 1-beta OS=Homo sapiens OX=9606 GN=EEF1B2 PE=1 SV=3	15	-0.05	0.042	0.215	0.291	0.759	0.886
P13804	ETFA	Electron transfer flavoprotein subunit alpha, mitochondrial OS=Homo sapiens OX=9606 GN=ETFA PE=1 SV=1	16	0.019	0.042	0.579	0.231	0.902	0.854
J3KP75	PHACTR2	Isoform of O75167, Phosphatase and actin regulator OS=Homo sapiens OX=9606 GN=PHACTR2 PE=1 SV=1	5	0.031	0.042	0.438	0.305	0.862	0.89
O00462	MANBA	Beta-mannosidase OS=Homo sapiens OX=9606 GN=MANBA PE=1 SV=3	4	0.034	0.042	0.51	0.418	0.889	0.93
P49406	MRPL19	39S ribosomal protein L19, mitochondrial OS=Homo sapiens OX=9606 GN=MRPL19 PE=1 SV=2	4	0.042	0.042	0.432	0.425	0.858	0.93
Q86VQ1	GLCCI1	Glucocorticoid-induced transcript 1 protein OS=Homo sapiens OX=9606 GN=GLCCI1 PE=1 SV=1	4	-0.031	0.042	0.672	0.571	0.925	0.961
E7ES96	PSEN1	Isoform of P49768, Presenilin OS=Homo sapiens OX=9606 GN=PSEN1 PE=1 SV=1	2	0.014	0.042	0.831	0.51	0.963	0.951
O00743	PPP6C	Serine/threonine-protein phosphatase 6 catalytic subunit OS=Homo sapiens OX=9606 GN=PPP6C PE=1 SV=1	11	0.058	0.042	0.501	0.627	0.886	0.965
Q6PD62	CTR9	RNA polymerase-associated protein CTR9 homolog OS=Homo sapiens OX=9606 GN=CTR9 PE=1 SV=1	14	-0.005	0.042	0.928	0.481	0.988	0.947
E9PRK7	ARL14EP	Isoform of Q8N8R7, ARL14 effector protein (Fragment) OS=Homo sapiens OX=9606 GN=ARL14EP PE=1 SV=1	1	0.052	0.042	0.539	0.619	0.897	0.965
Q68D20	PMS2CL	Protein PMS2CL OS=Homo sapiens OX=9606 GN=PMS2CL PE=2 SV=1	2	0.039	0.042	0.639	0.613	0.919	0.965
Q9NWU5	MRPL22	39S ribosomal protein L22, mitochondrial OS=Homo sapiens OX=9606 GN=MRPL22 PE=1 SV=1	2	0.006	0.042	0.943	0.641	0.99	0.968
Q96EU6	RRP36	Ribosomal RNA processing protein 36 homolog OS=Homo sapiens OX=9606 GN=RRP36 PE=1 SV=1	3	0.038	0.041	0.227	0.187	0.762	0.821
O43181	NDUFS4	NADH dehydrogenase [ubiquinone] iron-sulfur protein 4, mitochondrial OS=Homo sapiens OX=9606 GN=NDUFS4 PE=1 SV=1	5	-0.121	0.041	0.00651	0.289	0.425	0.885
Q86UA6	RPAIN	RPA-interacting protein OS=Homo sapiens OX=9606 GN=RPAIN PE=1 SV=2	2	-0.119	0.041	0.0152	0.354	0.507	0.904
Q5JR08	RHOC	Isoform of P08134, Rho-related GTP-binding protein RhoC (Fragment) OS=Homo sapiens OX=9606 GN=RHOC PE=1 SV=8	1	0.004	0.041	0.958	0.567	0.991	0.96
Q9Y2S6	TMA7	Translation machinery-associated protein 7 OS=Homo sapiens OX=9606 GN=TMA7 PE=1 SV=1	3	0.065	0.041	0.0235	0.129	0.537	0.777
O75363	BCAS1	Breast carcinoma-amplified sequence 1 OS=Homo sapiens OX=9606 GN=BCAS1 PE=1 SV=2	1	0.006	0.041	0.863	0.266	0.969	0.873
Q8N4Q1	CHCHD4	Mitochondrial intermembrane space import and assembly protein 40 OS=Homo sapiens OX=9606 GN=CHCHD4 PE=1 SV=1	7	0.007	0.041	0.836	0.258	0.963	0.871
P46777	RPL5	60S ribosomal protein L5 OS=Homo sapiens OX=9606 GN=RPL5 PE=1 SV=3	18	0.055	0.041	0.0729	0.173	0.624	0.803
O14908	GIPC1	PDZ domain-containing protein GIPC1 OS=Homo sapiens OX=9606 GN=GIPC1 PE=1 SV=2	5	0.027	0.041	0.233	0.0796	0.763	0.765
Q9NXF7	DCAF16	DDB1- and CUL4-associated factor 16 OS=Homo sapiens OX=9606 GN=DCAF16 PE=1 SV=1	3	0.065	0.041	0.086	0.258	0.64	0.871
Q9NVI1	FANCI	Fanconi anemia group I protein OS=Homo sapiens OX=9606 GN=FANCI PE=1 SV=4	30	0.049	0.041	0.0953	0.149	0.649	0.78
Q92581	SLC9A6	Sodium/hydrogen exchanger 6 OS=Homo sapiens OX=9606 GN=SLC9A6 PE=1 SV=2	2	-0.137	0.041	0.107	0.615	0.659	0.965
Q96A49	SYAP1	Synapse-associated protein 1 OS=Homo sapiens OX=9606 GN=SYAP1 PE=1 SV=1	19	-0.019	0.041	0.452	0.108	0.866	0.777
A0A0J9YX62	DNAJB6	Isoform of O75190, DnaJ homolog subfamily B member 6 OS=Homo sapiens OX=9606 GN=DNAJB6 PE=1 SV=1	6	0.027	0.041	0.281	0.11	0.789	0.777
Q92844	TANK	TRAF family member-associated NF-kappa-B activator OS=Homo sapiens OX=9606 GN=TANK PE=1 SV=2	5	-0.007	0.041	0.825	0.197	0.961	0.826
P48163	ME1	NADP-dependent malic enzyme OS=Homo sapiens OX=9606 GN=ME1 PE=1 SV=1	19	-0.008	0.041	0.748	0.121	0.941	0.777
P0DMU9	CT45A10	Cancer/testis antigen family 45 member A10 OS=Homo sapiens OX=9606 GN=CT45A10 PE=1 SV=1	6	0.033	0.041	0.212	0.126	0.758	0.777
P42167	TMPO	Isoform of P42166, Lamina-associated polypeptide 2, isoforms beta/gamma OS=Homo sapiens OX=9606 GN=TMPO PE=1 SV=2	13	-0.05	0.041	0.335	0.427	0.821	0.93
Q9UI30	TRMT112	Multifunctional methyltransferase subunit TRM112-like protein OS=Homo sapiens OX=9606 GN=TRMT112 PE=1 SV=1	8	-0.069	0.041	0.134	0.358	0.685	0.906
F8VRJ6	TPK1	Isoform of Q9H3S4, Thiamin pyrophosphokinase 1 (Fragment) OS=Homo sapiens OX=9606 GN=TPK1 PE=1 SV=8	1	0.027	0.041	0.65	0.494	0.922	0.947
Q6P444	MTFR2	Mitochondrial fission regulator 2 OS=Homo sapiens OX=9606 GN=MTFR2 PE=1 SV=2	5	0.042	0.041	0.451	0.453	0.866	0.936
Q9Y3C6	PPIL1	Peptidyl-prolyl cis-trans isomerase-like 1 OS=Homo sapiens OX=9606 GN=PPIL1 PE=1 SV=1	11	-0.001	0.041	0.977	0.147	0.995	0.777
O00399	DCTN6	Dynactin subunit 6 OS=Homo sapiens OX=9606 GN=DCTN6 PE=1 SV=1	5	0.005	0.041	0.848	0.148	0.966	0.778
Q8N567	ZCCHC9	Zinc finger CCHC domain-containing protein 9 OS=Homo sapiens OX=9606 GN=ZCCHC9 PE=1 SV=2	3	-0.06	0.041	0.172	0.343	0.724	0.901
H7C0V9	APP	Isoform of P05067, Amyloid-beta A4 protein (Fragment) OS=Homo sapiens OX=9606 GN=APP PE=1 SV=1	1	0.09	0.041	0.176	0.522	0.728	0.953
Q96RT1	ERBIN	Erbin OS=Homo sapiens OX=9606 GN=ERBIN PE=1 SV=2	11	0.032	0.041	0.285	0.18	0.791	0.814
Q9NPG3	UBN1	Ubinuclein-1 OS=Homo sapiens OX=9606 GN=UBN1 PE=1 SV=2	5	-0.059	0.041	0.297	0.461	0.801	0.94
Q9Y5A9	YTHDF2	YTH domain-containing family protein 2 OS=Homo sapiens OX=9606 GN=YTHDF2 PE=1 SV=2	17	-0.003	0.041	0.933	0.19	0.989	0.825
P62256	UBE2H	Ubiquitin-conjugating enzyme E2 H OS=Homo sapiens OX=9606 GN=UBE2H PE=1 SV=1	5	0.011	0.041	0.71	0.195	0.934	0.825
Q8NEV8	EXPH5	Exophilin-5 OS=Homo sapiens OX=9606 GN=EXPH5 PE=1 SV=3	1	0.151	0.041	0.226	0.737	0.762	0.98
Q9UMS0	NFU1	NFU1 iron-sulfur cluster scaffold homolog, mitochondrial OS=Homo sapiens OX=9606 GN=NFU1 PE=1 SV=2	5	-0.022	0.041	0.519	0.24	0.891	0.863
Q6PK04	CCDC137	Coiled-coil domain-containing protein 137 OS=Homo sapiens OX=9606 GN=CCDC137 PE=1 SV=1	4	0.012	0.041	0.717	0.241	0.934	0.863
Q9UJC5	SH3BGRL2	SH3 domain-binding glutamic acid-rich-like protein 2 OS=Homo sapiens OX=9606 GN=SH3BGRL2 PE=1 SV=2	4	-0.013	0.041	0.71	0.243	0.934	0.864
Q5QNW6	H2BC18	Histone H2B type 2-F OS=Homo sapiens OX=9606 GN=H2BC18 PE=1 SV=3	6	0.05	0.041	0.256	0.353	0.773	0.904
O95479	H6PD	GDH/6PGL endoplasmic bifunctional protein OS=Homo sapiens OX=9606 GN=H6PD PE=1 SV=2	3	-0.052	0.041	0.427	0.524	0.857	0.953
A0A1C7CYX1	MIDEAS	Isoform of Q6PJG2, Mitotic deacetylase-associated SANT domain protein OS=Homo sapiens OX=9606 GN=MIDEAS PE=1 SV=1	8	0.022	0.041	0.577	0.297	0.902	0.887
O75575	CRCP	DNA-directed RNA polymerase III subunit RPC9 OS=Homo sapiens OX=9606 GN=CRCP PE=1 SV=1	3	-0.009	0.041	0.813	0.308	0.961	0.89
A8K979-2	ERI2	Isoform of A8K979, Isoform 2 of ERI1 exoribonuclease 2 OS=Homo sapiens OX=9606 GN=ERI2 PE=4 SV=2	1	-0.001	0.041	0.992	0.442	0.998	0.935
Q13574	DGKZ	Diacylglycerol kinase zeta OS=Homo sapiens OX=9606 GN=DGKZ PE=1 SV=4	2	0.03	0.041	0.656	0.552	0.922	0.958
Q8TB40	ABHD4	(Lyso)-N-acylphosphatidylethanolamine lipase OS=Homo sapiens OX=9606 GN=ABHD4 PE=1 SV=1	1	0.045	0.041	0.542	0.574	0.897	0.962
Q8N5C6	SRBD1	S1 RNA-binding domain-containing protein 1 OS=Homo sapiens OX=9606 GN=SRBD1 PE=1 SV=2	2	-0.066	0.041	0.581	0.73	0.902	0.978
A0A0G2JIV5	TRIM40	Isoform of Q6P9F5, E3 ubiquitin ligase TRIM40 OS=Homo sapiens OX=9606 GN=TRIM40 PE=1 SV=1	1	0.365	0.04	0.0038	0.706	0.4	0.976
Q9Y2G9	SBNO2	Protein strawberry notch homolog 2 OS=Homo sapiens OX=9606 GN=SBNO2 PE=2 SV=3	1	-0.115	0.04	0.503	0.815	0.886	0.989
Q16637	SMN2	Survival motor neuron protein OS=Homo sapiens OX=9606 GN=SMN2 PE=1 SV=1	7	0.012	0.04	0.614	0.111	0.913	0.777
O60502	OGA	Protein O-GlcNAcase OS=Homo sapiens OX=9606 GN=OGA PE=1 SV=2	32	-0.057	0.04	0.0397	0.136	0.574	0.777
P06733-2	ENO1	Isoform of P06733, Isoform MBP-1 of Alpha-enolase OS=Homo sapiens OX=9606 GN=ENO1 PE=1 SV=2	1	0.093	0.04	0.431	0.731	0.858	0.978
P39019	RPS19	40S ribosomal protein S19 OS=Homo sapiens OX=9606 GN=RPS19 PE=1 SV=2	15	0.048	0.04	0.0622	0.11	0.61	0.777
Q15185	PTGES3	Prostaglandin E synthase 3 OS=Homo sapiens OX=9606 GN=PTGES3 PE=1 SV=1	12	-0.063	0.04	0.0631	0.218	0.61	0.844
Q9H3T2	SEMA6C	Semaphorin-6C OS=Homo sapiens OX=9606 GN=SEMA6C PE=2 SV=4	1	0.168	0.04	0.0665	0.639	0.621	0.968
Q15019	SEPTIN2	Septin-2 OS=Homo sapiens OX=9606 GN=SEPTIN2 PE=1 SV=1	22	-0.009	0.04	0.693	0.0833	0.93	0.765
Q9HCI7	MSL2	E3 ubiquitin-protein ligase MSL2 OS=Homo sapiens OX=9606 GN=MSL2 PE=1 SV=2	5	0.01	0.04	0.797	0.335	0.959	0.898
Q9Y446	PKP3	Plakophilin-3 OS=Homo sapiens OX=9606 GN=PKP3 PE=1 SV=1	14	-0.003	0.04	0.898	0.0969	0.978	0.766
Q9UPY8	MAPRE3	Microtubule-associated protein RP/EB family member 3 OS=Homo sapiens OX=9606 GN=MAPRE3 PE=1 SV=1	6	-0.013	0.04	0.577	0.102	0.902	0.771
Q9HD15	SRA1	Steroid receptor RNA activator 1 OS=Homo sapiens OX=9606 GN=SRA1 PE=1 SV=1	12	0.018	0.04	0.46	0.12	0.867	0.777
O15173	PGRMC2	Membrane-associated progesterone receptor component 2 OS=Homo sapiens OX=9606 GN=PGRMC2 PE=1 SV=1	3	-0.063	0.04	0.126	0.319	0.682	0.893
P78371	CCT2	T-complex protein 1 subunit beta OS=Homo sapiens OX=9606 GN=CCT2 PE=1 SV=4	44	0.035	0.04	0.179	0.128	0.729	0.777
Q96DG6	CMBL	Carboxymethylenebutenolidase homolog OS=Homo sapiens OX=9606 GN=CMBL PE=1 SV=1	14	0.017	0.04	0.511	0.131	0.889	0.777
P49336	CDK8	Cyclin-dependent kinase 8 OS=Homo sapiens OX=9606 GN=CDK8 PE=1 SV=1	3	-0.084	0.04	0.134	0.461	0.685	0.94
A0A3B3IRU2	SNU13	Isoform of P55769, NHP2 non-histone chromosome protein 2-like 1 (S. cerevisiae), isoform CRA_b OS=Homo sapiens OX=9606 GN=SNU13 PE=1 SV=1	1	0.223	0.04	0.137	0.782	0.687	0.985
P40227	CCT6A	T-complex protein 1 subunit zeta OS=Homo sapiens OX=9606 GN=CCT6A PE=1 SV=3	34	-0.003	0.04	0.901	0.138	0.978	0.777
Q9NPF4	OSGEP	Probable tRNA N6-adenosine threonylcarbamoyltransferase OS=Homo sapiens OX=9606 GN=OSGEP PE=1 SV=1	12	-0.062	0.04	0.141	0.325	0.687	0.895
Q5T8A7	PPP1R26	Protein phosphatase 1 regulatory subunit 26 OS=Homo sapiens OX=9606 GN=PPP1R26 PE=1 SV=1	1	0.035	0.04	0.333	0.276	0.82	0.877
Q13185	CBX3	Chromobox protein homolog 3 OS=Homo sapiens OX=9606 GN=CBX3 PE=1 SV=4	10	-0.061	0.04	0.152	0.342	0.703	0.901
P05937	CALB1	Calbindin OS=Homo sapiens OX=9606 GN=CALB1 PE=1 SV=2	12	0.03	0.04	0.299	0.175	0.801	0.808
H0Y948	AFDN	Isoform of P55196, Afadin (Fragment) OS=Homo sapiens OX=9606 GN=AFDN PE=1 SV=1	1	-0.071	0.04	0.59	0.759	0.907	0.984
Q9UN37	VPS4A	Vacuolar protein sorting-associated protein 4A OS=Homo sapiens OX=9606 GN=VPS4A PE=1 SV=1	4	0.069	0.04	0.186	0.435	0.734	0.933
Q9BV20	MRI1	Methylthioribose-1-phosphate isomerase OS=Homo sapiens OX=9606 GN=MRI1 PE=1 SV=1	11	-0.022	0.04	0.461	0.194	0.868	0.825
Q9BRX5	GINS3	DNA replication complex GINS protein PSF3 OS=Homo sapiens OX=9606 GN=GINS3 PE=1 SV=1	6	0.001	0.04	0.979	0.196	0.995	0.825
O43670	ZNF207	BUB3-interacting and GLEBS motif-containing protein ZNF207 OS=Homo sapiens OX=9606 GN=ZNF207 PE=1 SV=1	9	-0.021	0.04	0.786	0.602	0.955	0.965
P60953	CDC42	Cell division control protein 42 homolog OS=Homo sapiens OX=9606 GN=CDC42 PE=1 SV=2	8	0.037	0.04	0.254	0.216	0.773	0.842
Q86US8	SMG6	Telomerase-binding protein EST1A OS=Homo sapiens OX=9606 GN=SMG6 PE=1 SV=2	1	0.02	0.04	0.545	0.227	0.897	0.853
Q12972	PPP1R8	Nuclear inhibitor of protein phosphatase 1 OS=Homo sapiens OX=9606 GN=PPP1R8 PE=1 SV=2	6	-0.02	0.04	0.657	0.396	0.922	0.921
S4R369	MRPL37	Isoform of Q9BZE1, 39S ribosomal protein L37, mitochondrial OS=Homo sapiens OX=9606 GN=MRPL37 PE=1 SV=1	5	0.066	0.04	0.234	0.465	0.765	0.94
P43686	PSMC4	26S proteasome regulatory subunit 6B OS=Homo sapiens OX=9606 GN=PSMC4 PE=1 SV=2	19	-0.011	0.04	0.727	0.235	0.935	0.857
Q96SB4	SRPK1	SRSF protein kinase 1 OS=Homo sapiens OX=9606 GN=SRPK1 PE=1 SV=2	19	0.047	0.04	0.243	0.323	0.766	0.894
P56192	MARS1	Methionine--tRNA ligase, cytoplasmic OS=Homo sapiens OX=9606 GN=MARS1 PE=1 SV=2	26	0.003	0.04	0.94	0.265	0.99	0.873
Q96AY2	EME1	Crossover junction endonuclease EME1 OS=Homo sapiens OX=9606 GN=EME1 PE=1 SV=2	2	0.007	0.04	0.929	0.621	0.988	0.965
O14965	AURKA	Aurora kinase A OS=Homo sapiens OX=9606 GN=AURKA PE=1 SV=2	9	0.003	0.04	0.965	0.588	0.992	0.964
Q9NXR7-1	BABAM2	Isoform of Q9NXR7, Isoform 1 of BRISC and BRCA1-A complex member 2 OS=Homo sapiens OX=9606 GN=BABAM2 PE=1 SV=2	10	-0.001	0.04	0.973	0.313	0.994	0.892
Q12772	SREBF2	Sterol regulatory element-binding protein 2 OS=Homo sapiens OX=9606 GN=SREBF2 PE=1 SV=2	3	-0.002	0.04	0.963	0.351	0.992	0.903
Q9HBR0	SLC38A10	Putative sodium-coupled neutral amino acid transporter 10 OS=Homo sapiens OX=9606 GN=SLC38A10 PE=1 SV=2	4	-0.019	0.04	0.654	0.358	0.922	0.906
P83916	CBX1	Chromobox protein homolog 1 OS=Homo sapiens OX=9606 GN=CBX1 PE=1 SV=1	7	-0.045	0.04	0.359	0.419	0.83	0.93
P23396	RPS3	40S ribosomal protein S3 OS=Homo sapiens OX=9606 GN=RPS3 PE=1 SV=2	23	-0.046	0.04	0.39	0.45	0.843	0.936
Q6DKI1	RPL7L1	60S ribosomal protein L7-like 1 OS=Homo sapiens OX=9606 GN=RPL7L1 PE=1 SV=2	5	-0.032	0.04	0.512	0.422	0.889	0.93
Q15438	CYTH1	Cytohesin-1 OS=Homo sapiens OX=9606 GN=CYTH1 PE=1 SV=1	2	-0.043	0.04	0.536	0.565	0.895	0.959
O15235	MRPS12	28S ribosomal protein S12, mitochondrial OS=Homo sapiens OX=9606 GN=MRPS12 PE=1 SV=1	1	0.015	0.04	0.882	0.694	0.975	0.976
Q6UW78	UQCC3	Ubiquinol-cytochrome-c reductase complex assembly factor 3 OS=Homo sapiens OX=9606 GN=UQCC3 PE=1 SV=2	2	0.038	0.04	0.682	0.668	0.928	0.971
Q70J99	UNC13D	Protein unc-13 homolog D OS=Homo sapiens OX=9606 GN=UNC13D PE=1 SV=1	11	0.081	0.039	0.000523	0.047	0.371	0.753
Q96FF9	CDCA5	Sororin OS=Homo sapiens OX=9606 GN=CDCA5 PE=1 SV=1	3	-0.122	0.039	0.00132	0.217	0.375	0.842
Q8NC51	SERBP1	Plasminogen activator inhibitor 1 RNA-binding protein OS=Homo sapiens OX=9606 GN=SERBP1 PE=1 SV=2	24	0.067	0.039	0.00221	0.0462	0.375	0.753
G3XAN8	TIMM8B	Isoform of Q9Y5J9, Mitochondrial import inner membrane translocase subunit OS=Homo sapiens OX=9606 GN=TIMM8B PE=1 SV=1	3	-0.027	0.039	0.394	0.234	0.845	0.857
Q86UT8	CENATAC	Centrosomal AT-AC splicing factor OS=Homo sapiens OX=9606 GN=CENATAC PE=1 SV=1	2	0.041	0.039	0.344	0.365	0.821	0.911
P07919	UQCRH	Cytochrome b-c1 complex subunit 6, mitochondrial OS=Homo sapiens OX=9606 GN=UQCRH PE=1 SV=2	6	0.051	0.039	0.1	0.192	0.654	0.825
P18858	LIG1	DNA ligase 1 OS=Homo sapiens OX=9606 GN=LIG1 PE=1 SV=1	29	0.044	0.039	0.0172	0.032	0.516	0.746
F5GZ78	PXN	Isoform of P49023, Paxillin OS=Homo sapiens OX=9606 GN=PXN PE=1 SV=1	12	0.047	0.039	0.0182	0.0421	0.522	0.753
P50747	HLCS	Biotin--protein ligase OS=Homo sapiens OX=9606 GN=HLCS PE=1 SV=1	11	0.076	0.039	0.0195	0.192	0.528	0.825
Q9Y244	POMP	Proteasome maturation protein OS=Homo sapiens OX=9606 GN=POMP PE=1 SV=1	8	-0.176	0.039	0.0383	0.619	0.574	0.965
P82970	HMGN5	High mobility group nucleosome-binding domain-containing protein 5 OS=Homo sapiens OX=9606 GN=HMGN5 PE=1 SV=1	14	0.055	0.039	0.0412	0.132	0.574	0.777
Q8TAP8	PPP1R35	Protein phosphatase 1 regulatory subunit 35 OS=Homo sapiens OX=9606 GN=PPP1R35 PE=1 SV=1	3	-0.15	0.039	0.0478	0.578	0.588	0.964
Q9HC44	GPBP1L1	Vasculin-like protein 1 OS=Homo sapiens OX=9606 GN=GPBP1L1 PE=1 SV=1	4	0.001	0.039	0.979	0.369	0.995	0.911
O75874	IDH1	Isocitrate dehydrogenase [NADP] cytoplasmic OS=Homo sapiens OX=9606 GN=IDH1 PE=1 SV=2	27	0.034	0.039	0.0947	0.0545	0.649	0.753
A0A494C142	BARD1	Isoform of Q99728, BRCA1-associated RING domain protein 1 (Fragment) OS=Homo sapiens OX=9606 GN=BARD1 PE=1 SV=1	2	0.094	0.039	0.104	0.479	0.657	0.947
Q9P2D1	CHD7	Chromodomain-helicase-DNA-binding protein 7 OS=Homo sapiens OX=9606 GN=CHD7 PE=1 SV=3	2	-0.098	0.039	0.0712	0.446	0.624	0.936
Q5TBB1	RNASEH2B	Ribonuclease H2 subunit B OS=Homo sapiens OX=9606 GN=RNASEH2B PE=1 SV=1	4	0.06	0.039	0.0781	0.235	0.626	0.857
Q9Y646	CPQ	Carboxypeptidase Q OS=Homo sapiens OX=9606 GN=CPQ PE=1 SV=1	7	-0.003	0.039	0.892	0.0936	0.976	0.766
E9PC15	AGK	Isoform of Q53H12, Acylglycerol kinase, mitochondrial OS=Homo sapiens OX=9606 GN=AGK PE=1 SV=1	2	-0.065	0.039	0.453	0.652	0.866	0.971
Q6PI48	DARS2	Aspartate--tRNA ligase, mitochondrial OS=Homo sapiens OX=9606 GN=DARS2 PE=1 SV=1	22	0.007	0.039	0.818	0.228	0.961	0.854
P15311	EZR	Ezrin OS=Homo sapiens OX=9606 GN=EZR PE=1 SV=4	34	0.01	0.039	0.669	0.112	0.925	0.777
E7EQI1	ABCB4	Isoform of P21439, Phosphatidylcholine translocator ABCB4 (Fragment) OS=Homo sapiens OX=9606 GN=ABCB4 PE=1 SV=1	1	0.063	0.039	0.119	0.321	0.673	0.894
Q6ZN54	DEF8	Differentially expressed in FDCP 8 homolog OS=Homo sapiens OX=9606 GN=DEF8 PE=1 SV=2	1	-0.147	0.039	0.128	0.674	0.683	0.972
Q92733	PRCC	Proline-rich protein PRCC OS=Homo sapiens OX=9606 GN=PRCC PE=1 SV=1	9	-0.039	0.039	0.13	0.13	0.684	0.777
Q9H9A7	RMI1	RecQ-mediated genome instability protein 1 OS=Homo sapiens OX=9606 GN=RMI1 PE=1 SV=3	5	0.049	0.039	0.307	0.412	0.805	0.93
F1T0I1	SEC16A	Isoform of O15027, Protein transport protein sec16 OS=Homo sapiens OX=9606 GN=SEC16A PE=1 SV=1	38	-0.024	0.039	0.416	0.187	0.852	0.821
P32519	ELF1	ETS-related transcription factor Elf-1 OS=Homo sapiens OX=9606 GN=ELF1 PE=1 SV=2	10	0.014	0.039	0.644	0.205	0.921	0.834
Q9NQ75	CASS4	Cas scaffolding protein family member 4 OS=Homo sapiens OX=9606 GN=CASS4 PE=1 SV=2	1	-0.186	0.039	0.205	0.786	0.755	0.985
P25490	YY1	Transcriptional repressor protein YY1 OS=Homo sapiens OX=9606 GN=YY1 PE=1 SV=2	6	0.018	0.039	0.547	0.216	0.897	0.842
F8U8C0	TNFRSF10A	Isoform of O00220, Tumor necrosis factor receptor superfamily member 10A OS=Homo sapiens OX=9606 GN=TNFRSF10A PE=1 SV=1	3	-0.067	0.039	0.239	0.485	0.765	0.947
P16157	ANK1	Ankyrin-1 OS=Homo sapiens OX=9606 GN=ANK1 PE=1 SV=3	1	-0.049	0.039	0.467	0.554	0.869	0.958
P13010	XRCC5	X-ray repair cross-complementing protein 5 OS=Homo sapiens OX=9606 GN=XRCC5 PE=1 SV=3	29	0.025	0.039	0.472	0.262	0.871	0.873
P78346	RPP30	Ribonuclease P protein subunit p30 OS=Homo sapiens OX=9606 GN=RPP30 PE=1 SV=1	10	0.084	0.039	0.276	0.608	0.786	0.965
Q9H939	PSTPIP2	Proline-serine-threonine phosphatase-interacting protein 2 OS=Homo sapiens OX=9606 GN=PSTPIP2 PE=1 SV=4	7	0.029	0.039	0.417	0.285	0.852	0.881
A0A6E1Y6F7	CCDC180	Isoform of Q9P1Z9, Coiled-coil domain-containing protein 180 OS=Homo sapiens OX=9606 GN=CCDC180 PE=1 SV=1	1	-0.045	0.039	0.297	0.365	0.801	0.91
P31751	AKT2	RAC-beta serine/threonine-protein kinase OS=Homo sapiens OX=9606 GN=AKT2 PE=1 SV=2	8	0.037	0.039	0.332	0.306	0.82	0.89
Q9BTE1	DCTN5	Dynactin subunit 5 OS=Homo sapiens OX=9606 GN=DCTN5 PE=1 SV=1	4	-0.062	0.039	0.311	0.52	0.808	0.953
Q6NVY1	HIBCH	3-hydroxyisobutyryl-CoA hydrolase, mitochondrial OS=Homo sapiens OX=9606 GN=HIBCH PE=1 SV=2	14	0.037	0.039	0.338	0.321	0.821	0.894
E7EVJ4	STAU2	Isoform of Q9NUL3, Double-stranded RNA-binding protein Staufen homolog 2 OS=Homo sapiens OX=9606 GN=STAU2 PE=1 SV=1	2	-0.039	0.039	0.506	0.506	0.888	0.95
P41208	CETN2	Centrin-2 OS=Homo sapiens OX=9606 GN=CETN2 PE=1 SV=1	5	0.02	0.039	0.631	0.362	0.918	0.907
Q9NTX5	ECHDC1	Ethylmalonyl-CoA decarboxylase OS=Homo sapiens OX=9606 GN=ECHDC1 PE=1 SV=2	1	-0.062	0.039	0.392	0.589	0.844	0.964
Q8IX15	HOMEZ	Homeobox and leucine zipper protein Homez OS=Homo sapiens OX=9606 GN=HOMEZ PE=1 SV=2	4	0.001	0.039	0.987	0.432	0.997	0.933
Q05519	SRSF11	Serine/arginine-rich splicing factor 11 OS=Homo sapiens OX=9606 GN=SRSF11 PE=1 SV=1	5	0.03	0.039	0.712	0.63	0.934	0.965
O15550	KDM6A	Lysine-specific demethylase 6A OS=Homo sapiens OX=9606 GN=KDM6A PE=1 SV=2	6	0.005	0.039	0.922	0.455	0.986	0.936
Q8NA72	POC5	Centrosomal protein POC5 OS=Homo sapiens OX=9606 GN=POC5 PE=1 SV=2	3	0.038	0.039	0.495	0.487	0.883	0.947
Q86YH6	PDSS2	All trans-polyprenyl-diphosphate synthase PDSS2 OS=Homo sapiens OX=9606 GN=PDSS2 PE=1 SV=2	1	0.005	0.039	0.936	0.535	0.989	0.954
Q9UBC3	DNMT3B	DNA (cytosine-5)-methyltransferase 3B OS=Homo sapiens OX=9606 GN=DNMT3B PE=1 SV=1	2	-0.009	0.039	0.895	0.582	0.977	0.964
P49356	FNTB	Protein farnesyltransferase subunit beta OS=Homo sapiens OX=9606 GN=FNTB PE=1 SV=1	5	-0.085	0.038	0.00411	0.146	0.406	0.777
Q6IAA8	LAMTOR1	Ragulator complex protein LAMTOR1 OS=Homo sapiens OX=9606 GN=LAMTOR1 PE=1 SV=2	6	-0.156	0.038	0.0205	0.529	0.53	0.953
P30086	PEBP1	Phosphatidylethanolamine-binding protein 1 OS=Homo sapiens OX=9606 GN=PEBP1 PE=1 SV=3	15	-0.127	0.038	0.0212	0.45	0.53	0.936
Q71UI9	H2AZ2	Histone H2A.V OS=Homo sapiens OX=9606 GN=H2AZ2 PE=1 SV=3	2	0.085	0.038	0.0214	0.255	0.53	0.87
G3V1L9	TJP1	Isoform of Q07157, Tight junction protein ZO-1 OS=Homo sapiens OX=9606 GN=TJP1 PE=1 SV=2	27	-0.017	0.038	0.332	0.0434	0.82	0.753
Q14151	SAFB2	Scaffold attachment factor B2 OS=Homo sapiens OX=9606 GN=SAFB2 PE=1 SV=1	19	0.059	0.038	0.0526	0.194	0.602	0.825
P46926	GNPDA1	Glucosamine-6-phosphate isomerase 1 OS=Homo sapiens OX=9606 GN=GNPDA1 PE=1 SV=1	17	-0.108	0.038	0.0535	0.47	0.602	0.941
Q5JQC4	CT47A12	Cancer/testis antigen 47A OS=Homo sapiens OX=9606 GN=CT47A12 PE=2 SV=1	9	0.041	0.038	0.251	0.279	0.773	0.878
Q8TD55	PLEKHO2	Pleckstrin homology domain-containing family O member 2 OS=Homo sapiens OX=9606 GN=PLEKHO2 PE=1 SV=1	5	0.104	0.038	0.0581	0.462	0.607	0.94
Q96F24	NRBF2	Nuclear receptor-binding factor 2 OS=Homo sapiens OX=9606 GN=NRBF2 PE=1 SV=1	7	0	0.038	0.999	0.0776	1	0.764
Q5TFE4	NT5DC1	5'-nucleotidase domain-containing protein 1 OS=Homo sapiens OX=9606 GN=NT5DC1 PE=1 SV=1	13	-0.052	0.038	0.0815	0.186	0.632	0.821
Q9BPX3	NCAPG	Condensin complex subunit 3 OS=Homo sapiens OX=9606 GN=NCAPG PE=1 SV=1	14	0.025	0.038	0.3	0.129	0.801	0.777
Q15834	CCDC85B	Coiled-coil domain-containing protein 85B OS=Homo sapiens OX=9606 GN=CCDC85B PE=1 SV=2	1	-0.063	0.038	0.736	0.838	0.937	0.989
Q9NZ72	STMN3	Stathmin-3 OS=Homo sapiens OX=9606 GN=STMN3 PE=1 SV=3	3	-0.104	0.038	0.0939	0.523	0.649	0.953
Q08J23	NSUN2	RNA cytosine C(5)-methyltransferase NSUN2 OS=Homo sapiens OX=9606 GN=NSUN2 PE=1 SV=2	43	0.034	0.038	0.137	0.105	0.687	0.777
A0A3B3ISV5	readthrough,	readthrough, Uncharacterized protein OS=Homo sapiens OX=9606 PE=4 SV=1	10	0.002	0.038	0.936	0.116	0.989	0.777
Q96BJ3	AIDA	Axin interactor, dorsalization-associated protein OS=Homo sapiens OX=9606 GN=AIDA PE=1 SV=1	5	0.016	0.038	0.629	0.257	0.917	0.87
P78395	PRAME	Melanoma antigen preferentially expressed in tumors OS=Homo sapiens OX=9606 GN=PRAME PE=1 SV=1	9	-0.085	0.038	0.128	0.478	0.683	0.947
Q9UBB5	MBD2	Methyl-CpG-binding domain protein 2 OS=Homo sapiens OX=9606 GN=MBD2 PE=1 SV=1	4	0.023	0.038	0.602	0.401	0.909	0.923
P17483	HOXB4	Homeobox protein Hox-B4 OS=Homo sapiens OX=9606 GN=HOXB4 PE=1 SV=2	3	0.086	0.038	0.303	0.64	0.803	0.968
Q13438-7	OS9	Isoform of Q13438, Isoform 7 of Protein OS-9 OS=Homo sapiens OX=9606 GN=OS9 PE=1 SV=1	9	-0.046	0.038	0.153	0.225	0.706	0.85
Q96S44	TP53RK	EKC/KEOPS complex subunit TP53RK OS=Homo sapiens OX=9606 GN=TP53RK PE=1 SV=2	6	-0.025	0.038	0.405	0.203	0.848	0.833
Q5JVS0	HABP4	Intracellular hyaluronan-binding protein 4 OS=Homo sapiens OX=9606 GN=HABP4 PE=1 SV=1	2	0.068	0.038	0.295	0.55	0.801	0.957
A6NI61	MYMK	Protein myomaker OS=Homo sapiens OX=9606 GN=MYMK PE=3 SV=1	1	0.042	0.038	0.519	0.565	0.891	0.959
Q8WY36	BBX	HMG box transcription factor BBX OS=Homo sapiens OX=9606 GN=BBX PE=1 SV=1	4	-0.029	0.038	0.698	0.606	0.931	0.965
Q8TB72-3	PUM2	Isoform of Q8TB72, Isoform 3 of Pumilio homolog 2 OS=Homo sapiens OX=9606 GN=PUM2 PE=1 SV=2	10	0.032	0.038	0.283	0.206	0.79	0.836
E7EQS8	TET2	Isoform of Q6N021, Methylcytosine dioxygenase TET OS=Homo sapiens OX=9606 GN=TET2 PE=1 SV=1	1	0.018	0.038	0.812	0.611	0.961	0.965
Q9Y3Z3	SAMHD1	Deoxynucleoside triphosphate triphosphohydrolase SAMHD1 OS=Homo sapiens OX=9606 GN=SAMHD1 PE=1 SV=2	6	0.02	0.038	0.512	0.216	0.889	0.841
O15371	EIF3D	Eukaryotic translation initiation factor 3 subunit D OS=Homo sapiens OX=9606 GN=EIF3D PE=1 SV=1	18	-0.046	0.038	0.229	0.312	0.763	0.892
Q9NU23	LYRM2	LYR motif-containing protein 2 OS=Homo sapiens OX=9606 GN=LYRM2 PE=1 SV=1	2	-0.065	0.038	0.243	0.486	0.766	0.947
Q01081	U2AF1	Splicing factor U2AF 35 kDa subunit OS=Homo sapiens OX=9606 GN=U2AF1 PE=1 SV=3	8	0.031	0.038	0.338	0.246	0.821	0.865
P15927	RPA2	Replication protein A 32 kDa subunit OS=Homo sapiens OX=9606 GN=RPA2 PE=1 SV=1	7	-0.019	0.038	0.57	0.254	0.901	0.87
Q9P032	NDUFAF4	NADH dehydrogenase [ubiquinone] 1 alpha subcomplex assembly factor 4 OS=Homo sapiens OX=9606 GN=NDUFAF4 PE=1 SV=1	2	0.019	0.038	0.558	0.263	0.899	0.873
O15392	BIRC5	Baculoviral IAP repeat-containing protein 5 OS=Homo sapiens OX=9606 GN=BIRC5 PE=1 SV=3	4	-0.027	0.038	0.437	0.271	0.861	0.877
Q9NYG5	ANAPC11	Anaphase-promoting complex subunit 11 OS=Homo sapiens OX=9606 GN=ANAPC11 PE=1 SV=1	1	0.039	0.038	0.282	0.284	0.789	0.88
P12268	IMPDH2	Inosine-5'-monophosphate dehydrogenase 2 OS=Homo sapiens OX=9606 GN=IMPDH2 PE=1 SV=2	28	0.003	0.038	0.939	0.306	0.989	0.89
D6RCB9	NHP2	Isoform of Q9NX24, Ribonucloprotein (Fragment) OS=Homo sapiens OX=9606 GN=NHP2 PE=1 SV=1	3	-0.018	0.038	0.777	0.558	0.952	0.958
Q9H078	CLPB	Caseinolytic peptidase B protein homolog OS=Homo sapiens OX=9606 GN=CLPB PE=1 SV=1	5	0.003	0.038	0.939	0.352	0.989	0.904
Q9NS73	MBIP	MAP3K12-binding inhibitory protein 1 OS=Homo sapiens OX=9606 GN=MBIP PE=1 SV=2	2	0.072	0.038	0.392	0.648	0.844	0.969
O00267-2	SUPT5H	Isoform of O00267, Isoform 2 of Transcription elongation factor SPT5 OS=Homo sapiens OX=9606 GN=SUPT5H PE=1 SV=1	1	0.048	0.038	0.368	0.47	0.833	0.941
Q969Y2	GTPBP3	tRNA modification GTPase GTPBP3, mitochondrial OS=Homo sapiens OX=9606 GN=GTPBP3 PE=1 SV=2	3	-0.008	0.038	0.853	0.376	0.967	0.917
Q7Z6J8	UBE3D	E3 ubiquitin-protein ligase E3D OS=Homo sapiens OX=9606 GN=UBE3D PE=1 SV=2	2	-0.028	0.038	0.66	0.55	0.922	0.957
Q9BYD6	MRPL1	39S ribosomal protein L1, mitochondrial OS=Homo sapiens OX=9606 GN=MRPL1 PE=1 SV=2	6	0.036	0.038	0.458	0.427	0.867	0.93
F8WBC1	LUC7L	Isoform of Q9NQ29, Putative RNA-binding protein Luc7-like 1 OS=Homo sapiens OX=9606 GN=LUC7L PE=1 SV=1	1	0.088	0.038	0.504	0.773	0.887	0.984
A0A087WWV7	KIAA1755	Isoform of Q5JYT7, Uncharacterized protein KIAA1755 (Fragment) OS=Homo sapiens OX=9606 GN=KIAA1755 PE=4 SV=1	1	0.024	0.038	0.669	0.499	0.925	0.947
Q16342	PDCD2	Programmed cell death protein 2 OS=Homo sapiens OX=9606 GN=PDCD2 PE=1 SV=2	1	0.049	0.038	0.751	0.807	0.942	0.989
H3BUN4	NOL3	Isoform of O60936, Nucleolar protein 3 (Fragment) OS=Homo sapiens OX=9606 GN=NOL3 PE=1 SV=1	3	-0.03	0.038	0.661	0.579	0.922	0.964
Q9UK97	FBXO9	F-box only protein 9 OS=Homo sapiens OX=9606 GN=FBXO9 PE=1 SV=1	2	-0.04	0.038	0.598	0.614	0.909	0.965
P04350	TUBB4A	Tubulin beta-4A chain OS=Homo sapiens OX=9606 GN=TUBB4A PE=1 SV=2	1	0.18	0.037	0.00334	0.472	0.395	0.943
Q9NYY1	IL20	Interleukin-20 OS=Homo sapiens OX=9606 GN=IL20 PE=1 SV=2	1	0.118	0.037	0.0738	0.555	0.624	0.958
G3XAL9	SLC12A2	Isoform of P55011, Solute carrier family 12 (Sodium/potassium/chloride transporters), member 2, isoform CRA_a OS=Homo sapiens OX=9606 GN=SLC12A2 PE=1 SV=1	4	0.08	0.037	0.103	0.438	0.656	0.934
Q96HC4	PDLIM5	PDZ and LIM domain protein 5 OS=Homo sapiens OX=9606 GN=PDLIM5 PE=1 SV=5	25	-0.079	0.037	0.0372	0.306	0.574	0.89
Q16656	NRF1	Nuclear respiratory factor 1 OS=Homo sapiens OX=9606 GN=NRF1 PE=1 SV=1	6	0.092	0.037	0.0415	0.385	0.574	0.917
Q9P0U3	SENP1	Sentrin-specific protease 1 OS=Homo sapiens OX=9606 GN=SENP1 PE=1 SV=2	2	-0.168	0.037	0.0417	0.629	0.574	0.965
P08237	PFKM	ATP-dependent 6-phosphofructokinase, muscle type OS=Homo sapiens OX=9606 GN=PFKM PE=1 SV=2	11	0.073	0.037	0.256	0.557	0.773	0.958
O15056	SYNJ2	Synaptojanin-2 OS=Homo sapiens OX=9606 GN=SYNJ2 PE=1 SV=3	6	-0.027	0.037	0.383	0.239	0.838	0.862
Q6P158	DHX57	Putative ATP-dependent RNA helicase DHX57 OS=Homo sapiens OX=9606 GN=DHX57 PE=1 SV=2	9	0.051	0.037	0.057	0.15	0.607	0.781
O60256	PRPSAP2	Phosphoribosyl pyrophosphate synthase-associated protein 2 OS=Homo sapiens OX=9606 GN=PRPSAP2 PE=1 SV=1	20	-0.053	0.037	0.078	0.204	0.626	0.833
Q01433	AMPD2	AMP deaminase 2 OS=Homo sapiens OX=9606 GN=AMPD2 PE=1 SV=2	25	-0.001	0.037	0.941	0.0803	0.99	0.765
Q86YP4	GATAD2A	Transcriptional repressor p66-alpha OS=Homo sapiens OX=9606 GN=GATAD2A PE=1 SV=1	27	-0.019	0.037	0.4	0.107	0.847	0.777
Q9H845	ACAD9	Complex I assembly factor ACAD9, mitochondrial OS=Homo sapiens OX=9606 GN=ACAD9 PE=1 SV=1	6	0	0.037	0.998	0.448	1	0.936
P49795	RGS19	Regulator of G-protein signaling 19 OS=Homo sapiens OX=9606 GN=RGS19 PE=1 SV=1	1	-0.111	0.037	0.0937	0.562	0.649	0.959
O95336	PGLS	6-phosphogluconolactonase OS=Homo sapiens OX=9606 GN=PGLS PE=1 SV=2	14	0.012	0.037	0.571	0.0972	0.901	0.766
O14737	PDCD5	Programmed cell death protein 5 OS=Homo sapiens OX=9606 GN=PDCD5 PE=1 SV=3	10	-0.003	0.037	0.89	0.104	0.976	0.777
Q07666	KHDRBS1	KH domain-containing, RNA-binding, signal transduction-associated protein 1 OS=Homo sapiens OX=9606 GN=KHDRBS1 PE=1 SV=1	14	-0.009	0.037	0.672	0.109	0.925	0.777
P05204	HMGN2	Non-histone chromosomal protein HMG-17 OS=Homo sapiens OX=9606 GN=HMGN2 PE=1 SV=3	4	0.047	0.037	0.113	0.205	0.664	0.834
Q92734	TFG	Protein TFG OS=Homo sapiens OX=9606 GN=TFG PE=1 SV=2	12	-0.014	0.037	0.534	0.114	0.895	0.777
Q8WU10	PYROXD1	Pyridine nucleotide-disulfide oxidoreductase domain-containing protein 1 OS=Homo sapiens OX=9606 GN=PYROXD1 PE=1 SV=1	2	0.144	0.037	0.118	0.671	0.673	0.971
P00568	AK1	Adenylate kinase isoenzyme 1 OS=Homo sapiens OX=9606 GN=AK1 PE=1 SV=3	12	0.006	0.037	0.807	0.126	0.961	0.777
Q969F1	GTF3C6	General transcription factor 3C polypeptide 6 OS=Homo sapiens OX=9606 GN=GTF3C6 PE=1 SV=1	2	0.075	0.037	0.134	0.449	0.685	0.936
A0A075B6F9	NOSIP	Isoform of Q9Y314, Nitric oxide synthase-interacting protein OS=Homo sapiens OX=9606 GN=NOSIP PE=1 SV=1	6	0.029	0.037	0.381	0.27	0.836	0.876
Q9UPT9	USP22	Ubiquitin carboxyl-terminal hydrolase 22 OS=Homo sapiens OX=9606 GN=USP22 PE=1 SV=2	3	0.014	0.037	0.79	0.475	0.957	0.944
A0A0A0MSS8	AKR1C3	Isoform of P42330, Aldo-keto reductase family 1 member C3 OS=Homo sapiens OX=9606 GN=AKR1C3 PE=1 SV=1	13	-0.074	0.037	0.15	0.457	0.698	0.936
P53396-2	ACLY	Isoform of P53396, Isoform 2 of ATP-citrate synthase OS=Homo sapiens OX=9606 GN=ACLY PE=1 SV=3	2	0.079	0.037	0.27	0.598	0.78	0.965
P17987	TCP1	T-complex protein 1 subunit alpha OS=Homo sapiens OX=9606 GN=TCP1 PE=1 SV=1	41	-0.001	0.037	0.974	0.157	0.994	0.794
A0A6I8PRS5	GPATCH11	Isoform of Q8N954, Coiled-coil domain-containing protein 75 OS=Homo sapiens OX=9606 GN=GPATCH11 PE=1 SV=1	5	0.009	0.037	0.714	0.158	0.934	0.795
Q9NQT4	EXOSC5	Exosome complex component RRP46 OS=Homo sapiens OX=9606 GN=EXOSC5 PE=1 SV=1	8	0.029	0.037	0.411	0.29	0.85	0.886
Q9NR45	NANS	Sialic acid synthase OS=Homo sapiens OX=9606 GN=NANS PE=1 SV=2	16	-0.02	0.037	0.463	0.176	0.868	0.808
Q8TBE9	NANP	N-acylneuraminate-9-phosphatase OS=Homo sapiens OX=9606 GN=NANP PE=1 SV=1	5	0.061	0.037	0.21	0.433	0.756	0.933
Q68EM7-3	ARHGAP17	Isoform of Q68EM7, Isoform 3 of Rho GTPase-activating protein 17 OS=Homo sapiens OX=9606 GN=ARHGAP17 PE=1 SV=1	1	-0.022	0.037	0.725	0.547	0.935	0.956
P52701	MSH6	DNA mismatch repair protein Msh6 OS=Homo sapiens OX=9606 GN=MSH6 PE=1 SV=2	25	0.032	0.037	0.3	0.229	0.801	0.854
P36959	GMPR	GMP reductase 1 OS=Homo sapiens OX=9606 GN=GMPR PE=1 SV=1	6	-0.051	0.037	0.277	0.424	0.787	0.93
Q9NRR3	CDC42SE2	CDC42 small effector protein 2 OS=Homo sapiens OX=9606 GN=CDC42SE2 PE=1 SV=1	1	-0.025	0.037	0.843	0.768	0.965	0.984
Q8N6N3	C1orf52	UPF0690 protein C1orf52 OS=Homo sapiens OX=9606 GN=C1orf52 PE=1 SV=1	10	-0.029	0.037	0.442	0.334	0.862	0.898
P43405	SYK	Tyrosine-protein kinase SYK OS=Homo sapiens OX=9606 GN=SYK PE=1 SV=1	3	0.028	0.037	0.473	0.344	0.871	0.901
Q8NFM4	ADCY4	Adenylate cyclase type 4 OS=Homo sapiens OX=9606 GN=ADCY4 PE=1 SV=1	1	0.052	0.037	0.401	0.544	0.848	0.955
Q9BXY0	MAK16	Protein MAK16 homolog OS=Homo sapiens OX=9606 GN=MAK16 PE=1 SV=2	7	-0.014	0.037	0.772	0.449	0.95	0.936
A0A087X0N3	NOL4L	Isoform of Q96MY1, Nucleolar protein 4-like OS=Homo sapiens OX=9606 GN=NOL4L PE=1 SV=1	3	0.014	0.037	0.792	0.476	0.958	0.945
Q99583	MNT	Max-binding protein MNT OS=Homo sapiens OX=9606 GN=MNT PE=1 SV=1	4	0.036	0.037	0.597	0.583	0.909	0.964
Q9H974	QTRT2	Queuine tRNA-ribosyltransferase accessory subunit 2 OS=Homo sapiens OX=9606 GN=QTRT2 PE=1 SV=1	10	-0.128	0.036	0.00422	0.343	0.406	0.901
Q5VV41	ARHGEF16	Rho guanine nucleotide exchange factor 16 OS=Homo sapiens OX=9606 GN=ARHGEF16 PE=1 SV=1	1	0.167	0.036	0.107	0.718	0.659	0.977
Q6I9Y2	THOC7	THO complex subunit 7 homolog OS=Homo sapiens OX=9606 GN=THOC7 PE=1 SV=3	9	0.069	0.036	0.0298	0.218	0.569	0.844
Q7L1Q6	BZW1	Basic leucine zipper and W2 domain-containing protein 1 OS=Homo sapiens OX=9606 GN=BZW1 PE=1 SV=1	15	0.038	0.036	0.0589	0.0767	0.607	0.764
O60518	RANBP6	Ran-binding protein 6 OS=Homo sapiens OX=9606 GN=RANBP6 PE=1 SV=2	5	0.072	0.036	0.0438	0.283	0.574	0.88
K7EIU8	SMAD4	Isoform of Q13485, Mothers against decapentaplegic homolog OS=Homo sapiens OX=9606 GN=SMAD4 PE=1 SV=1	5	0.072	0.036	0.058	0.322	0.607	0.894
Q14157-5	UBAP2L	Isoform of Q14157, Isoform 5 of Ubiquitin-associated protein 2-like OS=Homo sapiens OX=9606 GN=UBAP2L PE=1 SV=2	32	-0.005	0.036	0.815	0.082	0.961	0.765
Q5C9Z4	NOM1	Nucleolar MIF4G domain-containing protein 1 OS=Homo sapiens OX=9606 GN=NOM1 PE=1 SV=1	1	0.016	0.036	0.753	0.465	0.943	0.94
P54619	PRKAG1	5'-AMP-activated protein kinase subunit gamma-1 OS=Homo sapiens OX=9606 GN=PRKAG1 PE=1 SV=1	12	-0.09	0.036	0.0727	0.451	0.624	0.936
Q6PJ69	TRIM65	Tripartite motif-containing protein 65 OS=Homo sapiens OX=9606 GN=TRIM65 PE=1 SV=3	4	0.053	0.036	0.0764	0.215	0.626	0.841
O75674	TOM1L1	TOM1-like protein 1 OS=Homo sapiens OX=9606 GN=TOM1L1 PE=1 SV=2	2	0.022	0.036	0.585	0.378	0.904	0.917
O14530	TXNDC9	Thioredoxin domain-containing protein 9 OS=Homo sapiens OX=9606 GN=TXNDC9 PE=1 SV=2	6	0.069	0.036	0.0797	0.339	0.626	0.899
D6RAN8	MRPL27	Isoform of Q9P0M9, 39S ribosomal protein L27, mitochondrial OS=Homo sapiens OX=9606 GN=MRPL27 PE=1 SV=1	4	-0.146	0.036	0.0797	0.648	0.626	0.969
Q6UWU4-3	C6orf89	Isoform of Q6UWU4, Isoform 3 of Bombesin receptor-activated protein C6orf89 OS=Homo sapiens OX=9606 GN=C6orf89 PE=1 SV=1	2	0.057	0.036	0.0939	0.272	0.649	0.877
Q5QP82	DCAF10	DDB1- and CUL4-associated factor 10 OS=Homo sapiens OX=9606 GN=DCAF10 PE=1 SV=1	4	0.063	0.036	0.1	0.325	0.654	0.895
Q9H0B6	KLC2	Kinesin light chain 2 OS=Homo sapiens OX=9606 GN=KLC2 PE=1 SV=1	19	0.04	0.036	0.101	0.138	0.654	0.777
Q7Z5L9	IRF2BP2	Interferon regulatory factor 2-binding protein 2 OS=Homo sapiens OX=9606 GN=IRF2BP2 PE=1 SV=2	19	-0.02	0.036	0.352	0.109	0.825	0.777
Q99471	PFDN5	Prefoldin subunit 5 OS=Homo sapiens OX=9606 GN=PFDN5 PE=1 SV=2	8	0	0.036	0.989	0.111	0.997	0.777
H0Y7W6	FNBP1	Isoform of Q96RU3, Formin-binding protein 1 (Fragment) OS=Homo sapiens OX=9606 GN=FNBP1 PE=1 SV=2	7	-0.046	0.036	0.199	0.31	0.752	0.891
Q9NPH2	ISYNA1	Inositol-3-phosphate synthase 1 OS=Homo sapiens OX=9606 GN=ISYNA1 PE=1 SV=1	29	-0.014	0.036	0.54	0.128	0.897	0.777
P18031	PTPN1	Tyrosine-protein phosphatase non-receptor type 1 OS=Homo sapiens OX=9606 GN=PTPN1 PE=1 SV=1	21	-0.034	0.036	0.172	0.152	0.724	0.785
P16989	YBX3	Y-box-binding protein 3 OS=Homo sapiens OX=9606 GN=YBX3 PE=1 SV=4	9	0.034	0.036	0.37	0.338	0.834	0.898
Q08257	CRYZ	Quinone oxidoreductase OS=Homo sapiens OX=9606 GN=CRYZ PE=1 SV=1	18	-0.071	0.036	0.162	0.464	0.714	0.94
Q9NRX1	PNO1	RNA-binding protein PNO1 OS=Homo sapiens OX=9606 GN=PNO1 PE=1 SV=1	10	0.047	0.036	0.165	0.282	0.717	0.879
Q9H7P9	PLEKHG2	Pleckstrin homology domain-containing family G member 2 OS=Homo sapiens OX=9606 GN=PLEKHG2 PE=1 SV=3	1	0.056	0.036	0.185	0.384	0.734	0.917
Q9H0L4	CSTF2T	Cleavage stimulation factor subunit 2 tau variant OS=Homo sapiens OX=9606 GN=CSTF2T PE=1 SV=1	10	0.048	0.036	0.186	0.307	0.734	0.89
Q00577	PURA	Transcriptional activator protein Pur-alpha OS=Homo sapiens OX=9606 GN=PURA PE=1 SV=2	9	0.032	0.036	0.24	0.189	0.765	0.824
P61956	SUMO2	Small ubiquitin-related modifier 2 OS=Homo sapiens OX=9606 GN=SUMO2 PE=1 SV=3	1	0.01	0.036	0.817	0.419	0.961	0.93
Q9BYC9	MRPL20	39S ribosomal protein L20, mitochondrial OS=Homo sapiens OX=9606 GN=MRPL20 PE=1 SV=1	2	-0.031	0.036	0.592	0.532	0.908	0.953
Q9NYR9	NKIRAS2	NF-kappa-B inhibitor-interacting Ras-like protein 2 OS=Homo sapiens OX=9606 GN=NKIRAS2 PE=1 SV=1	1	0.035	0.036	0.251	0.25	0.773	0.869
Q6UUV9	CRTC1	CREB-regulated transcription coactivator 1 OS=Homo sapiens OX=9606 GN=CRTC1 PE=1 SV=2	2	-0.067	0.036	0.252	0.53	0.773	0.953
Q2NL82	TSR1	Pre-rRNA-processing protein TSR1 homolog OS=Homo sapiens OX=9606 GN=TSR1 PE=1 SV=1	25	0.039	0.036	0.253	0.296	0.773	0.887
P31937	HIBADH	3-hydroxyisobutyrate dehydrogenase, mitochondrial OS=Homo sapiens OX=9606 GN=HIBADH PE=1 SV=2	12	-0.01	0.036	0.744	0.254	0.939	0.87
Q6UVJ0	SASS6	Spindle assembly abnormal protein 6 homolog OS=Homo sapiens OX=9606 GN=SASS6 PE=1 SV=1	10	0.013	0.036	0.686	0.255	0.928	0.87
D6RBW1	EIF4E	Isoform of P06730, Eukaryotic translation initiation factor 4E OS=Homo sapiens OX=9606 GN=EIF4E PE=1 SV=1	6	0.036	0.036	0.3	0.307	0.801	0.89
Q99832	CCT7	T-complex protein 1 subunit eta OS=Homo sapiens OX=9606 GN=CCT7 PE=1 SV=2	42	-0.01	0.036	0.778	0.328	0.952	0.897
P30038	ALDH4A1	Delta-1-pyrroline-5-carboxylate dehydrogenase, mitochondrial OS=Homo sapiens OX=9606 GN=ALDH4A1 PE=1 SV=3	3	0.009	0.036	0.868	0.49	0.97	0.947
P61923	COPZ1	Coatomer subunit zeta-1 OS=Homo sapiens OX=9606 GN=COPZ1 PE=1 SV=1	5	-0.038	0.036	0.421	0.449	0.855	0.936
C9J384	CMSS1	Isoform of Q9BQ75, Protein CMSS1 (Fragment) OS=Homo sapiens OX=9606 GN=CMSS1 PE=1 SV=1	1	0.017	0.036	0.716	0.439	0.934	0.934
Q9Y5R8	TRAPPC1	Trafficking protein particle complex subunit 1 OS=Homo sapiens OX=9606 GN=TRAPPC1 PE=1 SV=1	3	-0.018	0.036	0.749	0.518	0.941	0.951
Q9UKD2	MRTO4	mRNA turnover protein 4 homolog OS=Homo sapiens OX=9606 GN=MRTO4 PE=1 SV=2	14	0.04	0.036	0.527	0.568	0.894	0.96
Q9H4I2	ZHX3	Zinc fingers and homeoboxes protein 3 OS=Homo sapiens OX=9606 GN=ZHX3 PE=1 SV=3	3	-0.014	0.036	0.812	0.541	0.961	0.955
B4DKV7	EPS8L1	Isoform of Q8TE68, Epidermal growth factor receptor kinase substrate 8-like protein 1 OS=Homo sapiens OX=9606 GN=EPS8L1 PE=1 SV=1	1	-0.015	0.036	0.813	0.578	0.961	0.963
B7Z5R6	NBR1	Isoform of Q14596, Next to BRCA1 gene 1 protein OS=Homo sapiens OX=9606 GN=NBR1 PE=1 SV=1	2	0.021	0.036	0.773	0.619	0.95	0.965
A0A1B0GVP4	LCORL	Isoform of Q8N3X6, Ligand-dependent nuclear receptor corepressor-like protein OS=Homo sapiens OX=9606 GN=LCORL PE=1 SV=1	1	-0.005	0.036	0.981	0.873	0.995	0.995
A0A0U1RQT9	SYPL1	Isoform of Q16563, Synaptophysin-like protein 1 (Fragment) OS=Homo sapiens OX=9606 GN=SYPL1 PE=1 SV=1	1	0.095	0.035	0.00337	0.206	0.395	0.836
Q8WU90	ZC3H15	Zinc finger CCCH domain-containing protein 15 OS=Homo sapiens OX=9606 GN=ZC3H15 PE=1 SV=1	20	0.048	0.035	0.0268	0.0915	0.551	0.766
A0A182DWF2	TXNRD2	Isoform of Q9NNW7, Thioredoxin-disulfide reductase OS=Homo sapiens OX=9606 GN=TXNRD2 PE=1 SV=1	8	0.004	0.035	0.908	0.335	0.982	0.898
P06132	UROD	Uroporphyrinogen decarboxylase OS=Homo sapiens OX=9606 GN=UROD PE=1 SV=2	21	-0.145	0.035	0.029	0.562	0.564	0.959
Q13480-2	GAB1	Isoform of Q13480, Isoform 2 of GRB2-associated-binding protein 1 OS=Homo sapiens OX=9606 GN=GAB1 PE=1 SV=2	5	-0.078	0.035	0.0421	0.325	0.574	0.895
Q8WXX5	DNAJC9	DnaJ homolog subfamily C member 9 OS=Homo sapiens OX=9606 GN=DNAJC9 PE=1 SV=1	14	0.064	0.035	0.0457	0.249	0.584	0.869
L0R6Q1	SLC35A4	Isoform of Q96G79, SLC35A4 upstream open reading frame protein OS=Homo sapiens OX=9606 GN=SLC35A4 PE=3 SV=1	1	0.106	0.035	0.355	0.758	0.83	0.984
P01034	CST3	Cystatin-C OS=Homo sapiens OX=9606 GN=CST3 PE=1 SV=1	2	-0.094	0.035	0.0533	0.44	0.602	0.934
Q16543	CDC37	Hsp90 co-chaperone Cdc37 OS=Homo sapiens OX=9606 GN=CDC37 PE=1 SV=1	17	0.039	0.035	0.0552	0.0841	0.602	0.765
Q9NX14	NDUFB11	NADH dehydrogenase [ubiquinone] 1 beta subcomplex subunit 11, mitochondrial OS=Homo sapiens OX=9606 GN=NDUFB11 PE=1 SV=1	1	0.249	0.035	0.0554	0.773	0.602	0.984
P41240	CSK	Tyrosine-protein kinase CSK OS=Homo sapiens OX=9606 GN=CSK PE=1 SV=1	20	-0.058	0.035	0.0616	0.243	0.608	0.863
P55263	ADK	Adenosine kinase OS=Homo sapiens OX=9606 GN=ADK PE=1 SV=2	17	-0.048	0.035	0.0701	0.173	0.624	0.803
Q92636	NSMAF	Protein FAN OS=Homo sapiens OX=9606 GN=NSMAF PE=1 SV=2	4	0.011	0.035	0.833	0.503	0.963	0.949
Q9H008	LHPP	Phospholysine phosphohistidine inorganic pyrophosphate phosphatase OS=Homo sapiens OX=9606 GN=LHPP PE=1 SV=2	4	-0.005	0.035	0.898	0.394	0.978	0.92
O75928	PIAS2	E3 SUMO-protein ligase PIAS2 OS=Homo sapiens OX=9606 GN=PIAS2 PE=1 SV=3	3	0.105	0.035	0.0975	0.564	0.652	0.959
Q9NX08	COMMD8	COMM domain-containing protein 8 OS=Homo sapiens OX=9606 GN=COMMD8 PE=1 SV=1	4	0.06	0.035	0.105	0.318	0.657	0.893
O75376	NCOR1	Nuclear receptor corepressor 1 OS=Homo sapiens OX=9606 GN=NCOR1 PE=1 SV=2	35	-0.014	0.035	0.494	0.113	0.882	0.777
O43776	NARS1	Asparagine--tRNA ligase, cytoplasmic OS=Homo sapiens OX=9606 GN=NARS1 PE=1 SV=1	27	-0.011	0.035	0.637	0.139	0.919	0.777
Q8IVD9	NUDCD3	NudC domain-containing protein 3 OS=Homo sapiens OX=9606 GN=NUDCD3 PE=1 SV=3	15	0.007	0.035	0.746	0.139	0.94	0.777
Q92759	GTF2H4	General transcription factor IIH subunit 4 OS=Homo sapiens OX=9606 GN=GTF2H4 PE=1 SV=1	1	0.099	0.035	0.142	0.588	0.687	0.964
P12956	XRCC6	X-ray repair cross-complementing protein 6 OS=Homo sapiens OX=9606 GN=XRCC6 PE=1 SV=2	37	0.007	0.035	0.777	0.173	0.952	0.803
P00338	LDHA	L-lactate dehydrogenase A chain OS=Homo sapiens OX=9606 GN=LDHA PE=1 SV=2	25	-0.037	0.035	0.175	0.196	0.728	0.825
P63000	RAC1	Ras-related C3 botulinum toxin substrate 1 OS=Homo sapiens OX=9606 GN=RAC1 PE=1 SV=1	6	0.004	0.035	0.901	0.303	0.979	0.89
P14678	SNRPB	Small nuclear ribonucleoprotein-associated proteins B and B' OS=Homo sapiens OX=9606 GN=SNRPB PE=1 SV=2	10	-0.073	0.035	0.201	0.535	0.752	0.954
P51798	CLCN7	H(+)/Cl(-) exchange transporter 7 OS=Homo sapiens OX=9606 GN=CLCN7 PE=1 SV=2	1	0.024	0.035	0.634	0.491	0.918	0.947
P21127	CDK11B	Cyclin-dependent kinase 11B OS=Homo sapiens OX=9606 GN=CDK11B PE=1 SV=4	17	0.044	0.035	0.213	0.316	0.758	0.892
Q14019	COTL1	Coactosin-like protein OS=Homo sapiens OX=9606 GN=COTL1 PE=1 SV=3	9	0.019	0.035	0.505	0.225	0.888	0.85
Q8IX01	SUGP2	SURP and G-patch domain-containing protein 2 OS=Homo sapiens OX=9606 GN=SUGP2 PE=1 SV=2	11	-0.022	0.035	0.614	0.418	0.913	0.93
P15559	NQO1	NAD(P)H dehydrogenase [quinone] 1 OS=Homo sapiens OX=9606 GN=NQO1 PE=1 SV=1	12	0.017	0.035	0.564	0.243	0.899	0.864
Q8IWY9	CDAN1	Codanin-1 OS=Homo sapiens OX=9606 GN=CDAN1 PE=1 SV=4	4	0.051	0.035	0.257	0.431	0.774	0.932
P52815	MRPL12	39S ribosomal protein L12, mitochondrial OS=Homo sapiens OX=9606 GN=MRPL12 PE=1 SV=2	8	0.025	0.035	0.436	0.286	0.861	0.882
J3QKX7	TTC39C	Isoform of Q8N584, Tetratricopeptide repeat protein 39C (Fragment) OS=Homo sapiens OX=9606 GN=TTC39C PE=1 SV=1	1	0.052	0.035	0.478	0.637	0.873	0.966
Q5STX8	AIF1	Isoform of P55008, Allograft inflammatory factor 1 (Fragment) OS=Homo sapiens OX=9606 GN=AIF1 PE=1 SV=1	3	0.01	0.035	0.78	0.331	0.953	0.898
O60701	UGDH	UDP-glucose 6-dehydrogenase OS=Homo sapiens OX=9606 GN=UGDH PE=1 SV=1	7	0.026	0.035	0.526	0.401	0.894	0.923
O60925	PFDN1	Prefoldin subunit 1 OS=Homo sapiens OX=9606 GN=PFDN1 PE=1 SV=2	7	0.014	0.035	0.699	0.35	0.931	0.903
Q15013	MAD2L1BP	MAD2L1-binding protein OS=Homo sapiens OX=9606 GN=MAD2L1BP PE=1 SV=1	3	0.007	0.035	0.858	0.368	0.969	0.911
H0YDT6	EIF3F	Isoform of O00303, Eukaryotic translation initiation factor 3 subunit F OS=Homo sapiens OX=9606 GN=EIF3F PE=1 SV=2	12	-0.014	0.035	0.728	0.387	0.935	0.917
Q9NWT1	PAK1IP1	p21-activated protein kinase-interacting protein 1 OS=Homo sapiens OX=9606 GN=PAK1IP1 PE=1 SV=2	10	0.027	0.035	0.527	0.419	0.894	0.93
Q5JTZ9	AARS2	Alanine--tRNA ligase, mitochondrial OS=Homo sapiens OX=9606 GN=AARS2 PE=1 SV=1	13	0.024	0.035	0.592	0.435	0.908	0.933
P55084	HADHB	Trifunctional enzyme subunit beta, mitochondrial OS=Homo sapiens OX=9606 GN=HADHB PE=1 SV=3	21	-0.008	0.035	0.853	0.442	0.967	0.935
Q4G148	GXYLT1	Glucoside xylosyltransferase 1 OS=Homo sapiens OX=9606 GN=GXYLT1 PE=1 SV=2	2	-0.025	0.035	0.585	0.455	0.904	0.936
E7EQB8	IDH3G	Isoform of P51553, Isocitrate dehydrogenase [NAD] subunit, mitochondrial OS=Homo sapiens OX=9606 GN=IDH3G PE=1 SV=1	3	0.042	0.035	0.581	0.64	0.902	0.968
O95816	BAG2	BAG family molecular chaperone regulator 2 OS=Homo sapiens OX=9606 GN=BAG2 PE=1 SV=1	12	0.048	0.034	0.0409	0.131	0.574	0.777
O76080	ZFAND5	AN1-type zinc finger protein 5 OS=Homo sapiens OX=9606 GN=ZFAND5 PE=1 SV=1	2	0.03	0.034	0.692	0.653	0.93	0.971
Q9H814	PHAX	Phosphorylated adapter RNA export protein OS=Homo sapiens OX=9606 GN=PHAX PE=1 SV=1	12	0.041	0.034	0.0612	0.114	0.608	0.777
O43617	TRAPPC3	Trafficking protein particle complex subunit 3 OS=Homo sapiens OX=9606 GN=TRAPPC3 PE=1 SV=1	7	0.031	0.034	0.0857	0.0667	0.64	0.759
Q9H6F5	CCDC86	Coiled-coil domain-containing protein 86 OS=Homo sapiens OX=9606 GN=CCDC86 PE=1 SV=1	10	0.019	0.034	0.563	0.297	0.899	0.887
Q68D85	NCR3LG1	Natural cytotoxicity triggering receptor 3 ligand 1 OS=Homo sapiens OX=9606 GN=NCR3LG1 PE=1 SV=1	1	0.023	0.034	0.635	0.488	0.919	0.947
O95402	MED26	Mediator of RNA polymerase II transcription subunit 26 OS=Homo sapiens OX=9606 GN=MED26 PE=1 SV=2	3	0.043	0.034	0.398	0.496	0.847	0.947
P09874	PARP1	Poly [ADP-ribose] polymerase 1 OS=Homo sapiens OX=9606 GN=PARP1 PE=1 SV=4	51	0.042	0.034	0.099	0.18	0.654	0.814
P61026	RAB10	Ras-related protein Rab-10 OS=Homo sapiens OX=9606 GN=RAB10 PE=1 SV=1	5	0.061	0.034	0.213	0.481	0.758	0.947
Q6P4A8	PLBD1	Phospholipase B-like 1 OS=Homo sapiens OX=9606 GN=PLBD1 PE=1 SV=2	4	0.047	0.034	0.103	0.231	0.657	0.854
A5PL33	KRBA1	Protein KRBA1 OS=Homo sapiens OX=9606 GN=KRBA1 PE=1 SV=3	3	-0.02	0.034	0.628	0.427	0.917	0.93
Q09666	AHNAK	Neuroblast differentiation-associated protein AHNAK OS=Homo sapiens OX=9606 GN=AHNAK PE=1 SV=2	255	0.014	0.034	0.497	0.117	0.884	0.777
Q9P031	CCDC59	Thyroid transcription factor 1-associated protein 26 OS=Homo sapiens OX=9606 GN=CCDC59 PE=1 SV=2	2	-0.054	0.034	0.131	0.333	0.684	0.898
Q01518	CAP1	Adenylyl cyclase-associated protein 1 OS=Homo sapiens OX=9606 GN=CAP1 PE=1 SV=5	27	-0.004	0.034	0.848	0.136	0.966	0.777
Q8IZ73	RPUSD2	RNA pseudouridylate synthase domain-containing protein 2 OS=Homo sapiens OX=9606 GN=RPUSD2 PE=1 SV=2	21	0.019	0.034	0.403	0.14	0.848	0.777
Q96JP5	ZFP91	E3 ubiquitin-protein ligase ZFP91 OS=Homo sapiens OX=9606 GN=ZFP91 PE=1 SV=1	4	0.058	0.034	0.149	0.378	0.696	0.917
Q8N4N3	KLHL36	Kelch-like protein 36 OS=Homo sapiens OX=9606 GN=KLHL36 PE=1 SV=1	4	0.056	0.034	0.15	0.369	0.698	0.911
Q9NTK5	OLA1	Obg-like ATPase 1 OS=Homo sapiens OX=9606 GN=OLA1 PE=1 SV=2	21	0.03	0.034	0.216	0.158	0.759	0.795
Q5T8I3	FAM102B	Protein FAM102B OS=Homo sapiens OX=9606 GN=FAM102B PE=1 SV=2	4	0.038	0.034	0.459	0.509	0.867	0.951
Q8N1G4	LRRC47	Leucine-rich repeat-containing protein 47 OS=Homo sapiens OX=9606 GN=LRRC47 PE=1 SV=1	27	0.033	0.034	0.176	0.169	0.728	0.799
Q9BSH4	TACO1	Translational activator of cytochrome c oxidase 1 OS=Homo sapiens OX=9606 GN=TACO1 PE=1 SV=1	9	-0.019	0.034	0.634	0.395	0.918	0.921
P51692	STAT5B	Signal transducer and activator of transcription 5B OS=Homo sapiens OX=9606 GN=STAT5B PE=1 SV=2	4	0.015	0.034	0.782	0.528	0.953	0.953
Q96GA7	SDSL	Serine dehydratase-like OS=Homo sapiens OX=9606 GN=SDSL PE=1 SV=1	6	-0.026	0.034	0.386	0.266	0.84	0.873
P61160	ACTR2	Actin-related protein 2 OS=Homo sapiens OX=9606 GN=ACTR2 PE=1 SV=1	19	-0.018	0.034	0.503	0.223	0.886	0.848
A0A494C1S7	GTF3C3	Isoform of Q9Y5Q9, General transcription factor 3C polypeptide 3 OS=Homo sapiens OX=9606 GN=GTF3C3 PE=1 SV=1	2	0.092	0.034	0.238	0.656	0.765	0.971
P07814	EPRS1	Bifunctional glutamate/proline--tRNA ligase OS=Homo sapiens OX=9606 GN=EPRS1 PE=1 SV=5	69	0.023	0.034	0.479	0.308	0.873	0.89
A0A1B0GV70	TEPSIN	Isoform of Q96N21, AP-4 complex accessory subunit Tepsin OS=Homo sapiens OX=9606 GN=TEPSIN PE=1 SV=1	3	-0.017	0.034	0.725	0.49	0.935	0.947
Q9ULJ3-2	ZBTB21	Isoform of Q9ULJ3, Isoform 2 of Zinc finger and BTB domain-containing protein 21 OS=Homo sapiens OX=9606 GN=ZBTB21 PE=1 SV=2	8	0.012	0.034	0.716	0.316	0.934	0.892
Q04828	AKR1C1	Aldo-keto reductase family 1 member C1 OS=Homo sapiens OX=9606 GN=AKR1C1 PE=1 SV=1	8	-0.073	0.034	0.322	0.637	0.813	0.966
P62851	RPS25	40S ribosomal protein S25 OS=Homo sapiens OX=9606 GN=RPS25 PE=1 SV=1	5	0.04	0.034	0.323	0.393	0.813	0.919
Q5UE93	PIK3R6	Phosphoinositide 3-kinase regulatory subunit 6 OS=Homo sapiens OX=9606 GN=PIK3R6 PE=1 SV=1	1	-0.081	0.034	0.46	0.758	0.867	0.984
P63302	SELENOW	Selenoprotein W OS=Homo sapiens OX=9606 GN=SELENOW PE=1 SV=3	2	0.056	0.034	0.36	0.569	0.83	0.961
P10515	DLAT	Dihydrolipoyllysine-residue acetyltransferase component of pyruvate dehydrogenase complex, mitochondrial OS=Homo sapiens OX=9606 GN=DLAT PE=1 SV=3	22	0.007	0.034	0.848	0.36	0.966	0.906
Q13428-3	TCOF1	Isoform of Q13428, Isoform 3 of Treacle protein OS=Homo sapiens OX=9606 GN=TCOF1 PE=1 SV=3	56	0.037	0.034	0.491	0.529	0.88	0.953
Q9HD42	CHMP1A	Charged multivesicular body protein 1a OS=Homo sapiens OX=9606 GN=CHMP1A PE=1 SV=1	5	0.024	0.034	0.535	0.391	0.895	0.919
P61964	WDR5	WD repeat-containing protein 5 OS=Homo sapiens OX=9606 GN=WDR5 PE=1 SV=1	10	0.062	0.034	0.448	0.675	0.864	0.972
P78527	PRKDC	DNA-dependent protein kinase catalytic subunit OS=Homo sapiens OX=9606 GN=PRKDC PE=1 SV=3	178	-0.031	0.034	0.508	0.464	0.889	0.94
H0Y6H0	KDM1B	Isoform of Q8NB78, Lysine-specific histone demethylase 1B OS=Homo sapiens OX=9606 GN=KDM1B PE=1 SV=2	6	-0.016	0.034	0.752	0.513	0.942	0.951
P34059	GALNS	N-acetylgalactosamine-6-sulfatase OS=Homo sapiens OX=9606 GN=GALNS PE=1 SV=1	4	-0.028	0.034	0.63	0.559	0.917	0.959
D6RD79	TMEM165	Isoform of Q9HC07, GDT1 family protein OS=Homo sapiens OX=9606 GN=TMEM165 PE=1 SV=1	1	0.069	0.034	0.585	0.789	0.904	0.985
Q96E09	PABIR1	PPP2R1A-PPP2R2A-interacting phosphatase regulator 1 OS=Homo sapiens OX=9606 GN=PABIR1 PE=1 SV=1	4	-0.124	0.033	0.00152	0.308	0.375	0.89
Q8NEM2	SHCBP1	SHC SH2 domain-binding protein 1 OS=Homo sapiens OX=9606 GN=SHCBP1 PE=1 SV=3	5	0.084	0.033	0.00787	0.233	0.441	0.856
O60829	PAGE4	P antigen family member 4 OS=Homo sapiens OX=9606 GN=PAGE4 PE=1 SV=1	3	0.129	0.033	0.00963	0.454	0.463	0.936
Q6ZVK8	NUDT18	8-oxo-dGDP phosphatase NUDT18 OS=Homo sapiens OX=9606 GN=NUDT18 PE=1 SV=3	2	0.18	0.033	0.0285	0.659	0.563	0.971
Q8WVS4	DYNC2I1	Cytoplasmic dynein 2 intermediate chain 1 OS=Homo sapiens OX=9606 GN=DYNC2I1 PE=1 SV=3	1	0.192	0.033	0.0317	0.687	0.573	0.975
A0A1X7SBW3	RNF187	Isoform of Q5TA31, E3 ubiquitin-protein ligase RNF187 OS=Homo sapiens OX=9606 GN=RNF187 PE=1 SV=1	5	-0.094	0.033	0.0334	0.412	0.574	0.93
Q9BU02	THTPA	Thiamine-triphosphatase OS=Homo sapiens OX=9606 GN=THTPA PE=1 SV=3	6	0.052	0.033	0.0424	0.174	0.574	0.806
P63218	GNG5	Guanine nucleotide-binding protein G(I)/G(S)/G(O) subunit gamma-5 OS=Homo sapiens OX=9606 GN=GNG5 PE=1 SV=3	2	-0.131	0.033	0.0431	0.584	0.574	0.964
Q13371	PDCL	Phosducin-like protein OS=Homo sapiens OX=9606 GN=PDCL PE=1 SV=3	9	0.022	0.033	0.307	0.136	0.805	0.777
D6R9P2	SLC9B2	Isoform of Q86UD5, Sodium/hydrogen exchanger 9B2 OS=Homo sapiens OX=9606 GN=SLC9B2 PE=4 SV=1	1	0.09	0.033	0.0463	0.437	0.588	0.934
Q9H329	EPB41L4B	Band 4.1-like protein 4B OS=Homo sapiens OX=9606 GN=EPB41L4B PE=2 SV=2	1	0.075	0.033	0.0483	0.351	0.588	0.903
P49790	NUP153	Nuclear pore complex protein Nup153 OS=Homo sapiens OX=9606 GN=NUP153 PE=1 SV=2	44	0.001	0.033	0.98	0.188	0.995	0.822
O14841	OPLAH	5-oxoprolinase OS=Homo sapiens OX=9606 GN=OPLAH PE=1 SV=3	34	0.028	0.033	0.128	0.0828	0.683	0.765
Q16204	CCDC6	Coiled-coil domain-containing protein 6 OS=Homo sapiens OX=9606 GN=CCDC6 PE=1 SV=2	15	0.033	0.033	0.0863	0.0921	0.641	0.766
Q9P287-2	BCCIP	Isoform of Q9P287, Isoform 2 of BRCA2 and CDKN1A-interacting protein OS=Homo sapiens OX=9606 GN=BCCIP PE=1 SV=1	2	0.025	0.033	0.757	0.681	0.944	0.973
Q92785	DPF2	Zinc finger protein ubi-d4 OS=Homo sapiens OX=9606 GN=DPF2 PE=1 SV=2	15	0.004	0.033	0.843	0.141	0.965	0.777
Q14061	COX17	Cytochrome c oxidase copper chaperone OS=Homo sapiens OX=9606 GN=COX17 PE=1 SV=2	4	0.062	0.033	0.118	0.39	0.673	0.919
Q92905	COPS5	COP9 signalosome complex subunit 5 OS=Homo sapiens OX=9606 GN=COPS5 PE=1 SV=4	16	-0.049	0.033	0.121	0.29	0.673	0.886
Q9Y399	MRPS2	28S ribosomal protein S2, mitochondrial OS=Homo sapiens OX=9606 GN=MRPS2 PE=1 SV=1	10	0.052	0.033	0.124	0.318	0.678	0.892
Q9H1J1	UPF3A	Regulator of nonsense transcripts 3A OS=Homo sapiens OX=9606 GN=UPF3A PE=1 SV=1	4	-0.037	0.033	0.357	0.404	0.83	0.924
Q8NCN4	RNF169	E3 ubiquitin-protein ligase RNF169 OS=Homo sapiens OX=9606 GN=RNF169 PE=1 SV=2	10	-0.018	0.033	0.525	0.262	0.894	0.873
P51178	PLCD1	1-phosphatidylinositol 4,5-bisphosphate phosphodiesterase delta-1 OS=Homo sapiens OX=9606 GN=PLCD1 PE=1 SV=2	13	0.023	0.033	0.295	0.137	0.801	0.777
C9J5X9	FANCB	Isoform of Q8NB91, Fanconi anemia group B protein (Fragment) OS=Homo sapiens OX=9606 GN=FANCB PE=1 SV=1	5	0.053	0.033	0.141	0.338	0.687	0.898
Q9NQ48	LZTFL1	Leucine zipper transcription factor-like protein 1 OS=Homo sapiens OX=9606 GN=LZTFL1 PE=1 SV=1	11	0.029	0.033	0.2	0.149	0.752	0.78
P42696	RBM34	RNA-binding protein 34 OS=Homo sapiens OX=9606 GN=RBM34 PE=1 SV=2	6	-0.028	0.033	0.595	0.53	0.909	0.953
A0A0B4J2A0	readthrough,	readthrough, FGGY_N domain-containing protein OS=Homo sapiens OX=9606 PE=1 SV=1	4	-0.005	0.033	0.886	0.395	0.975	0.921
J3KN66	TOR1AIP1	Isoform of Q5JTV8, Torsin-1A-interacting protein 1 OS=Homo sapiens OX=9606 GN=TOR1AIP1 PE=1 SV=1	1	0.037	0.033	0.619	0.653	0.915	0.971
Q14247	CTTN	Src substrate cortactin OS=Homo sapiens OX=9606 GN=CTTN PE=1 SV=2	28	0.039	0.033	0.171	0.236	0.724	0.858
Q9ULW0	TPX2	Targeting protein for Xklp2 OS=Homo sapiens OX=9606 GN=TPX2 PE=1 SV=2	35	-0.035	0.033	0.175	0.19	0.728	0.825
E9PNK6	TPD52L1	Isoform of Q16890, Tumor protein D53 OS=Homo sapiens OX=9606 GN=TPD52L1 PE=1 SV=1	6	-0.047	0.033	0.185	0.336	0.734	0.898
Q6P3W7	SCYL2	SCY1-like protein 2 OS=Homo sapiens OX=9606 GN=SCYL2 PE=1 SV=1	17	0.001	0.033	0.969	0.216	0.993	0.841
B8ZZQ6	PTMA	Isoform of P06454, Prothymosin alpha OS=Homo sapiens OX=9606 GN=PTMA PE=1 SV=1	7	0.043	0.033	0.225	0.352	0.762	0.904
Q9NW68	BSDC1	BSD domain-containing protein 1 OS=Homo sapiens OX=9606 GN=BSDC1 PE=1 SV=1	10	-0.026	0.033	0.392	0.294	0.844	0.886
Q9BTE6	AARSD1	Alanyl-tRNA editing protein Aarsd1 OS=Homo sapiens OX=9606 GN=AARSD1 PE=1 SV=2	14	0.019	0.033	0.496	0.237	0.883	0.859
O43167	ZBTB24	Zinc finger and BTB domain-containing protein 24 OS=Homo sapiens OX=9606 GN=ZBTB24 PE=1 SV=2	1	0.112	0.033	0.246	0.725	0.771	0.978
Q0VDG4	SCRN3	Secernin-3 OS=Homo sapiens OX=9606 GN=SCRN3 PE=1 SV=1	8	0.001	0.033	0.985	0.37	0.997	0.911
D6RIR6	BDH2	Isoform of Q9BUT1, 3-hydroxybutyrate dehydrogenase type 2 (Fragment) OS=Homo sapiens OX=9606 GN=BDH2 PE=1 SV=1	1	-0.053	0.033	0.442	0.628	0.862	0.965
Q9BUP0	EFHD1	EF-hand domain-containing protein D1 OS=Homo sapiens OX=9606 GN=EFHD1 PE=1 SV=1	6	0.063	0.033	0.317	0.596	0.811	0.965
Q9BZV1	UBXN6	UBX domain-containing protein 6 OS=Homo sapiens OX=9606 GN=UBXN6 PE=1 SV=1	1	0.009	0.033	0.835	0.451	0.963	0.936
P51587	BRCA2	Breast cancer type 2 susceptibility protein OS=Homo sapiens OX=9606 GN=BRCA2 PE=1 SV=3	5	-0.019	0.033	0.596	0.357	0.909	0.906
Q8NCC3	PLA2G15	Phospholipase A2 group XV OS=Homo sapiens OX=9606 GN=PLA2G15 PE=1 SV=2	6	-0.03	0.033	0.4	0.363	0.847	0.909
P37108	SRP14	Signal recognition particle 14 kDa protein OS=Homo sapiens OX=9606 GN=SRP14 PE=1 SV=2	9	0.026	0.033	0.468	0.366	0.869	0.911
P55822	SH3BGR	SH3 domain-binding glutamic acid-rich protein OS=Homo sapiens OX=9606 GN=SH3BGR PE=2 SV=3	4	0.013	0.033	0.726	0.39	0.935	0.919
P11216	PYGB	Glycogen phosphorylase, brain form OS=Homo sapiens OX=9606 GN=PYGB PE=1 SV=5	11	-0.042	0.033	0.399	0.507	0.847	0.95
P49914	MTHFS	5-formyltetrahydrofolate cyclo-ligase OS=Homo sapiens OX=9606 GN=MTHFS PE=1 SV=2	4	0.019	0.033	0.629	0.401	0.917	0.923
A0A2R8Y5N2	TSC1	Isoform of Q92574, Hamartin OS=Homo sapiens OX=9606 GN=TSC1 PE=1 SV=1	2	0.036	0.033	0.614	0.644	0.913	0.969
P51397	DAP	Death-associated protein 1 OS=Homo sapiens OX=9606 GN=DAP PE=1 SV=3	4	0.004	0.033	0.932	0.523	0.988	0.953
A0A0U1RRB9	FGGY	Isoform of Q96C11, FGGY carbohydrate kinase domain-containing protein OS=Homo sapiens OX=9606 GN=FGGY PE=1 SV=1	1	0.029	0.033	0.618	0.57	0.915	0.961
Q6T4P5	PLPPR3	Phospholipid phosphatase-related protein type 3 OS=Homo sapiens OX=9606 GN=PLPPR3 PE=2 SV=1	1	-0.048	0.033	0.616	0.727	0.915	0.978
Q96CB9	NSUN4	5-methylcytosine rRNA methyltransferase NSUN4 OS=Homo sapiens OX=9606 GN=NSUN4 PE=1 SV=2	1	0.011	0.033	0.905	0.716	0.98	0.977
Q8N8N7	PTGR2	Prostaglandin reductase 2 OS=Homo sapiens OX=9606 GN=PTGR2 PE=1 SV=1	7	0.017	0.032	0.527	0.24	0.894	0.863
Q8WWW0-2	RASSF5	Isoform of Q8WWW0, Isoform 2 of Ras association domain-containing protein 5 OS=Homo sapiens OX=9606 GN=RASSF5 PE=1 SV=1	6	0.025	0.032	0.314	0.208	0.808	0.837
Q9Y262	EIF3L	Eukaryotic translation initiation factor 3 subunit L OS=Homo sapiens OX=9606 GN=EIF3L PE=1 SV=1	20	0.049	0.032	0.0314	0.135	0.573	0.777
O75081	CBFA2T3	Protein CBFA2T3 OS=Homo sapiens OX=9606 GN=CBFA2T3 PE=1 SV=2	10	0.009	0.032	0.71	0.2	0.934	0.828
G5E9C2	NFKBIB	Isoform of Q15653, NF-kappa-B inhibitor beta OS=Homo sapiens OX=9606 GN=NFKBIB PE=1 SV=2	4	0.056	0.032	0.0451	0.231	0.584	0.854
A0A3B3IRW6	QSER1	Isoform of Q2KHR3, Glutamine and serine-rich protein 1 OS=Homo sapiens OX=9606 GN=QSER1 PE=1 SV=1	7	0.007	0.032	0.731	0.144	0.935	0.777
P62979	RPS27A	Ubiquitin-40S ribosomal protein S27a OS=Homo sapiens OX=9606 GN=RPS27A PE=1 SV=2	18	0.117	0.032	0.0631	0.593	0.61	0.965
Q9NRN7	AASDHPPT	L-aminoadipate-semialdehyde dehydrogenase-phosphopantetheinyl transferase OS=Homo sapiens OX=9606 GN=AASDHPPT PE=1 SV=2	13	0.013	0.032	0.457	0.0789	0.867	0.765
A0A2R8Y8E0	BRAF	Isoform of P15056, Serine/threonine-protein kinase B-raf OS=Homo sapiens OX=9606 GN=BRAF PE=1 SV=1	4	-0.036	0.032	0.322	0.383	0.812	0.917
Q14157-1	UBAP2L	Isoform of Q14157, Isoform 2 of Ubiquitin-associated protein 2-like OS=Homo sapiens OX=9606 GN=UBAP2L PE=1 SV=2	1	-0.08	0.032	0.133	0.54	0.685	0.955
Q8IWD4	CCDC117	Coiled-coil domain-containing protein 117 OS=Homo sapiens OX=9606 GN=CCDC117 PE=1 SV=1	6	-0.101	0.032	0.094	0.576	0.649	0.962
P49368	CCT3	T-complex protein 1 subunit gamma OS=Homo sapiens OX=9606 GN=CCT3 PE=1 SV=4	56	0.048	0.032	0.109	0.269	0.661	0.876
Q5JSZ5	PRRC2B	Protein PRRC2B OS=Homo sapiens OX=9606 GN=PRRC2B PE=1 SV=2	17	0.006	0.032	0.765	0.112	0.946	0.777
Q9Y3S2	ZNF330	Zinc finger protein 330 OS=Homo sapiens OX=9606 GN=ZNF330 PE=1 SV=1	10	0.038	0.032	0.121	0.187	0.673	0.821
P11413	G6PD	Glucose-6-phosphate 1-dehydrogenase OS=Homo sapiens OX=9606 GN=G6PD PE=1 SV=4	29	0.016	0.032	0.441	0.134	0.862	0.777
A0A3F2YNX6	KAT6A	Isoform of Q92794, Histone acetyltransferase OS=Homo sapiens OX=9606 GN=KAT6A PE=1 SV=1	5	0.014	0.032	0.754	0.494	0.943	0.947
P49448	GLUD2	Glutamate dehydrogenase 2, mitochondrial OS=Homo sapiens OX=9606 GN=GLUD2 PE=1 SV=2	5	0.004	0.032	0.877	0.258	0.973	0.871
O76003	GLRX3	Glutaredoxin-3 OS=Homo sapiens OX=9606 GN=GLRX3 PE=1 SV=2	14	-0.021	0.032	0.368	0.168	0.833	0.799
P78347	GTF2I	General transcription factor II-I OS=Homo sapiens OX=9606 GN=GTF2I PE=1 SV=2	26	0.012	0.032	0.604	0.172	0.91	0.803
Q7L0Y3	TRMT10C	tRNA methyltransferase 10 homolog C OS=Homo sapiens OX=9606 GN=TRMT10C PE=1 SV=2	13	0.063	0.032	0.172	0.472	0.725	0.943
Q15555	MAPRE2	Microtubule-associated protein RP/EB family member 2 OS=Homo sapiens OX=9606 GN=MAPRE2 PE=1 SV=1	10	0.056	0.032	0.173	0.429	0.726	0.932
Q52LJ0	FAM98B	Protein FAM98B OS=Homo sapiens OX=9606 GN=FAM98B PE=1 SV=2	10	-0.048	0.032	0.174	0.349	0.727	0.903
Q14444	CAPRIN1	Caprin-1 OS=Homo sapiens OX=9606 GN=CAPRIN1 PE=1 SV=2	14	0.015	0.032	0.519	0.184	0.891	0.816
Q9NWH9	SLTM	SAFB-like transcription modulator OS=Homo sapiens OX=9606 GN=SLTM PE=1 SV=2	19	-0.01	0.032	0.685	0.193	0.928	0.825
Q9NV56	MRGBP	MRG/MORF4L-binding protein OS=Homo sapiens OX=9606 GN=MRGBP PE=1 SV=1	5	0.05	0.032	0.208	0.413	0.756	0.93
A0A6I8PIV1	LARS1	Isoform of Q9P2J5, Leucyl-tRNA synthetase OS=Homo sapiens OX=9606 GN=LARS1 PE=1 SV=1	42	0.046	0.032	0.21	0.379	0.756	0.917
Q8IW19	APLF	Aprataxin and PNK-like factor OS=Homo sapiens OX=9606 GN=APLF PE=1 SV=1	1	0.029	0.032	0.68	0.651	0.926	0.971
Q9UK76	JPT1	Jupiter microtubule associated homolog 1 OS=Homo sapiens OX=9606 GN=JPT1 PE=1 SV=3	9	0.064	0.032	0.298	0.592	0.801	0.965
O60841	EIF5B	Eukaryotic translation initiation factor 5B OS=Homo sapiens OX=9606 GN=EIF5B PE=1 SV=4	53	0.029	0.032	0.275	0.22	0.784	0.846
U3KPX3	CSNK1A1	Isoform of P48729, Casein kinase I isoform alpha OS=Homo sapiens OX=9606 GN=CSNK1A1 PE=1 SV=2	6	-0.001	0.032	0.974	0.389	0.994	0.917
O95817	BAG3	BAG family molecular chaperone regulator 3 OS=Homo sapiens OX=9606 GN=BAG3 PE=1 SV=3	18	-0.007	0.032	0.783	0.237	0.954	0.858
P49189	ALDH9A1	4-trimethylaminobutyraldehyde dehydrogenase OS=Homo sapiens OX=9606 GN=ALDH9A1 PE=1 SV=3	17	0.04	0.032	0.27	0.367	0.78	0.911
Q9UJY5	GGA1	ADP-ribosylation factor-binding protein GGA1 OS=Homo sapiens OX=9606 GN=GGA1 PE=1 SV=1	11	0.026	0.032	0.378	0.284	0.835	0.88
Q9NR12	PDLIM7	PDZ and LIM domain protein 7 OS=Homo sapiens OX=9606 GN=PDLIM7 PE=1 SV=1	13	-0.049	0.032	0.29	0.476	0.796	0.945
P49757	NUMB	Protein numb homolog OS=Homo sapiens OX=9606 GN=NUMB PE=1 SV=2	5	0.008	0.032	0.795	0.291	0.959	0.886
P42765	ACAA2	3-ketoacyl-CoA thiolase, mitochondrial OS=Homo sapiens OX=9606 GN=ACAA2 PE=1 SV=2	19	-0.029	0.032	0.342	0.293	0.821	0.886
Q13469	NFATC2	Nuclear factor of activated T-cells, cytoplasmic 2 OS=Homo sapiens OX=9606 GN=NFATC2 PE=1 SV=2	9	-0.04	0.032	0.359	0.458	0.83	0.937
O75446	SAP30	Histone deacetylase complex subunit SAP30 OS=Homo sapiens OX=9606 GN=SAP30 PE=1 SV=1	3	0.042	0.032	0.326	0.448	0.816	0.936
P62701	RPS4X	40S ribosomal protein S4, X isoform OS=Homo sapiens OX=9606 GN=RPS4X PE=1 SV=2	18	0.025	0.032	0.471	0.345	0.87	0.902
Q5R3I4	TTC38	Tetratricopeptide repeat protein 38 OS=Homo sapiens OX=9606 GN=TTC38 PE=1 SV=1	8	0	0.032	0.999	0.427	1	0.93
Q9NTJ4	MAN2C1	Alpha-mannosidase 2C1 OS=Homo sapiens OX=9606 GN=MAN2C1 PE=1 SV=1	7	0.016	0.032	0.73	0.496	0.935	0.947
Q15050	RRS1	Ribosome biogenesis regulatory protein homolog OS=Homo sapiens OX=9606 GN=RRS1 PE=1 SV=2	7	0.015	0.032	0.656	0.356	0.922	0.906
C9JNM7	NPHP1	Isoform of O15259, Nephrocystin-1 OS=Homo sapiens OX=9606 GN=NPHP1 PE=1 SV=1	2	-0.032	0.032	0.537	0.536	0.896	0.954
P49411	TUFM	Elongation factor Tu, mitochondrial OS=Homo sapiens OX=9606 GN=TUFM PE=1 SV=2	25	-0.008	0.032	0.828	0.397	0.962	0.921
F8WBI5	NIPSNAP2	Isoform of O75323, Protein NipSnap homolog 2 OS=Homo sapiens OX=9606 GN=NIPSNAP2 PE=1 SV=1	1	0.039	0.032	0.673	0.726	0.925	0.978
Q7Z7H8	MRPL10	39S ribosomal protein L10, mitochondrial OS=Homo sapiens OX=9606 GN=MRPL10 PE=1 SV=3	4	-0.052	0.032	0.548	0.707	0.897	0.976
F5H0R1	TUT1	Isoform of Q9H6E5, RNA-binding motif protein 21 OS=Homo sapiens OX=9606 GN=TUT1 PE=1 SV=1	2	0.021	0.032	0.609	0.439	0.913	0.934
O96033	MOCS2	Isoform of O96007, Molybdopterin synthase sulfur carrier subunit OS=Homo sapiens OX=9606 GN=MOCS2 PE=1 SV=1	4	-0.006	0.032	0.933	0.648	0.989	0.969
Q9H5V9	STEEP1	STING ER exit protein OS=Homo sapiens OX=9606 GN=STEEP1 PE=1 SV=1	4	-0.02	0.032	0.645	0.452	0.921	0.936
A6NLM8	SSR4	Isoform of P51571, Signal sequence receptor subunit delta OS=Homo sapiens OX=9606 GN=SSR4 PE=1 SV=1	1	0.068	0.032	0.492	0.745	0.882	0.983
Q7L2E3-2	DHX30	Isoform of Q7L2E3, Isoform 2 of ATP-dependent RNA helicase DHX30 OS=Homo sapiens OX=9606 GN=DHX30 PE=1 SV=1	15	0.029	0.032	0.614	0.577	0.913	0.962
G3V196	RAB15	Isoform of P59190, Ras-related protein Rab-15 OS=Homo sapiens OX=9606 GN=RAB15 PE=1 SV=2	1	-0.021	0.032	0.921	0.883	0.986	0.997
P42338	PIK3CB	Phosphatidylinositol 4,5-bisphosphate 3-kinase catalytic subunit beta isoform OS=Homo sapiens OX=9606 GN=PIK3CB PE=1 SV=1	5	0.114	0.031	0.00984	0.431	0.463	0.932
Q96DF8	ESS2	Splicing factor ESS-2 homolog OS=Homo sapiens OX=9606 GN=ESS2 PE=1 SV=1	13	-0.019	0.031	0.529	0.303	0.894	0.89
A0A1B0GUA3	KIFBP	Isoform of Q96EK5, KIF-binding protein OS=Homo sapiens OX=9606 GN=KIFBP PE=1 SV=1	7	0.045	0.031	0.053	0.165	0.602	0.797
Q5STZ8	ABCF1	Isoform of Q8NE71, ATP-binding cassette sub-family F member 1 OS=Homo sapiens OX=9606 GN=ABCF1 PE=1 SV=10	33	0.035	0.031	0.158	0.209	0.71	0.837
C9JFR7	CYCS	Isoform of P99999, Cytochrome c (Fragment) OS=Homo sapiens OX=9606 GN=CYCS PE=1 SV=1	10	0.2	0.031	0.0672	0.765	0.622	0.984
P25054	APC	Adenomatous polyposis coli protein OS=Homo sapiens OX=9606 GN=APC PE=1 SV=2	12	0.05	0.031	0.0773	0.256	0.626	0.87
Q9BRT6	LLPH	Protein LLP homolog OS=Homo sapiens OX=9606 GN=LLPH PE=1 SV=1	2	0.084	0.031	0.0792	0.496	0.626	0.947
F6U1T9	PPP3R1	Isoform of P63098, Calcineurin subunit B type 1 OS=Homo sapiens OX=9606 GN=PPP3R1 PE=1 SV=1	6	0.083	0.031	0.0823	0.494	0.634	0.947
P49959	MRE11	Double-strand break repair protein MRE11 OS=Homo sapiens OX=9606 GN=MRE11 PE=1 SV=3	29	0.03	0.031	0.113	0.0968	0.664	0.766
P23588	EIF4B	Eukaryotic translation initiation factor 4B OS=Homo sapiens OX=9606 GN=EIF4B PE=1 SV=2	34	0.042	0.031	0.0997	0.219	0.654	0.845
[truncated: 4,926 more rows]
