# Supplementary material for: Phenomics‐Based Discovery of Novel Orthosteric Choline Kinase Inhibitors
Source: Angew Chem Int Ed Engl. 2025 Jan 13;64(7):e202420149. doi: 10.1002/anie.202420149 (PMC11811597; doi:10.1002/anie.202420149)
Supplement: Supplementary file 4 — Supporting Information [file ANIE-64-e202420149-s004.xlsx]

## Sheet: MCF7
Protein IDs	Majority protein IDs	Protein names	Gene names	pvalue (-log10)_UNC0638_DMSO	FC_UNC0638_DMSO	pvalue (-log10)_UNC0737_DMSO	FC_UNC0737_DMSO	Peptides	Razor + unique peptides	Unique peptides	Sequence coverage [%]	Unique + razor sequence coverage [%]	Unique sequence coverage [%]	Mol. weight [kDa]	Q-value	Score	Intensity	MS/MS count	LFQ intensity DMSO_1	LFQ intensity DMSO_2	LFQ intensity UNC0638_1	LFQ intensity UNC0638_2	LFQ intensity UNC0737_1	LFQ intensity UNC0737_2
Q9UJT1	Q9UJT1	Tubulin delta chain	TUBD1	0.471775	-2.87716	1.31083	-0.780948	4	4	4	17.2	17.2	17.2	51.034	0	14.49	783510000	7	26.986	27.3427	21.9941	26.5803	26.3652	26.4016
P42785	P42785	Lysosomal Pro-X carboxypeptidase	PRCP	1.58575	-2.54155	0.138571	0.160387	6	6	6	16.7	16.7	16.7	55.799	0	41.04	816430000	25	25.9567	25.192	22.8647	23.2008	25.85	25.6194
P35790	P35790	Choline kinase alpha	CHKA	1.53315	-2.28433	1.98544	-4.08961	23	23	23	67.4	67.4	67.4	52.248	0	202.37	9371300000	79	29.2721	28.4879	26.674	26.5173	24.6423	24.9384
Q9H582	Q9H582	Zinc finger protein 644	ZNF644	1.22938	-2.1553	0.259478	0.382467	16	16	16	19.3	19.3	19.3	149.56	0	60.759	1296700000	28	25.9102	24.8396	23.3363	23.1029	25.7151	25.7996
Q9BUT9	Q9BUT9	Protein FAM195A	FAM195A	0.594286	-1.84458	0.0392559	-0.0629587	3	3	3	43.8	43.8	43.8	17.828	0	12.722	271580000	5	25.7065	24.8626	24.5271	22.3528	25.5137	24.9294
Q66K74	Q66K74	Microtubule-associated protein 1S;MAP1S heavy chain;MAP1S light chain	MAP1S	1.42218	-1.76324	0.484432	0.355005	4	4	4	7.5	7.5	7.5	112.21	0	14.703	272910000	6	24.7586	24.2304	22.497	22.9655	24.7678	24.9312
Q9H9B1	Q9H9B1	Histone-lysine N-methyltransferase EHMT1	EHMT1	1.17455	-1.67108	0.151543	0.178949	45	43	43	50.7	50.1	50.1	141.46	0	323.31	23588000000	223	29.1366	28.3311	27.2753	26.8502	28.8334	28.9922
O95785	O95785	Protein Wiz	WIZ	1.1854	-1.65933	0.0143939	0.0172167	34	34	34	28.2	28.2	28.2	178.67	0	323.31	22047000000	180	29.2711	28.5249	27.483	26.9943	28.9054	28.925
Q96KQ7	Q96KQ7	Histone-lysine N-methyltransferase EHMT2	EHMT2	1.15119	-1.55595	0.0737494	0.0899563	47	47	45	47.4	47.4	46.8	132.37	0	323.31	28013000000	242	29.3798	28.5941	27.6223	27.2397	28.9902	29.1637
P25786	P25786	Proteasome subunit alpha type-1	PSMA1	0.283521	-1.53287	0.69974	-0.374588	3	3	3	16.3	16.3	16.3	29.555	0	14.095	424390000	10	25.2456	25.6403	21.9359	25.8843	25.0887	25.048
Q9Y259	Q9Y259	Choline/ethanolamine kinase	CHKB	0.961288	-1.4395	1.69766	-2.98783	14	14	14	42	42	42	45.271	0	122.76	2672900000	42	27.9112	27.142	26.4364	25.7378	24.3472	24.7303
Q13363	Q13363	C-terminal-binding protein 1	CTBP1	0.722371	-1.31347	0.41215	-1.12004	4	3	3	8.9	6.8	6.8	47.535	0	6.0398	251440000	5	25.0935	24.7468	22.9582	24.2552	22.7938	24.8064
Q9Y232;Q9Y6F8;Q9Y6F7	Q9Y232	Chromodomain Y-like protein	CDYL	1.11285	-1.26235	0.277111	0.273027	13	13	13	37	37	37	66.481	0	125.71	3853900000	61	27.4799	26.7619	25.9579	25.7592	27.4313	27.3566
O15226	O15226	NF-kappa-B-repressing factor	NKRF	0.50348	-1.19526	1.00537	-0.320038	4	4	4	9.4	9.4	9.4	77.672	0	10.395	285110000	6	24.7187	24.518	22.533	24.3131	24.2562	24.3403
Q8ND04	Q8ND04	Protein SMG8	SMG8	0.397658	-1.18331	0.349112	0.270438	4	4	4	5.9	5.9	5.9	109.68	0	12.103	288530000	6	25.0578	24.7771	24.8417	22.6266	24.9358	25.44
P42898	P42898	Methylenetetrahydrofolate reductase	MTHFR	1.03803	-1.15004	1.28307	-1.61731	10	10	10	21.6	21.6	21.6	74.596	0	39.798	546800000	20	25.6791	24.9367	24.2062	24.1095	23.5907	23.7904
Q9C040	Q9C040	Tripartite motif-containing protein 2	TRIM2	0.589628	-1.14027	0.120469	-0.161078	4	3	3	9.7	8.3	8.3	81.529	0.0038007	1.8498	197340000	4	24.7389	23.8458	23.7256	22.5786	24.2243	24.0382
Q8N108	Q8N108	Mesoderm induction early response protein 1	MIER1	0.821881	-1.08062	0.427344	0.519476	3	3	3	10	10	10	57.983	0	18.308	216730000	9	24.919	24.0378	23.2204	23.5752	25.1206	24.8752
O75340	O75340	Programmed cell death protein 6	PDCD6	0.422523	-1.03683	0.501939	0.253051	3	3	3	26.2	26.2	26.2	21.868	0	22.492	347440000	12	24.57	24.8361	24.5795	22.753	25.0921	24.8202
Q8WUA4	Q8WUA4	General transcription factor 3C polypeptide 2	GTF3C2	0.545808	-1.03233	0.111827	-0.224772	3	3	3	5.9	5.9	5.9	100.68	0	8.0555	133010000	4	24.9	23.6734	23.6177	22.891	23.764	24.3598
Q8WUU5	Q8WUU5	GATA zinc finger domain-containing protein 1	GATAD1	0.388545	-0.991804	0.344046	-1.18288	4	4	4	23	23	23	28.69	0	24.792	332790000	13	25.1901	24.7354	24.9001	23.0417	25.039	22.5206
Q7Z3K3	Q7Z3K3	Pogo transposable element with ZNF domain	POGZ	1.01083	-0.973115	0.248492	0.223103	24	24	24	26	26	26	155.34	0	204.4	2986900000	84	26.4769	25.8252	25.2194	25.1365	26.3669	26.3814
Q8N8U2	Q8N8U2	Chromodomain Y-like protein 2	CDYL2	0.582081	-0.919063	0.121121	-0.186537	4	4	4	12.8	12.8	12.8	56.5	0	12.683	369230000	14	25.9207	24.8694	24.7523	24.1998	25.2046	25.2125
Q96BD8	Q96BD8	Spindle and kinetochore-associated protein 1	SKA1	0.467294	-0.891351	0.337816	-0.261883	3	3	3	13.3	13.3	13.3	29.484	0	7.3444	227680000	8	24.9101	24.3663	24.4127	23.0809	24.4717	24.2809
Q9Y3U8	Q9Y3U8	60S ribosomal protein L36	RPL36	0.507436	-0.868579	0.50482	-0.891786	3	3	3	21	21	21	12.254	0	11.964	335470000	7	26.3586	25.0671	24.8357	24.8529	24.6561	24.9862
P62861	P62861	40S ribosomal protein S30	FAU	0.671342	-0.861209	0.661796	-0.764584	3	3	3	20.3	20.3	20.3	6.6478	0	12.978	1705000000	23	28.5123	27.6931	27.4872	26.9958	27.2048	27.4714
Q6PK04	Q6PK04	Coiled-coil domain-containing protein 137	CCDC137	0.433229	-0.850026	0.139503	-0.135007	4	4	4	15.2	15.2	15.2	33.231	0	17.756	258120000	8	25.0048	24.3431	24.4842	23.1636	24.5854	24.4925
Q9Y5L4	Q9Y5L4	Mitochondrial import inner membrane translocase subunit Tim13	TIMM13	0.361665	-0.846244	0.0819557	-0.0975361	3	3	3	36.8	36.8	36.8	10.5	0	10.933	232550000	7	23.9171	24.7044	24.2442	22.6847	24.1796	24.2467
O75937	O75937	DnaJ homolog subfamily C member 8	DNAJC8	0.266576	-0.84317	0.417853	-0.338818	3	3	3	21.3	21.3	21.3	29.841	0	4.618	211320000	9	24.6243	24.907	25.0687	22.7763	24.6969	24.1568
Q96JM3	Q96JM3	Chromosome alignment-maintaining phosphoprotein 1	CHAMP1	1.25685	-0.841883	0.294268	0.278257	11	11	11	18.6	18.6	18.6	89.098	0	43.716	890880000	21	25.5472	25.2666	24.7169	24.4132	25.3667	26.0036
P60866	P60866	40S ribosomal protein S20	RPS20	0.626332	-0.744121	0.587172	-0.459075	3	3	3	22.7	22.7	22.7	13.373	0	27.364	2354300000	20	28.0455	27.4577	27.3416	26.6734	27.2889	27.2961
Q9BZD4	Q9BZD4	Kinetochore protein Nuf2	NUF2	0.196959	-0.742679	0.0704708	0.0781374	3	3	3	13.6	13.6	13.6	54.303	0	10.248	207850000	5	24.809	24.2584	22.4784	25.1036	24.3726	24.8511
O00560	O00560	Syntenin-1	SDCBP	0.199584	-0.736886	0.0741421	0.217453	3	3	3	17.1	17.1	17.1	32.444	0	12.579	184940000	7	24.7235	22.7968	22.1286	23.918	24.0681	23.8872
Q7Z2E3	Q7Z2E3	Aprataxin	APTX	0.443108	-0.713987	0.0377797	-0.082284	3	3	3	12.4	12.4	12.4	40.74	0	12.107	206670000	7	24.8373	23.631	23.5877	23.4526	23.8047	24.4991
Q08AD1	Q08AD1	Calmodulin-regulated spectrin-associated protein 2	CAMSAP2	0.401619	-0.712787	0.367241	-1.24393	5	5	5	6.7	6.7	6.7	168.09	0	22.69	444120000	9	25.4638	24.2561	24.4284	23.8659	24.7283	22.5038
O75925	O75925	E3 SUMO-protein ligase PIAS1	PIAS1	0.433426	-0.699353	0.459105	-0.704874	5	4	4	12	9.7	9.7	71.835	0	21.469	363120000	15	25.7159	24.5824	24.6682	24.2314	24.3269	24.5616
P25440	P25440	Bromodomain-containing protein 2	BRD2	0.591119	-0.698868	0.0842212	-0.0870371	4	3	3	8.7	7.1	7.1	88.06	0	33.371	666170000	13	26.3307	25.6968	25.6262	25.0035	25.7939	26.0595
Q6NUK4	Q6NUK4	Receptor expression-enhancing protein 3	REEP3	0.374946	-0.691644	0.334375	-0.626667	3	3	3	21.2	21.2	21.2	29.264	0	6.96	390600000	2	26.5577	25.1929	25.2861	25.0812	25.1106	25.3866
P17544	P17544	Cyclic AMP-dependent transcription factor ATF-7	ATF7	0.462597	-0.688162	0.234844	0.238729	3	3	3	11	11	11	51.756	0	23.198	208550000	7	24.2723	24.4451	24.2247	23.1164	24.9543	24.2405
Q9NX58	Q9NX58	Cell growth-regulating nucleolar protein	LYAR	0.789347	-0.676771	0.578265	-0.489237	3	3	3	15.6	15.6	15.6	43.614	0	13.412	66625000	5	24.057	23.4369	23.1066	23.0338	23.3298	23.1857
Q96PY6	Q96PY6	Serine/threonine-protein kinase Nek1	NEK1	0.530561	-0.671268	0.0509856	-0.0764112	6	6	6	7.4	7.4	7.4	142.83	0	36.446	423920000	17	25.4678	24.5142	24.3378	24.3016	24.827	25.0022
P18077	P18077	60S ribosomal protein L35a	RPL35A	0.481615	-0.652983	0.0441669	-0.0717554	5	5	5	22.7	22.7	22.7	12.538	0	8.3101	577880000	16	26.1181	25.164	25.1725	24.8036	25.3567	25.7818
P62314	P62314	Small nuclear ribonucleoprotein Sm D1	SNRPD1	0.367237	-0.648576	0.25872	-0.449723	6	6	6	58.8	58.8	58.8	13.281	0	173.43	27180000000	55	31.6583	30.4133	30.6061	30.1683	30.7015	30.4706
Q9Y3C1	Q9Y3C1	Nucleolar protein 16	NOP16	1.07268	-0.639459	0.616141	-0.986311	4	4	4	23.6	23.6	23.6	21.188	0	4.7416	176190000	8	24.9094	24.5156	24.0455	24.1005	23.1592	24.2931
P61353	P61353	60S ribosomal protein L27	RPL27	0.599834	-0.616904	0.151745	-0.178132	8	8	8	49.3	49.3	49.3	15.798	0	68.071	4688200000	46	28.0628	27.47	27.3971	26.9018	27.3076	27.8688
Q5T8I3	Q5T8I3	Protein FAM102B	FAM102B	0.677457	-0.613945	0.355829	-0.271344	6	6	6	27.5	27.5	27.5	39.308	0	20.176	862510000	15	26.3601	25.7919	25.6435	25.2806	25.8176	25.7917
Q96HE9	Q96HE9	Proline-rich protein 11	PRR11	0.392882	-0.581695	0.0626098	-0.108066	7	7	7	28.6	28.6	28.6	40.085	0	34.025	781430000	14	26.2781	25.2176	25.3307	25.0017	25.4475	25.8321
Q9Y6M4;P78368	Q9Y6M4;P78368	Casein kinase I isoform gamma-3;Casein kinase I isoform gamma-2	CSNK1G3;CSNK1G2	0.315036	-0.577051	0.00553721	-0.0148468	7	7	4	22.6	22.6	14.3	51.388	0	23.209	401730000	7	24.9195	23.6321	23.9104	23.4871	23.7392	24.7827
P18621	P18621	60S ribosomal protein L17	RPL17	0.442528	-0.563167	0.17847	-0.21385	9	9	9	47.8	47.8	47.8	21.397	0	101.4	6765500000	45	28.6427	27.8229	27.9181	27.4211	27.9164	28.1215
P26373	P26373	60S ribosomal protein L13	RPL13	0.310549	-0.56082	0.17404	-0.339965	6	6	6	26.5	26.5	26.5	24.261	0	74.853	1236200000	27	27.116	25.832	25.731	26.0954	25.8889	26.3793
Q9BRJ6	Q9BRJ6	Uncharacterized protein C7orf50	C7orf50	0.351513	-0.560049	0.112815	-0.188869	3	3	3	29.4	29.4	29.4	22.083	0	14.721	277640000	7	25.5725	24.4634	24.6702	24.2457	24.9534	24.7048
Q92925;Q6STE5;Q96GM5	Q92925	SWI/SNF-related matrix-associated actin-dependent regulator of chromatin subfamily D member 2	SMARCD2	0.757371	-0.55409	0.587009	-0.342798	4	4	4	10.2	10.2	10.2	58.92	0	14.399	342540000	15	25.0943	24.6867	24.5108	24.1621	24.4661	24.6293
P62841	P62841	40S ribosomal protein S15	RPS15	0.26315	-0.55366	0.881335	0.678402	5	5	5	55.9	55.9	55.9	17.04	0	46.413	2404400000	18	27.8365	27.2954	26.2941	27.7304	28.2031	28.2856
P14735	P14735	Insulin-degrading enzyme	IDE	0.250781	-0.545729	0.583921	-1.1523	6	6	6	7	7	7	117.97	0	8.6988	290080000	6	23.5681	25.0222	23.439	24.0599	22.9942	23.2915
P29597	P29597	Non-receptor tyrosine-protein kinase TYK2	TYK2	0.461562	-0.540903	0.102718	0.100081	7	7	7	9.5	9.5	9.5	133.65	0	11.385	190350000	12	23.7138	23.0572	22.5489	23.1403	23.4961	23.4751
Q96GY0	Q96GY0	Zinc finger C2HC domain-containing protein 1A	ZC2HC1A	0.235801	-0.540632	0.111235	-0.283654	5	5	5	11.4	11.4	11.4	35.092	0	7.3772	261980000	10	25.2859	23.6963	24.1843	23.7166	23.8668	24.548
A6NJ78;P0C7V9	A6NJ78	Probable methyltransferase-like protein 15	METTL15	0.414565	-0.5389	0.087361	-0.127967	9	9	9	35.1	35.1	35.1	46.121	0	57.485	14870000000	46	31.476	30.5149	30.5448	30.3683	30.7807	30.9542
Q9Y6R0	Q9Y6R0	Numb-like protein	NUMBL	0.361626	-0.536665	0.109735	-0.153867	4	4	4	7.2	7.2	7.2	64.891	0	24.905	456480000	15	25.9698	25.0377	25.2666	24.6676	25.2583	25.4415
Q96DV4	Q96DV4	39S ribosomal protein L38, mitochondrial	MRPL38	0.285835	-0.523506	0.186305	-0.169646	6	6	6	18.9	18.9	18.9	44.596	0	11.799	264290000	15	24.5089	23.9518	23.0947	24.319	23.8986	24.2228
Q9NV06	Q9NV06	DDB1- and CUL4-associated factor 13	DCAF13	0.349866	-0.522827	0.0818861	-0.136893	14	14	14	40.4	40.4	40.4	51.402	0	59.186	3332800000	53	28.0217	26.9238	27.0427	26.8571	27.2547	27.417
Q9BQC6	Q9BQC6	Ribosomal protein 63, mitochondrial	MRPL57	0.301642	-0.504549	0.0254845	-0.0451031	3	3	3	31.4	31.4	31.4	12.266	0	16.657	840680000	15	26.7079	25.6089	25.9339	25.3738	26.2141	26.0125
P39023	P39023	60S ribosomal protein L3	RPL3	0.405246	-0.498215	0.287603	-0.354757	9	9	9	29.3	29.3	29.3	46.108	0	52.347	2116000000	32	27.3578	26.4892	26.5818	26.2689	26.4394	26.6982
Q9NVV4	Q9NVV4	Poly(A) RNA polymerase, mitochondrial	MTPAP	0.374188	-0.497564	0.0143744	0.023241	15	15	15	35.7	35.7	35.7	66.171	0	84.491	2063600000	48	27.2859	26.2929	26.2632	26.3205	26.7233	26.9021
Q9BQ75	Q9BQ75	Protein CMSS1	CMSS1	0.290515	-0.497468	0.171675	-0.313856	5	5	5	18.3	18.3	18.3	31.884	0	51.072	1245100000	24	27.2016	25.9472	26.0225	26.1314	26.1217	26.3994
Q15147	Q15147	1-phosphatidylinositol 4,5-bisphosphate phosphodiesterase beta-4	PLCB4	0.375334	-0.492545	0.0753967	0.113016	9	9	9	10	10	10	134.46	0	16.338	586000000	18	25.2404	24.2919	24.4005	24.1468	24.7373	25.0211
Q9BVS4	Q9BVS4	Serine/threonine-protein kinase RIO2	RIOK2	0.304276	-0.489717	0.0616026	-0.110744	5	5	5	13.6	13.6	13.6	63.282	0	11.949	326810000	11	24.8384	23.6662	23.6669	23.8583	24.11	24.1731
O75367;Q9P0M6	O75367	Core histone macro-H2A.1	H2AFY	0.578179	-0.489648	0.12811	0.118441	6	6	6	23.9	23.9	23.9	39.617	0	49.359	1132200000	27	26.2498	25.6195	25.3983	25.4917	26.0192	26.087
P68400;Q8NEV1	P68400;Q8NEV1	Casein kinase II subunit alpha;Casein kinase II subunit alpha 3	CSNK2A1;CSNK2A3	0.534666	-0.487362	0.242051	-0.208661	10	10	10	41.4	41.4	41.4	45.143	0	88.246	1833400000	41	26.6906	26.1171	25.727	26.106	26.3187	26.0717
P36578	P36578	60S ribosomal protein L4	RPL4	0.297226	-0.487096	0.185466	-0.351821	11	11	11	31.1	31.1	31.1	47.697	0	54.14	2020000000	39	27.2834	26.1047	26.0765	26.3374	26.0212	26.6633
Q9NSI2	Q9NSI2	Protein FAM207A	FAM207A	0.555989	-0.486662	0.0165286	0.0162449	12	12	12	45.7	45.7	45.7	25.456	0	145.45	6619600000	68	27.8971	27.2864	27.2296	26.9805	27.6434	27.5725
Q13610	Q13610	Periodic tryptophan protein 1 homolog	PWP1	0.280265	-0.48545	0.0159209	-0.0329781	8	8	8	30.7	30.7	30.7	55.827	0	74.555	1887300000	30	27.3971	26.1298	26.2358	26.3202	26.5976	26.8633
Q06265	Q06265	Exosome complex component RRP45	EXOSC9	0.26212	-0.484597	0.121405	-0.108413	4	4	4	13	13	13	48.948	0	13.004	236740000	7	24.3764	23.7685	22.9862	24.1896	23.9873	23.9408
Q96A35	Q96A35	39S ribosomal protein L24, mitochondrial	MRPL24	0.364541	-0.478495	0.319993	-0.416772	6	6	6	29.2	29.2	29.2	24.915	0	40.663	611720000	17	25.6735	24.7381	24.8743	24.5804	24.6711	24.9071
Q9UG63	Q9UG63	ATP-binding cassette sub-family F member 2	ABCF2	0.321691	-0.469887	0.0392803	-0.0596733	18	18	18	34	34	34	71.289	0	86.737	3204900000	63	26.8924	26.0945	26.3892	25.6579	26.156	26.7115
Q9NPJ8	Q9NPJ8	NTF2-related export protein 2	NXT2	0.46789	-0.469701	0.424006	-1.84852	3	3	3	26.8	26.8	26.8	16.228	0	23.862	501070000	11	26.2192	25.5489	25.2384	25.5903	25.6408	22.4303
Q86Y91;Q8NI77	Q86Y91	Kinesin-like protein KIF18B	KIF18B	0.333628	-0.469299	0.205908	-0.335171	4	4	4	7.5	7.5	7.5	93.01	0	12.664	187670000	8	24.5972	23.5532	23.5846	23.6272	23.4844	23.9957
P62847	P62847	40S ribosomal protein S24	RPS24	0.352303	-0.46692	0.10831	-0.155956	5	5	5	30.1	30.1	30.1	15.423	0	39.151	11234000000	64	29.7435	28.842	29.0279	28.6237	28.9517	29.3219
P14868	P14868	Aspartate--tRNA ligase, cytoplasmic	DARS	0.694803	-0.464848	0.574306	-0.378798	19	19	19	45.1	45.1	45.1	57.136	0	125.85	3986000000	85	27.4703	26.9909	26.8299	26.7016	26.7876	26.916
Q16629	Q16629	Serine/arginine-rich splicing factor 7	SRSF7	1.12556	-0.464356	0.726679	-0.327616	5	4	4	24.4	24.4	24.4	27.366	0	12.148	607730000	13	25.8029	25.6147	25.3409	25.148	25.5183	25.2441
Q96GC5	Q96GC5	39S ribosomal protein L48, mitochondrial	MRPL48	0.218327	-0.464316	0.374788	-0.61793	3	3	3	17	17	17	23.934	0	36.539	1582800000	22	27.9156	26.6824	27.2847	26.3847	26.6684	26.6938
Q9H329	Q9H329	Band 4.1-like protein 4B	EPB41L4B	0.426678	-0.458846	0.181438	0.217518	9	8	8	12.1	11.2	11.2	99.711	0	26.762	707220000	28	25.4208	24.6125	24.5383	24.5773	25.1081	25.3602
O75569	O75569	Interferon-inducible double-stranded RNA-dependent protein kinase activator A	PRKRA	0.882114	-0.457558	0.000508683	-0.000473022	4	4	4	21.1	21.1	21.1	34.404	0	19.522	462840000	18	25.7005	25.346	25.1164	25.0149	25.2987	25.7469
Q9H089	Q9H089	Large subunit GTPase 1 homolog	LSG1	1.87094	-0.455634	0.326637	0.115256	9	9	9	17.8	17.8	17.8	75.225	0	15.143	540190000	16	24.7927	24.6928	24.2683	24.306	24.7371	24.979
P12830	P12830	Cadherin-1;E-Cad/CTF1;E-Cad/CTF2;E-Cad/CTF3	CDH1	0.52157	-0.455447	0.621456	-0.342425	8	8	8	10.3	10.3	10.3	97.455	0	33.604	1045400000	25	26.539	26.204	26.1996	25.6324	25.9084	26.1497
P07814	P07814	Bifunctional glutamate/proline--tRNA ligase;Glutamate--tRNA ligase;Proline--tRNA ligase	EPRS	0.962544	-0.446671	0.173185	-0.0822134	36	36	36	32.9	32.9	32.9	170.59	0	255.65	5507000000	150	26.6626	26.3434	26.077	26.0357	26.3719	26.4697
Q99733	Q99733	Nucleosome assembly protein 1-like 4	NAP1L4	0.473838	-0.446133	0.557247	-0.550223	5	4	4	19.7	17.1	17.1	42.823	0	31.639	282560000	15	24.7413	25.3575	24.4266	24.7799	24.7076	24.2907
P49207	P49207	60S ribosomal protein L34	RPL34	0.509704	-0.444927	0.30796	-0.193955	3	3	3	20.5	20.5	20.5	13.293	0	5.3762	619430000	9	26.2841	25.8237	25.8445	25.3734	25.8266	25.8932
Q9NV31	Q9NV31	U3 small nucleolar ribonucleoprotein protein IMP3	IMP3	0.222341	-0.443837	0.0517208	0.124051	4	4	4	20.7	20.7	20.7	21.85	0	12.463	183380000	5	24.5232	23.1297	23.2109	23.5544	23.6082	24.2928
Q9UN81	Q9UN81	LINE-1 retrotransposable element ORF1 protein	L1RE1	0.512388	-0.439943	0.085358	0.0831347	14	14	14	37.6	37.6	37.6	40.055	0	147.02	6502900000	64	27.8014	27.162	27.0941	26.9895	27.5111	27.6186
P62424	P62424	60S ribosomal protein L7a	RPL7A	0.349946	-0.437972	0.0349086	-0.0568676	11	11	11	37.6	37.6	37.6	29.995	0	72.477	3111200000	47	27.1528	26.2777	26.4384	26.1161	26.3791	26.9376
P26196	P26196	Probable ATP-dependent RNA helicase DDX6	DDX6	0.428833	-0.434235	0.110711	-0.113715	26	26	26	70.4	70.4	70.4	54.416	0	323.31	18612000000	153	29.126	28.4648	28.5506	28.1717	28.5725	28.7909
Q7Z628	Q7Z628	Neuroepithelial cell-transforming gene 1 protein	NET1	0.348363	-0.43358	0.208645	-0.302999	7	7	7	18.8	18.8	18.8	67.739	0	19.549	277070000	9	24.7536	23.8566	23.7542	23.9888	23.7406	24.2636
Q9UEG4	Q9UEG4	Zinc finger protein 629	ZNF629	0.262877	-0.433485	0.223677	-0.316073	11	11	11	20.4	20.4	20.4	96.619	0	55.645	1451400000	30	25.9208	24.9239	25.3254	24.6524	25.007	25.2056
P02545	P02545	Prelamin-A/C;Lamin-A/C	LMNA	0.509247	-0.431508	0.832435	-0.882477	8	8	8	16	16	16	74.139	0	47.402	635960000	15	24.9354	25.5385	24.9117	24.6992	24.5889	24.12
Q8NFW8	Q8NFW8	N-acylneuraminate cytidylyltransferase	CMAS	0.349738	-0.430996	0.139828	-0.18246	18	18	18	44.2	44.2	44.2	48.379	0	124.66	8953700000	105	29.0209	28.1436	28.2867	28.0158	28.297	28.5026
Q96EE3	Q96EE3	Nucleoporin SEH1	SEH1L	0.375359	-0.426516	0.155232	-0.183364	11	11	11	29.2	29.2	29.2	39.648	0	76.49	3028400000	47	27.2748	26.5349	26.6877	26.269	26.5413	26.9016
P62906	P62906	60S ribosomal protein L10a	RPL10A	0.294116	-0.426127	0.146667	-0.184456	7	7	7	35	35	35	24.831	0	62.102	2322200000	33	27.576	26.7457	27.0694	26.4001	26.8431	27.1097
Q9Y421	Q9Y421	Protein FAM32A	FAM32A	0.257802	-0.423505	0.22716	-0.212938	4	4	4	35.7	35.7	35.7	13.178	0	37.979	1117900000	14	27.8624	27.1872	27.5951	26.6075	27.3106	27.3131
Q9Y314	Q9Y314	Nitric oxide synthase-interacting protein	NOSIP	0.907422	-0.422942	0.139768	-0.0838528	4	4	4	18.9	18.9	18.9	33.172	0	14.958	289130000	10	24.8874	24.5611	24.2805	24.3221	24.5127	24.768
P38117	P38117	Electron transfer flavoprotein subunit beta	ETFB	0.16499	-0.41499	0.38623	-0.914557	5	5	5	22	22	22	27.843	0	9.1896	339950000	4	23.7384	25.4989	24.2356	24.1717	23.8145	23.5937
P78345	P78345	Ribonuclease P protein subunit p38	RPP38	0.299796	-0.414774	0.0641082	-0.0999165	9	9	9	41.3	41.3	41.3	31.834	0	70.098	1803400000	29	27.3316	26.3118	26.4004	26.4135	26.7137	26.7299
Q15120	Q15120	[Pyruvate dehydrogenase (acetyl-transferring)] kinase isozyme 3, mitochondrial	PDK3	0.548977	-0.41047	0.117197	-0.0797186	10	10	10	33.5	33.5	33.5	46.938	0	41.034	985870000	37	26.0492	25.6175	25.604	25.2417	25.8376	25.6697
O43663	O43663	Protein regulator of cytokinesis 1	PRC1	0.460373	-0.407957	0.102272	-0.104386	27	27	27	43.5	43.5	43.5	71.606	0	276.69	13271000000	142	28.3538	27.7283	27.7504	27.5158	27.7936	28.0797
P46778	P46778	60S ribosomal protein L21	RPL21	0.270594	-0.40779	0.0416011	-0.0706301	5	5	5	38.1	38.1	38.1	18.565	0	28.226	2061800000	17	27.8803	26.8246	27.1024	26.7869	27.1485	27.4151
Q9NUP9;O14910;Q9HAP6	Q9NUP9;O14910	Protein lin-7 homolog C;Protein lin-7 homolog A	LIN7C;LIN7A	0.276498	-0.40547	0.202634	-0.224306	10	10	10	57.4	57.4	57.4	21.834	0	48.477	2388700000	28	28.0029	27.2143	27.5678	26.8385	27.4024	27.3661
Q96RF0	Q96RF0	Sorting nexin-18	SNX18	0.290832	-0.404767	0.200137	-0.296805	4	4	4	8	8	8	68.894	0	21.052	313770000	10	25.5649	24.5622	24.7614	24.5562	24.6005	24.9331
O95487	O95487	Protein transport protein Sec24B	SEC24B	0.43135	-0.403617	0.0368594	-0.0428524	32	32	30	33.4	33.4	32.6	137.42	0	260.08	11008000000	165	28.1664	27.4745	27.4827	27.351	27.6432	27.9121
Q9H5H4	Q9H5H4	Zinc finger protein 768	ZNF768	0.270506	-0.396718	0.264245	-0.310132	6	6	6	12	12	12	60.228	0	21.274	791980000	23	25.8738	25.0464	25.4044	24.7224	25.0395	25.2605
O60885	O60885	Bromodomain-containing protein 4	BRD4	0.833	-0.396297	0.692294	-0.319899	8	8	6	8	8	6.1	152.22	0	30.981	877390000	26	25.7462	25.4097	25.2143	25.149	25.2249	25.2913
Q8N5I2	Q8N5I2	Arrestin domain-containing protein 1	ARRDC1	0.273611	-0.392238	0.034667	-0.0513945	8	8	8	35.1	35.1	35.1	45.981	0	35.202	2167600000	36	27.1179	26.2039	26.5261	26.0112	26.4904	26.7286
P61964	P61964	WD repeat-containing protein 5	WDR5	0.513822	-0.38906	0.0581814	-0.0759201	4	4	4	21	21	21	36.588	0	18.455	887600000	12	26.6659	26.3185	26.3299	25.8763	26.0286	26.8039
Q8NAF0	Q8NAF0	Zinc finger protein 579	ZNF579	0.352524	-0.387533	0.0810708	-0.14302	6	6	6	14.4	14.4	14.4	60.509	0	45.074	914510000	22	26.1497	25.3472	25.4439	25.2779	25.1794	26.0314
Q9UNQ2	Q9UNQ2	Probable dimethyladenosine transferase	DIMT1	0.252899	-0.386849	0.0098979	0.0174322	14	14	14	58.8	58.8	58.8	35.236	0	62.823	5292800000	53	27.9262	26.84	27.1157	26.8768	27.3361	27.465
P08865	P08865	40S ribosomal protein SA	RPSA	0.341158	-0.386614	0.0740061	0.103444	13	13	13	54.9	54.9	54.9	32.854	0	145.64	6471000000	50	28.1078	27.2825	27.2226	27.3945	27.5929	28.0043
Q92769;O15379	Q92769	Histone deacetylase 2	HDAC2	0.624515	-0.385783	0.0315483	-0.0165977	12	12	8	29.1	29.1	19.9	55.364	0	83.822	3529500000	60	27.1483	26.8473	26.7878	26.4363	26.9086	27.0538
Q13547	Q13547	Histone deacetylase 1	HDAC1	2.12105	-0.384267	0.415787	-0.159047	9	5	5	25.1	15.8	15.8	55.102	0	38.815	1723200000	26	27.0727	27.0504	26.709	26.6455	26.7591	27.0458
Q5JTH9	Q5JTH9	RRP12-like protein	RRP12	0.362081	-0.384026	0.0788734	-0.0950651	33	33	33	33.5	33.5	33.5	143.7	0	185.14	6392400000	118	27.0871	26.2953	26.3	26.3143	26.5454	26.6469
Q9Y383	Q9Y383	Putative RNA-binding protein Luc7-like 2	LUC7L2	0.17614	-0.382336	0.270173	-0.477067	5	5	5	14.5	14.5	14.5	46.513	0	52.076	745370000	18	26.0645	24.9795	24.601	25.6783	24.6952	25.3947
Q9Y6I4	Q9Y6I4	Ubiquitin carboxyl-terminal hydrolase 3	USP3	0.280528	-0.381946	0.0352459	0.0600605	7	7	7	17.9	17.9	17.9	58.896	0	25.222	604720000	14	25.1914	24.2739	24.5476	24.1538	24.5019	25.0835
P40937	P40937	Replication factor C subunit 5	RFC5	0.410531	-0.381629	8.26818e-05	0.000103951	17	17	17	67.9	67.9	67.9	38.496	0	128.32	3244100000	59	26.7011	26.061	26.1392	25.8596	26.1651	26.5972
P39019	P39019	40S ribosomal protein S19	RPS19	0.274175	-0.379237	0.158578	-0.152758	8	8	8	43.4	43.4	43.4	16.06	0	50.553	3428500000	34	27.8381	27.1679	27.5032	26.7443	27.3235	27.377
P78316	P78316	Nucleolar protein 14	NOP14	0.340993	-0.37856	0.0934394	-0.125466	9	9	9	11	11	11	97.667	0	41.448	829420000	23	26.1518	25.3593	25.4933	25.2608	25.4176	25.8426
Q2M296	Q2M296	Methenyltetrahydrofolate synthase domain-containing protein	MTHFSD	0.354383	-0.378514	0.0182707	-0.0251169	4	4	4	11.7	11.7	11.7	42.172	0	9.6122	541620000	11	25.5259	24.861	25.0342	24.5957	24.8945	25.4422
Q8IZ69	Q8IZ69	tRNA (uracil-5-)-methyltransferase homolog A	TRMT2A	0.285129	-0.377895	0.000618884	-0.000751495	15	15	15	37.1	37.1	37.1	68.725	0	58.046	1926800000	47	26.3164	25.5711	25.8787	25.253	25.9241	25.962
Q12904	Q12904	Aminoacyl tRNA synthase complex-interacting multifunctional protein 1;Endothelial monocyte-activating polypeptide 2	AIMP1	0.629542	-0.376331	0.18149	-0.0571547	9	9	9	51.6	51.6	51.6	34.352	0	64.559	1756800000	42	26.1324	26.3544	26.0614	25.6727	26.1793	26.1932
Q02543	Q02543	60S ribosomal protein L18a	RPL18A	0.292231	-0.376003	0.0475498	-0.0856018	5	5	5	27.3	27.3	27.3	20.762	0	14.278	349390000	13	25.2993	24.4279	24.6724	24.3028	24.3944	25.1616
Q86Y79	Q86Y79	Probable peptidyl-tRNA hydrolase	PTRH1	0.290592	-0.372998	0.0954592	-0.133241	5	5	5	40.7	40.7	40.7	22.936	0	41.776	846400000	13	26.36	25.4259	25.452	25.5879	25.7285	25.7909
Q02878	Q02878	60S ribosomal protein L6	RPL6	0.153492	-0.372195	0.249597	-0.490314	7	7	7	25.7	25.7	25.7	32.728	0	40.992	730490000	19	26.0226	24.7313	24.4614	25.5481	24.5834	25.1899
Q6DKI1	Q6DKI1	60S ribosomal protein L7-like 1	RPL7L1	0.270094	-0.371949	0.0932789	-0.123593	5	5	5	25.9	25.9	25.9	29.669	0	21.525	1123600000	28	26.3781	25.5146	25.8332	25.3156	25.7208	25.9247
P32519	P32519	ETS-related transcription factor Elf-1	ELF1	0.88125	-0.371723	0.470175	0.191811	6	6	6	21.3	21.3	21.3	67.497	0	29.287	534940000	15	25.0041	24.7102	24.5153	24.4556	25.0035	25.0945
Q8WWM7	Q8WWM7	Ataxin-2-like protein	ATXN2L	1.65953	-0.370953	1.24588	-0.273143	6	6	6	9	9	9	113.37	0	19.599	370570000	11	24.7253	24.6157	24.31	24.2891	24.3571	24.4376
P59998	P59998	Actin-related protein 2/3 complex subunit 4	ARPC4	0.127935	-0.370798	0.13765	0.0889397	3	3	3	20.2	20.2	20.2	19.667	0	10.594	242040000	3	24.2185	24.6555	23.0969	25.0354	24.5698	24.4821
O95793	O95793	Double-stranded RNA-binding protein Staufen homolog 1	STAU1	0.331068	-0.370523	0.0244113	0.0297575	22	22	21	46.3	46.3	45.1	63.182	0	228.02	5371200000	99	27.2864	26.5197	26.6927	26.3723	26.9612	26.9044
Q9UKL0;Q9P2K3	Q9UKL0	REST corepressor 1	RCOR1	0.795795	-0.362691	0.0481948	-0.02174	10	10	10	28.2	28.2	28.2	53.327	0	71.699	1183200000	40	25.4426	25.158	24.8527	25.0224	25.3091	25.248
O43447	O43447	Peptidyl-prolyl cis-trans isomerase H	PPIH	0.72741	-0.36237	0.268493	-0.133409	7	7	7	48.6	48.6	48.6	19.208	0	40.69	884010000	22	25.8908	25.5684	25.4554	25.2791	25.6797	25.5127
Q9HCM4	Q9HCM4	Band 4.1-like protein 5	EPB41L5	0.321166	-0.361826	0.152544	0.19248	17	17	16	31.1	31.1	30	81.855	0	149.57	8812800000	85	28.6223	27.7887	27.8643	27.823	28.2606	28.5354
P49257	P49257	Protein ERGIC-53	LMAN1	0.130326	-0.360863	0.408516	-1.05933	3	3	3	11.8	11.8	11.8	57.548	0	13.111	232160000	5	23.987	25.7258	24.111	24.8801	24.2362	23.3579
Q9P265	Q9P265	Disco-interacting protein 2 homolog B	DIP2B	0.367956	-0.35775	0.1688	-0.167582	11	11	8	8.9	8.9	7.3	171.49	0	62.499	851510000	27	25.4544	24.8153	24.95	24.6042	24.8286	25.106
O95470	O95470	Sphingosine-1-phosphate lyase 1	SGPL1	0.293706	-0.354891	0.00215546	0.00276375	26	26	26	49.1	49.1	49.1	63.523	0	204.11	13263000000	127	28.8149	28.0538	28.3094	27.8494	28.3322	28.542
Q9UMS4	Q9UMS4	Pre-mRNA-processing factor 19	PRPF19	0.336142	-0.354569	0.126917	-0.152401	15	15	15	51.4	51.4	51.4	55.18	0	100.26	7400300000	68	28.3186	27.6335	27.8119	27.431	27.5959	28.0514
O75382	O75382	Tripartite motif-containing protein 3	TRIM3	0.284535	-0.35209	0.0255148	-0.0355625	33	33	32	53	53	51.6	80.829	0	323.31	18367000000	178	28.7033	27.8335	28.0473	27.7853	28.1662	28.2995
Q9H7H0	Q9H7H0	Methyltransferase-like protein 17, mitochondrial	METTL17	0.684466	-0.351879	0.147383	-0.0887222	9	9	9	28.9	28.9	28.9	50.733	0	43.901	845000000	28	25.8158	25.4347	25.2867	25.26	25.4512	25.6218
Q9Y5S2;Q5VT25	Q9Y5S2	Serine/threonine-protein kinase MRCK beta	CDC42BPB	0.173884	-0.351837	0.0622842	0.0753603	8	8	8	7.1	7.1	7.1	194.31	0	11.801	358930000	14	24.553	23.8778	23.2369	24.4903	24.4964	24.0852
P51571	P51571	Translocon-associated protein subunit delta	SSR4	1.4667	-0.351713	1.70929	-0.426317	3	3	3	19.7	19.7	19.7	18.998	0	12.544	324690000	8	24.9322	25.0509	24.6094	24.6703	24.5537	24.5768
Q9HAN9	Q9HAN9	Nicotinamide/nicotinic acid mononucleotide adenylyltransferase 1	NMNAT1	0.17305	-0.350861	0.0520102	-0.107716	6	6	6	30.1	30.1	30.1	31.932	0	13.042	574040000	15	25.9867	24.6461	25.2084	24.7227	25.1916	25.2258
O43172	O43172	U4/U6 small nuclear ribonucleoprotein Prp4	PRPF4	0.36903	-0.348804	0.0676083	-0.0496244	14	14	14	39.1	39.1	39.1	58.449	0	86.694	3482900000	55	26.8276	26.4436	26.5833	25.9903	26.4405	26.7314
P42677;Q71UM5	P42677	40S ribosomal protein S27	RPS27	0.356593	-0.348628	0.0320515	-0.0302324	3	3	3	31	31	31	9.461	0	25.985	1081300000	17	27.2778	26.6807	26.84	26.4212	26.9754	26.9226
O95503	O95503	Chromobox protein homolog 6	CBX6	1.28378	-0.347099	0.568022	0.11247	5	5	5	18	18	18	43.898	0	20.397	316050000	19	24.8158	24.7253	24.4923	24.3545	24.8238	24.9423
Q9UBU8	Q9UBU8	Mortality factor 4-like protein 1	MORF4L1	0.287683	-0.346477	0.0312877	0.0384521	17	14	14	48.1	40.6	40.6	41.473	0	111.1	2971000000	54	26.8018	26.086	26.3576	25.8373	26.3269	26.6378
Q9Y2X9	Q9Y2X9	Zinc finger protein 281	ZNF281	0.280849	-0.345407	0.00713494	-0.00929928	7	7	7	17.5	17.5	17.5	96.914	0	71.788	1605000000	30	27.1776	26.4016	26.6741	26.2143	26.8911	26.6695
P35268	P35268	60S ribosomal protein L22	RPL22	0.29039	-0.344486	0.0147405	-0.0190916	7	7	6	59.4	59.4	53.1	14.787	0	54.64	6649100000	40	29.516	28.7231	28.9569	28.5932	29.0211	29.1799
P12236	P12236	ADP/ATP translocase 3;ADP/ATP translocase 3, N-terminally processed	SLC25A6	0.217833	-0.341706	0.0661765	-0.103559	11	3	3	33.6	9.7	9.7	32.866	0	9.0145	447090000	17	24.9954	25.2143	24.211	25.3153	24.5002	25.5024
Q9Y450	Q9Y450	HBS1-like protein	HBS1L	0.395068	-0.337841	0.0782798	0.0739107	21	21	21	44.9	44.9	44.9	75.472	0	153.4	3277400000	84	26.9522	26.3561	26.4348	26.1978	26.6339	26.8221
O43395	O43395	U4/U6 small nuclear ribonucleoprotein Prp3	PRPF3	0.376717	-0.337725	0.0920999	-0.0776987	22	22	22	50.7	50.7	50.7	77.528	0	161.97	5282700000	100	27.0605	26.5733	26.7098	26.2486	26.5968	26.8817
Q9H4H8	Q9H4H8	Protein FAM83D	FAM83D	0.259801	-0.337677	0.110623	-0.139866	21	21	21	45	45	45	64.424	0	235.08	10056000000	115	28.3083	27.4512	27.7436	27.3405	27.7423	27.7375
P46781	P46781	40S ribosomal protein S9	RPS9	0.186539	-0.33657	0.154396	-0.285548	15	15	15	42.3	42.3	42.3	22.591	0	64.839	13843000000	93	29.2505	27.9939	28.4003	28.1709	28.1954	28.4779
Q9UQ88;P21127	Q9UQ88;P21127	Cyclin-dependent kinase 11A;Cyclin-dependent kinase 11B	CDK11A;CDK11B	0.351619	-0.336199	0.325636	-0.323633	4	4	4	5.9	5.9	5.9	91.361	0	9.0375	175880000	6	24.3327	23.6223	23.6701	23.6125	23.5556	23.7522
Q96EK4	Q96EK4	THAP domain-containing protein 11	THAP11	0.27065	-0.333746	0.0205578	-0.0296402	3	3	3	8	8	8	34.455	0	9.8579	840230000	18	26.5062	25.6357	25.8547	25.6198	25.9164	26.1663
Q08426	Q08426	Peroxisomal bifunctional enzyme;Enoyl-CoA hydratase/3,2-trans-enoyl-CoA isomerase;3-hydroxyacyl-CoA dehydrogenase	EHHADH	0.34752	-0.333379	0.0698581	0.0751095	3	3	3	6.6	6.6	6.6	79.494	0	3.6992	92780000	2	23.3198	22.6128	22.6847	22.5811	23.0394	23.0434
P62249	P62249	40S ribosomal protein S16	RPS16	0.249142	-0.333255	0.0453887	-0.0749979	9	9	9	54.1	54.1	54.1	16.445	0	39.011	3731800000	48	27.9362	27.05	27.3586	26.9611	27.1242	27.7121
O43143;O60231	O43143	Pre-mRNA-splicing factor ATP-dependent RNA helicase DHX15	DHX15	2.01984	-0.33175	0.335447	-0.152139	17	17	16	26.2	26.2	25	90.932	0	63.711	2207200000	49	26.0517	25.9912	25.6774	25.702	25.7035	26.0351
P08579	P08579	U2 small nuclear ribonucleoprotein B	SNRPB2	0.224659	-0.330074	0.1699	0.231074	13	13	10	48.4	48.4	40.9	25.486	0	171.68	24416000000	101	30.9078	29.9837	30.3726	29.8587	30.5563	30.7974
Q9Y4E6	Q9Y4E6	WD repeat-containing protein 7	WDR7	0.312497	-0.327829	0.031497	0.0411835	4	4	4	6.8	6.8	6.8	163.81	0	21.36	242600000	13	24.7308	23.9585	24.0536	23.9801	24.5387	24.233
P35251	P35251	Replication factor C subunit 1	RFC1	0.255296	-0.327227	0.0804249	-0.104679	20	20	20	24.3	24.3	24.3	128.25	0	107.78	2394800000	59	26.7283	25.8695	26.1536	25.7898	26.1511	26.2374
P23458	P23458	Tyrosine-protein kinase JAK1	JAK1	0.333584	-0.326809	0.231942	0.212142	8	8	8	11	11	11	133.28	0	22.232	425530000	30	25.2863	24.6266	24.476	24.7832	25.1795	25.1577
P53350	P53350	Serine/threonine-protein kinase PLK1	PLK1	0.283478	-0.326418	0.0443592	-0.0512419	13	13	13	35	35	35	68.254	0	110.14	2799500000	49	26.5858	25.9	26.1634	25.6695	26.0489	26.3344
P49916	P49916	DNA ligase 3	LIG3	0.240686	-0.324651	0.0348523	0.0493155	22	22	22	31.5	31.5	31.5	112.91	0	130.82	3500400000	82	26.5869	25.6873	26.0025	25.6225	26.1555	26.2174
Q14119	Q14119	Vascular endothelial zinc finger 1	VEZF1	0.219837	-0.323416	0.135035	-0.15661	6	5	5	19.6	18.2	18.2	56.931	0	27.657	2145000000	24	28.089	27.2922	27.7142	27.0201	27.5613	27.5067
Q4KMP7	Q4KMP7	TBC1 domain family member 10B	TBC1D10B	0.31101	-0.322966	0.09693	0.116364	21	21	21	37.3	37.3	37.3	87.198	0	173.02	7245400000	98	28.1202	27.3541	27.4379	27.3903	27.7282	27.9787
O43824	O43824	Putative GTP-binding protein 6	GTPBP6	0.379923	-0.322519	0.105657	0.107897	12	12	12	32	32	32	56.897	0	70.652	1513900000	37	26.316	25.695	25.7505	25.6155	25.9631	26.2636
Q92522	Q92522	Histone H1x	H1FX	0.241063	-0.322178	0.117295	-0.146234	9	9	9	36.6	36.6	36.6	22.487	0	75.558	16521000000	52	30.5502	29.7122	30.051	29.5671	30.0528	29.9171
O00257	O00257	E3 SUMO-protein ligase CBX4	CBX4	0.238483	-0.320889	0.095501	-0.1181	9	9	9	20	20	20	61.367	0	105.42	1847600000	32	26.6773	25.8519	26.2017	25.6858	26.1058	26.1873
O60264;P28370	O60264	SWI/SNF-related matrix-associated actin-dependent regulator of chromatin subfamily A member 5	SMARCA5	0.261672	-0.318528	0.0116841	-0.0157623	48	48	48	48.7	48.7	48.7	121.9	0	323.31	17657000000	240	27.958	27.1731	27.4543	27.0398	27.4009	27.6987
Q71UI9;P0C0S5	Q71UI9;P0C0S5	Histone H2A.V;Histone H2A.Z	H2AFV;H2AFZ	0.298461	-0.318196	0.0651547	-0.0784407	5	3	3	31.2	24.2	24.2	13.509	0	13.721	1388900000	17	27.1321	26.351	26.4652	26.3815	26.7169	26.6094
O75330	O75330	Hyaluronan mediated motility receptor	HMMR	0.230053	-0.317745	0.097022	-0.119441	36	36	36	49.9	49.9	49.9	84.099	0	323.31	14209000000	197	28.9229	28.0968	28.4704	27.9139	28.3756	28.4052
P46776	P46776	60S ribosomal protein L27a	RPL27A	0.161934	-0.316508	0.102193	0.207268	5	5	5	35.1	35.1	35.1	16.561	0	15.24	532890000	10	26.3661	25.0088	25.451	25.2908	25.8137	25.9757
Q9Y697	Q9Y697	Cysteine desulfurase, mitochondrial	NFS1	0.284617	-0.316355	0.0184153	-0.0200243	13	13	13	39.8	39.8	39.8	50.195	0	55.815	1631100000	45	25.9797	25.3137	25.5661	25.0945	25.5543	25.699
P08651;Q12857	P08651	Nuclear factor 1 C-type	NFIC	0.282298	-0.315085	0.167364	-0.19092	7	7	5	20.9	20.9	16.7	55.674	0	84.181	1914300000	34	27.3441	26.5574	26.7494	26.5219	26.6873	26.8324
P48729;Q8N752	P48729	Casein kinase I isoform alpha	CSNK1A1	0.294244	-0.313283	0.134937	0.182627	15	15	15	47.8	47.8	47.8	38.914	0	113.58	8099600000	104	28.0039	27.2237	27.2634	27.3376	27.5416	28.0513
P55317	P55317	Hepatocyte nuclear factor 3-alpha	FOXA1	0.218967	-0.313164	0.114574	0.137053	8	8	8	44.1	44.1	44.1	49.147	0	147.44	6339700000	51	28.7098	27.9183	28.328	27.6738	28.3583	28.544
P56192	P56192	Methionine--tRNA ligase, cytoplasmic	MARS	0.658493	-0.31286	0.404366	-0.255292	8	8	8	12.6	12.6	12.6	101.11	0	80.746	984920000	24	25.1595	25.4991	25.0671	24.9657	24.9086	25.2394
P56545	P56545	C-terminal-binding protein 2	CTBP2	0.74475	-0.312798	0.0164041	0.0118389	9	9	8	26.3	26.3	24.3	48.944	0	39.812	1189600000	43	25.3857	25.3026	25.1801	24.8827	25.1342	25.5778
Q9BPX6	Q9BPX6	Calcium uptake protein 1, mitochondrial	MICU1	0.272014	-0.311831	0.114682	0.147357	11	11	11	25.8	25.8	25.8	54.351	0	53.267	1488500000	43	26.1211	25.3962	25.6577	25.236	25.6623	26.1497
Q9H2P0	Q9H2P0	Activity-dependent neuroprotector homeobox protein	ADNP	0.588862	-0.311681	0.812138	-0.149278	6	6	6	9.1	9.1	9.1	123.56	0	20.912	376620000	16	24.6297	24.4969	24.4392	24.0641	24.4091	24.4189
Q9Y605;Q96HT8	Q9Y605	MORF4 family-associated protein 1	MRFAP1	0.429552	-0.310844	0.189276	0.0959587	5	5	5	44.1	44.1	44.1	14.649	0	71.792	2133300000	32	27.6259	27.2689	27.3422	26.9309	27.5641	27.5226
Q8IY37	Q8IY37	Probable ATP-dependent RNA helicase DHX37	DHX37	0.318975	-0.31073	0.0825265	-0.094882	10	10	10	12.1	12.1	12.1	129.54	0	41.986	370620000	18	25.0282	24.3435	24.2616	24.4887	24.7601	24.4219
P26368	P26368	Splicing factor U2AF 65 kDa subunit	U2AF2	0.302651	-0.31024	0.0437613	0.0552082	16	16	16	49.5	49.5	49.5	53.5	0	164.39	12431000000	90	29.2464	28.491	28.5417	28.5752	28.7767	29.0712
Q6NS38	Q6NS38	Alpha-ketoglutarate-dependent dioxygenase alkB homolog 2	ALKBH2	0.197851	-0.308935	0.0311894	0.0531654	11	11	11	47.5	47.5	47.5	29.322	0	191.62	3819200000	65	27.7636	26.7279	27.1382	26.7354	27.1416	27.4562
Q96I51	Q96I51	Williams-Beuren syndrome chromosomal region 16 protein	WBSCR16	0.404964	-0.308821	0.316267	0.30548	6	6	6	23.7	23.7	23.7	49.996	0	58.33	702220000	18	26.1509	25.5858	25.6061	25.513	25.9549	26.3928
Q9BUJ2	Q9BUJ2	Heterogeneous nuclear ribonucleoprotein U-like protein 1	HNRNPUL1	0.39953	-0.308559	0.0381445	0.0327368	10	10	10	15.9	15.9	15.9	95.737	0	56.859	1679700000	41	26.2641	25.7845	25.8784	25.553	25.9238	26.1902
Q8N5L8	Q8N5L8	Ribonuclease P protein subunit p25-like protein	RPP25L	0.277293	-0.307674	0.234244	0.248631	3	3	3	33.7	33.7	33.7	17.631	0	9.8533	326610000	9	25.382	24.6455	24.534	24.8781	25.1558	25.3689
Q92841	Q92841	Probable ATP-dependent RNA helicase DDX17	DDX17	0.238362	-0.307392	0.0509348	0.0651922	34	24	24	47.5	35.7	35.7	80.272	0	207.41	12141000000	125	28.1575	27.3379	27.6631	27.2175	27.7541	27.8717
Q6P161	Q6P161	39S ribosomal protein L54, mitochondrial	MRPL54	0.361994	-0.306955	0.294817	0.243596	3	3	3	48.6	48.6	48.6	15.819	0	21.998	2812900000	20	28.3541	27.7462	27.8316	27.6547	28.3044	28.283
Q9Y6X9;Q86VD1	Q9Y6X9	MORC family CW-type zinc finger protein 2	MORC2	0.294814	-0.306899	0.0244091	0.0307446	23	23	23	29.2	29.2	29.2	117.82	0	178.46	3145500000	87	26.7689	26.021	26.1716	26.0044	26.2919	26.5595
Q9NTI5	Q9NTI5	Sister chromatid cohesion protein PDS5 homolog B	PDS5B	0.315062	-0.305271	1.2583	0.192316	7	7	7	9.7	9.7	9.7	164.67	0	6.9978	224560000	8	23.6592	23.7413	23.0389	23.751	23.9157	23.8694
P40938	P40938	Replication factor C subunit 3	RFC3	0.389997	-0.304708	0.143629	-0.10323	11	11	11	38.5	38.5	38.5	40.556	0	84.825	1738900000	33	26.4271	25.9314	26.0306	25.7186	26.0552	26.0969
Q7Z6M1	Q7Z6M1	Rab9 effector protein with kelch motifs	RABEPK	0.277772	-0.304597	0.0394336	0.0511971	6	6	6	25.8	25.8	25.8	40.564	0	41.694	665380000	19	25.447	24.6832	24.8852	24.6359	24.9527	25.2799
P35568	P35568	Insulin receptor substrate 1	IRS1	0.253605	-0.304452	0.0569979	-0.072011	6	6	6	8.6	8.6	8.6	131.59	0	30.446	341260000	13	24.5593	24.1099	23.6559	24.4044	24.6065	23.9186
Q01970	Q01970	1-phosphatidylinositol 4,5-bisphosphate phosphodiesterase beta-3	PLCB3	0.368491	-0.303596	0.0555719	-0.042264	16	16	16	20.6	20.6	20.6	138.8	0	112.32	1922800000	51	27.0395	26.5468	26.6742	26.3048	26.7691	26.7326
P46777	P46777	60S ribosomal protein L5	RPL5	0.217468	-0.302688	0.0424846	-0.0598793	11	11	11	37.7	37.7	37.7	34.362	0	65.908	3205000000	60	27.1833	26.3531	26.7432	26.1878	26.5285	26.8881
Q9UQB8	Q9UQB8	Brain-specific angiogenesis inhibitor 1-associated protein 2	BAIAP2	0.372769	-0.302425	0.465713	0.377051	13	13	13	38.8	38.8	38.8	60.867	0	79.789	1822600000	28	26.2006	25.5967	25.6255	25.567	26.2309	26.3206
O43660	O43660	Pleiotropic regulator 1	PLRG1	0.165704	-0.299406	0.127852	-0.178446	12	12	12	37.4	37.4	37.4	57.193	0	146.24	1786300000	42	26.6251	25.6692	26.2628	25.4327	25.9466	25.9908
P82650	P82650	28S ribosomal protein S22, mitochondrial	MRPS22	0.359384	-0.298918	0.0416492	-0.0436993	11	11	11	41.1	41.1	41.1	41.28	0	63.047	1165600000	36	25.8137	25.2244	25.3177	25.1226	25.3129	25.6378
P62195;Q8NB90	P62195	26S protease regulatory subunit 8	PSMC5	0.191371	-0.295723	0.406992	-0.334899	9	9	9	36.5	36.5	36.5	45.626	0	60.201	589990000	19	24.9429	25.5489	24.4933	25.407	24.8502	24.9718
O00178	O00178	GTP-binding protein 1	GTPBP1	0.216566	-0.292038	0.0721548	0.0994005	10	10	10	24.2	24.2	24.2	72.453	0	32.847	1109200000	30	26.0454	25.1431	25.4766	25.1278	25.6449	25.7424
Q9BZH6	Q9BZH6	WD repeat-containing protein 11	WDR11	0.434282	-0.291898	0.436349	-0.753733	3	3	3	5.5	5.5	5.5	136.68	0	7.2968	112620000	7	23.6172	23.1376	23.0048	23.1662	23.2282	22.0191
O43813	O43813	LanC-like protein 1	LANCL1	0.250609	-0.290815	0.0355733	0.0548515	5	5	5	13.3	13.3	13.3	45.283	0	18.989	976740000	18	26.5653	25.7253	25.8907	25.8183	25.9445	26.4558
Q9Y3E5	Q9Y3E5	Peptidyl-tRNA hydrolase 2, mitochondrial	PTRH2	0.294403	-0.289704	0.0909924	0.0924911	4	4	4	35.2	35.2	35.2	19.193	0	19.994	825780000	14	26.0572	25.505	25.257	25.7258	25.6756	26.0716
P11387;Q969P6	P11387	DNA topoisomerase 1	TOP1	0.238889	-0.283631	0.152318	-0.237417	25	25	25	35.9	35.9	35.9	90.725	0	168.03	8342800000	132	27.7067	26.9187	27.2	26.858	26.7029	27.4476
P85037	P85037	Forkhead box protein K1	FOXK1	0.218038	-0.283603	0.0844005	-0.102061	12	12	11	25	25	23.5	75.456	0	38.434	1464700000	41	26.002	25.2065	25.565	25.0763	25.4427	25.5617
Q00403	Q00403	Transcription initiation factor IIB	GTF2B	0.254067	-0.28352	0.0892801	0.0908995	16	16	16	52.8	52.8	52.8	34.833	0	173.2	3678800000	59	28.094	27.4225	27.7027	27.2467	27.7963	27.9019
O60341	O60341	Lysine-specific histone demethylase 1A	KDM1A	0.639292	-0.283101	0.437756	0.15825	17	17	17	27.7	27.7	27.7	92.902	0	133.65	2516100000	74	25.8725	25.6005	25.359	25.5478	25.8997	25.8898
Q1KMD3	Q1KMD3	Heterogeneous nuclear ribonucleoprotein U-like protein 2	HNRNPUL2	0.3347	-0.282707	0.0358775	0.0275278	21	21	21	34.8	34.8	34.8	85.104	0	159.05	4517900000	82	27.0828	26.6147	26.775	26.3571	26.8049	26.9477
Q6P1N0	Q6P1N0	Coiled-coil and C2 domain-containing protein 1A	CC2D1A	0.233296	-0.282379	0.0182407	0.022974	37	37	37	51.9	51.9	51.9	104.06	0	242.95	10984000000	148	27.8318	27.0687	27.3808	26.9549	27.3726	27.5738
Q9NWK9	Q9NWK9	Box C/D snoRNA protein 1	ZNHIT6	0.227237	-0.281746	0.00277925	-0.00348186	22	22	22	56	56	56	53.918	0	128.16	3871000000	77	26.9661	26.216	26.5518	26.0668	26.4965	26.6787
P41091;Q2VIR3	P41091;Q2VIR3	Eukaryotic translation initiation factor 2 subunit 3;Putative eukaryotic translation initiation factor 2 subunit 3-like protein	EIF2S3;EIF2S3L	0.201539	-0.281631	0.145935	-0.196785	18	18	18	53	53	53	51.109	0	248.85	14871000000	131	29.052	28.1694	28.56	28.0981	28.2602	28.5677
Q9UJT0	Q9UJT0	Tubulin epsilon chain	TUBE1	0.233156	-0.280455	0.05819	0.092412	3	3	3	11.6	11.6	11.6	52.931	0	6.0617	117730000	8	23.7311	22.9416	22.8749	23.2369	23.7626	23.0949
Q9UHF7	Q9UHF7	Zinc finger transcription factor Trps1	TRPS1	0.26535	-0.279937	0.0911483	0.0777245	17	17	17	19.4	19.4	19.4	141.52	0	98.169	4833400000	55	28.2442	27.679	27.9432	27.4201	28.0767	28.002
Q13185	Q13185	Chromobox protein homolog 3	CBX3	0.393793	-0.279746	0.967597	-0.155443	7	7	6	45.9	45.9	37.2	20.811	0	44.039	8467500000	42	28.6977	28.8084	28.7339	28.2127	28.6035	28.5917
O76021	O76021	Ribosomal L1 domain-containing protein 1	RSL1D1	0.161246	-0.278948	0.13101	-0.248267	20	20	20	42.2	42.2	42.2	54.972	0	100.85	3144000000	88	27.1174	25.9154	26.3034	26.1716	26.0183	26.518
Q9H2G2	Q9H2G2	STE20-like serine/threonine-protein kinase	SLK	0.23707	-0.277984	0.00873897	0.00716209	16	16	16	18.4	18.4	18.4	142.69	0	98.49	2645800000	61	26.6954	26.1929	26.5076	25.8247	26.4128	26.4898
P22626	P22626	Heterogeneous nuclear ribonucleoproteins A2/B1	HNRNPA2B1	0.441749	-0.277666	0.0766363	-0.0337973	19	19	19	61.5	61.5	61.5	37.429	0	304.51	29673000000	145	29.552	29.3873	29.4139	28.97	29.3156	29.5561
Q15046	Q15046	Lysine--tRNA ligase	KARS	0.652729	-0.277621	0.112912	-0.0752115	23	23	23	43.2	43.2	43.2	68.047	0	174.7	9209900000	118	28.1646	27.8494	27.7484	27.7104	27.7696	28.0939
Q9BYG3	Q9BYG3	MKI67 FHA domain-interacting nucleolar phosphoprotein	NIFK	0.240431	-0.277295	0.0667185	0.086585	15	15	15	52.9	52.9	52.9	34.222	0	137.89	4629400000	74	27.5282	26.7312	26.7281	26.9767	27.067	27.3655
Q9NWU5	Q9NWU5	39S ribosomal protein L22, mitochondrial	MRPL22	0.557795	-0.275362	0.0876883	-0.057457	7	7	7	35.4	35.4	35.4	23.64	0	44.444	970550000	23	25.9582	25.5863	25.4939	25.4999	25.6001	25.8295
P23396	P23396	40S ribosomal protein S3	RPS3	0.241245	-0.275358	0.0879251	0.0921679	16	16	16	67.5	67.5	67.5	26.688	0	98.58	7589900000	68	27.978	27.3011	27.6014	27.127	27.6442	27.8193
Q01167	Q01167	Forkhead box protein K2	FOXK2	0.353367	-0.27535	0.107356	0.0709085	8	7	7	17.1	15.5	15.5	69.061	0	15.061	695100000	16	25.0263	24.5795	24.7132	24.3418	24.8747	24.8729
P17844	P17844	Probable ATP-dependent RNA helicase DDX5	DDX5	0.235502	-0.273295	0.0841786	0.108221	58	58	48	73.6	73.6	64.8	69.147	0	323.31	159260000000	417	31.7198	30.964	31.2503	30.8869	31.2502	31.6501
Q9BZE1	Q9BZE1	39S ribosomal protein L37, mitochondrial	MRPL37	0.300206	-0.273294	0.0889684	-0.0817566	6	6	6	18.9	18.9	18.9	48.117	0	19.647	515890000	12	25.0772	24.4761	24.6525	24.3542	24.6341	24.7557
P51398	P51398	28S ribosomal protein S29, mitochondrial	DAP3	0.239857	-0.273073	0.13492	0.171519	19	19	19	48	48	48	45.566	0	148.78	7491700000	88	28.1235	27.301	27.4647	27.4137	27.7339	28.0336
Q96DT7	Q96DT7	Zinc finger and BTB domain-containing protein 10	ZBTB10	0.212279	-0.272969	0.159981	-0.144634	5	5	5	9.4	9.4	9.4	94.893	0	22.939	319210000	10	24.7069	24.1826	24.5503	23.7933	24.1242	24.4761
Q9Y2Q9	Q9Y2Q9	28S ribosomal protein S28, mitochondrial	MRPS28	0.290519	-0.272907	0.166309	0.163913	6	6	6	42.8	42.8	42.8	20.843	0	41.589	3999300000	29	27.9999	27.3092	27.3867	27.3766	27.8229	27.814
P00491	P00491	Purine nucleoside phosphorylase	PNP	0.0773014	-0.272904	0.289871	-0.865693	4	4	4	22.1	22.1	22.1	32.118	0	13.699	205960000	7	23.2019	25.387	23.6095	24.4335	23.5365	23.321
P10155	P10155	60 kDa SS-A/Ro ribonucleoprotein	TROVE2	0.447228	-0.272842	0.0837543	-0.0828991	12	12	12	31.8	31.8	31.8	60.67	0	111.3	2403500000	52	26.6175	26.1689	26.1705	26.0702	26.0696	26.551
Q7Z7F7	Q7Z7F7	39S ribosomal protein L55, mitochondrial	MRPL55	0.275076	-0.27266	0.207121	0.181952	4	4	4	31.2	31.2	31.2	15.128	0	55.251	1132300000	17	26.9951	26.3849	26.6137	26.2209	26.7984	26.9455
Q9UL54;Q7L7X3	Q9UL54	Serine/threonine-protein kinase TAO2	TAOK2	0.231098	-0.271266	0.0914427	-0.0992804	8	8	8	9	9	9	138.25	0	35.173	931190000	23	26.2077	25.4944	25.808	25.3515	25.684	25.8196
P37108	P37108	Signal recognition particle 14 kDa protein	SRP14	0.315199	-0.270838	0.0933866	0.0844879	9	9	9	44.9	44.9	44.9	14.57	0	155.45	20362000000	65	30.6944	30.0917	30.2233	30.0212	30.4469	30.5082
Q7Z7K2	Q7Z7K2	Zinc finger protein 467	ZNF467	0.284962	-0.270697	0.13338	0.0258341	3	3	3	8.1	8.1	8.1	65.124	0	11.881	571530000	16	25.8733	25.8191	25.9232	25.2278	25.9329	25.8112
Q96QE5	Q96QE5	Transcription elongation factor, mitochondrial	TEFM	0.275692	-0.270657	0.258346	0.233184	5	5	5	18.6	18.6	18.6	41.676	0	13.92	386650000	19	24.6642	24.0194	23.9121	24.2301	24.5108	24.6391
P62277	P62277	40S ribosomal protein S13	RPS13	0.146138	-0.270565	0.0425831	0.0888777	18	18	18	67.5	67.5	67.5	17.222	0	113.14	23023000000	118	30.3373	29.075	29.551	29.3202	29.5705	30.0196
P67809	P67809	Nuclease-sensitive element-binding protein 1	YBX1	0.200254	-0.270363	0.0661402	-0.0537624	17	17	11	52.8	52.8	45.4	35.924	0	323.31	24668000000	154	29.798	29.4403	29.7952	28.9024	29.7629	29.3679
P62829	P62829	60S ribosomal protein L23	RPL23	0.212692	-0.270208	0.0473169	0.0712852	10	10	10	66.4	66.4	66.4	14.865	0	72.187	6922600000	47	28.9705	28.0904	28.3756	28.1449	28.3962	28.8073
P32969	P32969	60S ribosomal protein L9	RPL9	0.188341	-0.270093	0.0355067	0.0569239	9	9	9	60.9	60.9	60.9	21.863	0	79.812	5467100000	56	28.6244	27.6147	27.9064	27.7925	28.0965	28.2565
P78346	P78346	Ribonuclease P protein subunit p30	RPP30	0.254851	-0.269661	0.0618196	0.0697193	9	9	9	46.6	46.6	46.6	29.321	0	95.403	2956300000	51	27.0101	26.284	26.5053	26.2495	26.6549	26.7787
Q9BUQ8	Q9BUQ8	Probable ATP-dependent RNA helicase DDX23	DDX23	0.206386	-0.267933	0.173373	-0.252151	7	7	7	10.6	10.6	10.6	95.581	0	16.466	261450000	12	25.0324	24.1207	24.2238	24.3934	24.5564	24.0923
Q99985	Q99985	Semaphorin-3C	SEMA3C	0.129299	-0.267825	0.125901	-0.244219	7	7	7	12.3	12.3	12.3	85.206	0	17.833	527410000	12	25.3738	24.1441	24.8476	24.1348	24.2638	24.7658
P18124	P18124	60S ribosomal protein L7	RPL7	0.217425	-0.267374	0.20549	0.24165	12	12	12	46	46	46	29.225	0	48.541	1899000000	40	26.5686	25.801	26.1351	25.6998	26.2563	26.5966
O14744	O14744	Protein arginine N-methyltransferase 5;Protein arginine N-methyltransferase 5, N-terminally processed	PRMT5	0.343207	-0.266605	0.508801	-1.02318	3	3	3	10.7	10.7	10.7	72.683	0	5.3577	330350000	5	24.9358	24.9562	24.3905	24.9683	23.1642	24.6815
Q15014	Q15014	Mortality factor 4-like protein 2	MORF4L2	0.170543	-0.26577	0.00797287	0.0115547	17	17	14	55.6	55.6	46.2	32.307	0	150.71	4606500000	72	27.4104	26.5346	27.0351	26.3784	26.8844	27.0838
P63244	P63244	Guanine nucleotide-binding protein subunit beta-2-like 1;Guanine nucleotide-binding protein subunit beta-2-like 1, N-terminally processed	GNB2L1	0.334014	-0.265512	0.25839	-0.21252	18	18	18	78.9	78.9	78.9	35.076	0	160.48	5442600000	77	27.469	26.9	26.998	26.84	26.8783	27.0657
P06493	P06493	Cyclin-dependent kinase 1	CDK1	0.378915	-0.264983	0.417831	-0.334404	14	14	13	65	65	62.3	34.095	0	62.343	2927100000	54	27.3399	26.8386	26.8997	26.7488	26.5884	26.9213
Q8IV48	Q8IV48	3-5 exoribonuclease 1	ERI1	0.166186	-0.264469	0.20447	-0.267131	3	3	3	8.9	8.9	8.9	40.063	0	7.1674	276580000	7	25.2363	24.3171	24.828	24.1965	24.5877	24.4315
Q9Y399	Q9Y399	28S ribosomal protein S2, mitochondrial	MRPS2	0.253387	-0.263832	0.131042	0.148096	15	15	15	42.6	42.6	42.6	33.249	0	98.154	5852800000	91	27.5234	26.7847	26.9732	26.8072	27.1828	27.4215
P18887	P18887	DNA repair protein XRCC1	XRCC1	0.255863	-0.26362	0.00219797	0.00179386	14	14	14	34.3	34.3	34.3	69.476	0	64.863	2654500000	52	26.3526	25.8576	26.1231	25.5598	26.0636	26.1501
Q9NVP1	Q9NVP1	ATP-dependent RNA helicase DDX18	DDX18	0.295804	-0.262609	0.196344	0.178347	17	17	17	39	39	39	75.406	0	82.108	1671400000	61	25.8598	25.2243	25.2027	25.3562	25.6624	25.7784
P22087	P22087	rRNA 2-O-methyltransferase fibrillarin	FBL	0.151977	-0.262545	0.0330068	-0.0525017	17	17	16	61.4	61.4	57.9	33.784	0	155.26	13215000000	96	29.121	28.1265	28.6983	28.0242	28.478	28.6645
Q9UQR1	Q9UQR1	Zinc finger protein 148	ZNF148	0.238875	-0.261603	0.289371	0.256512	14	14	14	30.6	30.6	30.6	88.975	0	112.38	3294600000	48	26.9257	26.2895	26.5822	26.1098	26.7935	26.9347
P49585;Q9Y5K3	P49585	Choline-phosphate cytidylyltransferase A	PCYT1A	0.260698	-0.261085	0.235223	-0.191791	6	6	6	24.5	24.5	24.5	41.731	0	22.876	328340000	11	24.3992	24.9815	24.2092	24.6494	24.5433	24.4539
P62851	P62851	40S ribosomal protein S25	RPS25	0.186981	-0.26106	0.050752	0.0709333	6	6	6	31.2	31.2	31.2	13.742	0	33.878	7262000000	33	29.124	28.2687	28.6832	28.1874	28.6209	28.9136
Q14839;Q8TDI0	Q14839	Chromodomain-helicase-DNA-binding protein 4	CHD4	0.392027	-0.260533	0.570743	-0.263917	22	22	18	18.7	18.7	16.2	218	0	69.055	1447900000	57	25.2413	25.1234	24.6797	25.1639	24.7547	25.0822
Q9UFW8	Q9UFW8	CGG triplet repeat-binding protein 1	CGGBP1	0.343127	-0.260364	0.0541801	0.0449944	5	5	5	22.8	22.8	22.8	18.82	0	22.928	1078200000	13	26.681	26.1866	26.3099	26.037	26.3717	26.5859
Q92754	Q92754	Transcription factor AP-2 gamma	TFAP2C	0.215792	-0.259685	0.0147637	0.0219831	15	15	10	41.6	41.6	33.1	49.176	0	157.69	9615300000	70	28.7225	27.9009	28.1841	27.92	28.1162	28.5512
Q14244	Q14244	Ensconsin	MAP7	0.175969	-0.258991	0.0702446	-0.0798016	27	27	27	47.9	47.9	47.9	84.051	0	260.58	8425100000	121	27.6594	26.9247	27.3987	26.6674	27.144	27.2804
P23258;Q9NRH3	P23258;Q9NRH3	Tubulin gamma-1 chain;Tubulin gamma-2 chain	TUBG1;TUBG2	0.212031	-0.25864	0.0752396	0.0861797	27	27	27	80	80	80	51.169	0	323.31	18613000000	161	29.1383	28.3871	28.7269	28.2812	28.8043	28.8934
P30050	P30050	60S ribosomal protein L12	RPL12	0.244144	-0.258574	0.066921	-0.0823774	4	4	4	35.8	35.8	35.8	17.818	0	45.712	1636500000	31	27.1192	26.3759	26.5851	26.3929	26.5075	26.8229
O43148	O43148	mRNA cap guanine-N7 methyltransferase	RNMT	0.169736	-0.258264	0.00772531	-0.0128412	18	18	18	46	46	46	54.843	0	159.06	4606100000	79	27.6665	26.7024	27.1562	26.6962	26.9906	27.3526
P09874	P09874	Poly [ADP-ribose] polymerase 1	PARP1	0.187855	-0.258096	0.0141766	0.0190487	78	78	78	69	69	69	113.08	0	323.31	212270000000	730	31.6001	30.7931	31.2105	30.6665	31.1021	31.3292
P16401	P16401	Histone H1.5	HIST1H1B	0.120024	-0.256988	0.151885	-0.259905	15	11	11	38.9	25.2	25.2	22.58	0	81.075	26091000000	60	31.1288	29.9417	30.7037	29.8528	30.234	30.3167
Q6SPF0	Q6SPF0	Atherin	SAMD1	0.168003	-0.256651	0.104689	0.133257	10	10	10	30.7	30.7	30.7	56.051	0	75.405	4732400000	50	27.6144	26.757	27.2504	26.6077	27.2902	27.3477
Q96CT7	Q96CT7	Coiled-coil domain-containing protein 124	CCDC124	0.0819868	-0.254776	0.145779	0.224862	7	7	7	41.3	41.3	41.3	25.835	0	78.259	991360000	22	26.4928	26.3879	27.2159	25.1553	27.1971	26.1333
P05198	P05198	Eukaryotic translation initiation factor 2 subunit 1	EIF2S1	0.17809	-0.254494	0.0295716	-0.0455084	22	22	22	60.6	60.6	60.6	36.112	0	303.18	10772000000	125	28.5236	27.6298	28.0547	27.5897	27.8357	28.2267
P62805	P62805	Histone H4	HIST1H4A	0.545377	-0.254429	0.305224	0.162958	13	13	13	65	65	65	11.367	0	115.73	36542000000	91	30.7752	30.4271	30.3215	30.3719	30.6717	30.8565
P16403;Q02539;P22492	P16403	Histone H1.2	HIST1H1C	0.18873	-0.254077	0.17851	-0.224523	15	15	4	47.4	47.4	14.1	21.364	0	115.52	44439000000	82	31.9655	31.1187	31.5077	31.0683	31.1857	31.4495
Q9NUL3	Q9NUL3	Double-stranded RNA-binding protein Staufen homolog 2	STAU2	0.459196	-0.253992	0.521131	0.356226	5	4	4	12.1	10.9	10.9	62.608	0	11.856	349420000	5	24.5101	24.0972	24.0202	24.0791	24.5054	24.8144
P62753	P62753	40S ribosomal protein S6	RPS6	0.296331	-0.253563	0.0203826	0.0252171	8	8	8	26.1	26.1	26.1	28.68	0	57.952	4517800000	40	28.3825	27.753	27.7991	27.8293	27.8652	28.3207
P09012	P09012	U1 small nuclear ribonucleoprotein A	SNRPA	0.266746	-0.252704	0.0975466	0.0362358	7	4	4	34	28	28	31.279	0	15.235	968700000	15	27.0003	27.1112	27.1445	26.4616	26.9802	27.2038
Q9GZS1	Q9GZS1	DNA-directed RNA polymerase I subunit RPA49	POLR1E	0.171926	-0.252482	0.215686	-0.195126	5	5	5	16.7	16.7	16.7	47.26	0	26.938	613170000	18	25.682	25.0387	25.5115	24.7042	25.1235	25.2069
Q9BTV5	Q9BTV5	Fibronectin type III and SPRY domain-containing protein 1	FSD1	0.240927	-0.251562	0.140226	-0.155817	6	6	6	22.8	22.8	22.8	55.819	0	23.924	568740000	24	25.314	24.5586	24.7004	24.669	24.7123	24.8486
Q7L2H7	Q7L2H7	Eukaryotic translation initiation factor 3 subunit M	EIF3M	0.115864	-0.251313	0.0439385	0.0923443	9	9	9	39.3	39.3	39.3	42.502	0	66.934	1035000000	23	25.7687	24.4796	24.5138	25.2318	25.0144	25.4185
Q9NRZ9	Q9NRZ9	Lymphoid-specific helicase	HELLS	0.131205	-0.250044	0.040335	-0.0730286	13	13	13	19.1	19.1	19.1	97.073	0	38.118	764690000	23	25.3492	24.1999	24.838	24.2109	24.6234	24.7796
Q92890	Q92890	Ubiquitin fusion degradation protein 1 homolog	UFD1L	0.484214	-0.249517	0.226083	-0.117526	4	4	4	20.8	20.8	20.8	34.5	0	10.101	288400000	10	24.8997	24.8543	24.8206	24.4344	24.5737	24.9453
Q9NY93	Q9NY93	Probable ATP-dependent RNA helicase DDX56	DDX56	0.181352	-0.249494	0.172128	0.234443	16	16	16	41.3	41.3	41.3	61.589	0	167.31	3864900000	82	27.2212	26.2708	26.5973	26.3957	26.9224	27.0385
P84098	P84098	60S ribosomal protein L19	RPL19	0.204661	-0.249058	0.261008	-0.403702	4	4	4	21.9	21.9	21.9	23.466	0	26.175	981150000	14	27.6018	26.7505	26.8409	27.0133	26.4028	27.1421
P62750	P62750	60S ribosomal protein L23a	RPL23A	0.174451	-0.247975	0.0276107	0.0379105	15	15	15	58.3	58.3	58.3	17.695	0	116.63	18957000000	115	30.6335	29.7825	30.223	29.697	30.1586	30.3332
P62701	P62701	40S ribosomal protein S4, X isoform	RPS4X	0.151995	-0.247795	0.034701	-0.0537281	28	28	13	74.9	74.9	40.3	29.597	0	194.56	32101000000	193	30.297	29.3587	29.8982	29.2619	29.6219	29.9263
Q08211	Q08211	ATP-dependent RNA helicase A	DHX9	0.344803	-0.247043	0.0730377	0.0664539	38	38	38	40	40	40	140.96	0	315.7	11351000000	191	27.611	27.0991	27.1829	27.0331	27.2652	27.5778
P51532;P51531	P51532	Transcription activator BRG1	SMARCA4	0.491388	-0.246256	0.316027	-0.0513906	10	10	10	8.1	8.1	8.1	184.64	0	47.859	596690000	26	24.9596	24.8943	24.4944	24.8669	24.9261	24.825
Q9P2J5	Q9P2J5	Leucine--tRNA ligase, cytoplasmic	LARS	0.382519	-0.245872	0.224945	0.102472	39	39	39	41.8	41.8	41.8	134.46	0	233.27	7447000000	165	26.6095	26.3323	26.0283	26.4219	26.4858	26.661
Q7L2K0	Q7L2K0	Uncharacterized protein C16orf59	C16orf59	0.200167	-0.243613	0.0389904	-0.0507135	3	3	3	13.2	13.2	13.2	46.402	0	12.282	130380000	6	24.0515	23.2224	23.5201	23.2666	23.5505	23.622
Q12830	Q12830	Nucleosome-remodeling factor subunit BPTF	BPTF	0.337058	-0.242946	0.0313587	0.0150433	5	5	5	2.7	2.7	2.7	338.26	0	10.439	101980000	5	23.0861	22.848	22.4841	22.9641	23.0771	22.887
Q15542	Q15542	Transcription initiation factor TFIID subunit 5	TAF5	0.704326	-0.242612	0.225782	-0.103718	3	3	3	6.2	6.2	6.2	86.829	0	6.9527	64265000	8	22.6751	22.4391	22.266	22.363	22.3375	22.5692
P29372	P29372	DNA-3-methyladenine glycosylase	MPG	0.216498	-0.242437	0.0199094	-0.0259008	10	10	10	47.3	47.3	47.3	32.868	0	90.904	4753000000	51	27.7264	26.9234	27.0929	27.0721	27.2247	27.3734
Q9Y4W6	Q9Y4W6	AFG3-like protein 2	AFG3L2	0.177688	-0.242413	0.537197	-0.882676	4	4	4	7.2	7.2	7.2	88.583	0	9.0548	112860000	4	23.3142	24.1282	23.2227	23.7349	23.3056	22.3714
Q9H0H5	Q9H0H5	Rac GTPase-activating protein 1	RACGAP1	0.203859	-0.240812	0.0319365	0.0386782	17	17	17	39.4	39.4	39.4	71.026	0	166.59	3075900000	78	26.7551	25.9862	26.3025	25.9572	26.393	26.4256
Q12959	Q12959	Disks large homolog 1	DLG1	0.247926	-0.240656	0.0270375	-0.0232506	15	15	15	32.9	32.9	32.9	100.45	0	104.15	2718100000	65	26.5437	26.0001	26.2554	25.8071	26.2406	26.2567
P55084	P55084	Trifunctional enzyme subunit beta, mitochondrial;3-ketoacyl-CoA thiolase	HADHB	0.268041	-0.240185	1.60128	-0.58565	6	6	6	18.4	18.4	18.4	51.294	0	28.257	569840000	16	25.7497	25.5631	25.1025	25.73	25.0853	25.0562
Q96EY4	Q96EY4	Translation machinery-associated protein 16	TMA16	0.271811	-0.239547	0.00129747	0.00119591	8	8	8	36.9	36.9	36.9	23.864	0	71.476	6136700000	36	29.1504	28.5838	28.7813	28.4738	28.8789	28.8577
Q99755;O60331;O14986	Q99755	Phosphatidylinositol 4-phosphate 5-kinase type-1 alpha	PIP5K1A	0.13733	-0.239384	0.0518552	-0.0878229	11	11	5	31.5	31.5	17.1	62.633	0	101.74	2500400000	44	27.6994	26.6067	27.164	26.6633	27.0198	27.1107
Q9HCH5	Q9HCH5	Synaptotagmin-like protein 2	SYTL2	0.285904	-0.239339	0.119336	0.0845518	14	14	14	22.1	22.1	22.1	104.93	0	74.139	1658900000	45	25.975	25.5621	25.757	25.3015	25.9785	25.7278
P16152	P16152	Carbonyl reductase [NADPH] 1	CBR1	0.243388	-0.238924	0.0516339	0.0414848	17	17	15	68.2	68.2	57.8	30.375	0	293.23	15829000000	90	29.1705	28.6793	28.9433	28.4287	28.881	29.0519
Q9BXS6	Q9BXS6	Nucleolar and spindle-associated protein 1	NUSAP1	0.208236	-0.238917	0.0788509	-0.0509214	12	12	12	27.9	27.9	27.9	49.451	0	83.348	1909100000	48	26.1712	25.774	26.0925	25.3749	26.001	25.8424
Q9BRP1	Q9BRP1	Programmed cell death protein 2-like	PDCD2L	0.17167	-0.237646	0.257469	0.334681	7	7	7	27.9	27.9	27.9	39.416	0	81.804	2079900000	36	27.1785	26.2636	26.6488	26.318	26.9345	27.177
Q16630	Q16630	Cleavage and polyadenylation specificity factor subunit 6	CPSF6	0.977899	-0.237292	0.348474	0.11184	5	5	5	11.3	11.3	11.3	59.209	0	87.261	764310000	17	26.0903	25.9394	25.8139	25.7413	26.034	26.2194
O43390	O43390	Heterogeneous nuclear ribonucleoprotein R	HNRNPR	0.176065	-0.237233	0.0340345	-0.0444975	29	24	24	46.9	40.8	40.8	70.942	0	197.25	19958000000	144	29.2392	28.441	28.8596	28.3461	28.6773	28.9139
P47897	P47897	Glutamine--tRNA ligase	QARS	0.408027	-0.23601	0.484864	-0.219111	15	15	15	26.3	26.3	26.3	87.798	0	94.955	1467200000	43	25.8925	25.5634	25.3501	25.6338	25.4643	25.5534
P61247	P61247	40S ribosomal protein S3a	RPS3A	0.215466	-0.235658	0.0385779	0.0455322	24	24	24	67.8	67.8	67.8	29.945	0	208.48	29368000000	160	29.8725	29.205	29.5089	29.0973	29.4081	29.7605
P62495	P62495	Eukaryotic peptide chain release factor subunit 1	ETF1	0.190144	-0.234545	0.0498493	0.0685492	34	34	34	76	76	76	49.03	0	323.31	36394000000	197	30.2237	29.368	29.6521	29.4705	29.7443	29.9844
Q9BRJ7	Q9BRJ7	Protein syndesmos	NUDT16L1	0.140625	-0.234489	0.0235831	0.0417995	8	8	7	49.8	49.8	44.5	23.338	0	49.712	1408100000	30	26.391	25.2856	25.7661	25.4414	25.8003	25.9599
Q96GD4	Q96GD4	Aurora kinase B	AURKB	0.150118	-0.233844	0.0283313	0.0443554	7	6	6	24.4	22.1	22.1	39.31	0	15.881	680410000	16	25.6768	24.7177	25.2141	24.7127	25.1162	25.367
Q9BRX2	Q9BRX2	Protein pelota homolog	PELO	0.374024	-0.233378	0.0130019	0.00959492	7	7	7	29.4	29.4	29.4	43.359	0	82.499	1564100000	34	26.4256	25.9668	25.9199	26.0057	26.1902	26.2213
Q9UKM9	Q9UKM9	RNA-binding protein Raly	RALY	0.206589	-0.233222	0.0220576	-0.0275421	8	8	8	25.5	25.5	25.5	32.463	0	44.315	2328000000	42	27.0194	26.3204	26.6378	26.2355	26.463	26.8216
Q5EB52	Q5EB52	Mesoderm-specific transcript homolog protein	MEST	0.182678	-0.231929	0.186936	0.230895	7	7	7	37.6	37.6	37.6	38.83	0	36.298	557970000	25	25.3208	24.5151	24.4886	24.8834	24.9786	25.3191
Q92665	Q92665	28S ribosomal protein S31, mitochondrial	MRPS31	0.158247	-0.2319	0.387192	0.295482	6	6	6	25.1	25.1	25.1	45.318	0	10.701	353300000	14	23.9638	24.3074	23.4221	24.3853	24.6597	24.2025
Q96AZ6	Q96AZ6	Interferon-stimulated gene 20 kDa protein	ISG20	0.253806	-0.23092	0.0814934	0.0866461	3	3	3	19.3	19.3	19.3	20.363	0	13.118	260530000	14	24.6664	24.1127	24.3397	23.9775	24.2575	24.6949
Q8WVM0	Q8WVM0	Dimethyladenosine transferase 1, mitochondrial	TFB1M	0.162346	-0.230397	0.272617	0.364753	14	14	14	53.8	53.8	53.8	39.542	0	93.787	3749700000	58	27.2325	26.2638	26.626	26.4095	27.0424	27.1835
Q07065	Q07065	Cytoskeleton-associated protein 4	CKAP4	0.510243	-0.229847	0.169408	-0.119782	12	12	12	28.9	28.9	28.9	66.022	0	102.23	1811700000	50	25.8876	25.5683	25.5564	25.4397	25.4181	25.7982
Q99496	Q99496	E3 ubiquitin-protein ligase RING2	RNF2	0.403976	-0.229611	0.240887	0.201305	6	4	4	33.6	24.7	24.7	37.655	0	15.289	349420000	11	24.5863	24.2843	24.3565	24.0549	24.3744	24.8988
Q9H2U1;Q6P158	Q9H2U1	ATP-dependent RNA helicase DHX36	DHX36	0.198891	-0.228577	0.150661	0.177784	25	25	25	31.5	31.5	31.5	114.76	0	153.48	3144200000	70	26.4646	25.6718	25.9409	25.7383	26.1411	26.3508
P82933	P82933	28S ribosomal protein S9, mitochondrial	MRPS9	0.224619	-0.227456	0.273241	0.280466	21	21	21	52	52	52	45.834	0	212.59	10363000000	108	28.0195	27.2932	27.3993	27.4584	27.8412	28.0324
P49790	P49790	Nuclear pore complex protein Nup153	NUP153	0.254851	-0.227016	0.232232	-0.133927	11	11	11	11.3	11.3	11.3	153.94	0	47.865	1290500000	27	26.093	25.6839	25.9127	25.4101	25.7928	25.7162
Q9UJA5	Q9UJA5	tRNA (adenine(58)-N(1))-methyltransferase non-catalytic subunit TRM6	TRMT6	0.247918	-0.22684	0.2587	-0.610236	3	3	3	10.1	10.1	10.1	55.799	0	5.2906	138970000	6	24.148	23.9937	24.167	23.521	24.3163	22.6049
P56182	P56182	Ribosomal RNA processing protein 1 homolog A	RRP1	0.119611	-0.226634	0.0699404	0.126139	10	10	10	28.9	28.9	28.9	52.839	0	49.801	1495900000	35	26.5157	25.4187	26.082	25.3991	25.868	26.3186
Q9UHR4	Q9UHR4	Brain-specific angiogenesis inhibitor 1-associated protein 2-like protein 1	BAIAP2L1	0.347094	-0.226479	0.0303171	0.0253201	7	7	7	23.9	23.9	23.9	56.882	0	35.556	425540000	14	24.622	24.1582	24.091	24.2362	24.5436	24.2873
Q9UNX3;P61254	Q9UNX3;P61254	60S ribosomal protein L26-like 1;60S ribosomal protein L26	RPL26L1;RPL26	0.559893	-0.224697	0.151297	-0.0861378	7	7	7	35.9	35.9	35.9	17.256	0	27.177	1384100000	25	27.3921	27.1065	26.975	27.0742	27.0261	27.3002
P51608	P51608	Methyl-CpG-binding protein 2	MECP2	0.127804	-0.224484	0.144072	-0.157834	8	8	8	16.7	16.7	16.7	52.44	0	29.934	853000000	18	26.0714	25.3176	25.9395	25.0005	25.495	25.5784
P12270	P12270	Nucleoprotein TPR	TPR	0.468373	-0.224216	0.341269	-0.249081	13	13	13	9	9	9	267.29	0	53.398	761800000	24	24.7255	24.8174	24.3727	24.7218	24.7899	24.2548
P46782	P46782	40S ribosomal protein S5;40S ribosomal protein S5, N-terminally processed	RPS5	0.261321	-0.223681	0.240003	0.196753	11	11	11	51.5	51.5	51.5	22.876	0	77.558	2924500000	42	28.2856	27.6971	27.8715	27.6638	28.2261	28.1501
P41252	P41252	Isoleucine--tRNA ligase, cytoplasmic	IARS	0.36996	-0.223288	0.0155627	-0.00763798	33	33	33	35	35	35	144.5	0	183.03	4316500000	108	26.2611	25.9814	25.7209	26.075	26.0507	26.1765
Q6DD87	Q6DD87	Zinc finger protein 787	ZNF787	0.146205	-0.223207	0.189664	0.129868	11	11	11	45.5	45.5	45.5	40.428	0	65.352	2753600000	48	27.5428	27.0693	27.556	26.6096	27.3825	27.4894
Q9Y3I0	Q9Y3I0	tRNA-splicing ligase RtcB homolog	RTCB	0.320706	-0.223178	0.0162204	-0.01474	20	20	20	55	55	55	55.21	0	138.34	7152300000	112	27.999	27.5228	27.6365	27.439	27.5911	27.9012
Q16531	Q16531	DNA damage-binding protein 1	DDB1	1.61026	-0.222684	1.59819	-0.240273	27	27	27	26.6	26.6	26.6	126.97	0	136.88	3756500000	98	26.5894	26.6595	26.4075	26.396	26.3673	26.401
Q9H6W3	Q9H6W3	Bifunctional lysine-specific demethylase and histidyl-hydroxylase NO66	NO66	0.182979	-0.221559	0.0633299	0.0628004	19	19	19	41	41	41	71.085	0	178.16	4964900000	82	27.7596	27.1168	27.4991	26.9342	27.5441	27.458
P62266	P62266	40S ribosomal protein S23	RPS23	0.241276	-0.220902	0.231164	0.277845	6	6	6	48.3	48.3	48.3	15.807	0	21.324	4530400000	29	29.3205	28.705	28.9151	28.6686	28.9852	29.596
P23246	P23246	Splicing factor, proline- and glutamine-rich	SFPQ	0.217797	-0.220771	0.0652569	-0.0543537	30	30	29	50.4	50.4	49.2	76.149	0	275.07	25573000000	203	29.5876	29.0531	29.3463	28.8528	29.2114	29.3205
P27707	P27707	Deoxycytidine kinase	DCK	0.150972	-0.220295	0.1143	0.172176	10	10	10	39.2	39.2	39.2	30.518	0	55.353	2073400000	32	27.2201	26.2127	26.5548	26.4374	26.7976	26.9796
Q6NUN9;Q6ZMS7;Q9UDV6;Q75MW2	Q6NUN9	Zinc finger protein 746	ZNF746	0.206667	-0.220291	0.198728	-0.246338	5	5	4	15.4	15.4	12.9	69.135	0	20.905	422690000	16	25.7483	24.9903	25.1853	25.1128	25.3489	24.8971
Q9Y6V7	Q9Y6V7	Probable ATP-dependent RNA helicase DDX49	DDX49	0.171866	-0.220227	0.207783	0.267262	17	17	17	48.9	48.9	48.9	54.226	0	114.42	3789900000	84	27.0851	26.2145	26.5448	26.3142	26.7694	27.0647
P62136	P62136	Serine/threonine-protein phosphatase PP1-alpha catalytic subunit	PPP1CA	0.443081	-0.219998	0.161975	-0.100718	9	9	3	32.1	32.1	9.7	37.512	0	69.628	2366600000	57	27.1081	26.7344	26.6931	26.7094	26.7094	26.9317
O43747	O43747	AP-1 complex subunit gamma-1	AP1G1	0.231816	-0.219646	0.750296	-0.426201	10	10	10	19	19	19	91.35	0	27.743	558380000	26	24.6502	25.025	24.332	24.9038	24.3198	24.5029
O15143	O15143	Actin-related protein 2/3 complex subunit 1B	ARPC1B	0.289666	-0.218111	1.40531	-0.82872	5	5	5	20.2	20.2	20.2	40.949	0	32.254	948360000	14	26.1147	25.7822	25.9517	25.509	25.1523	25.0872
Q7L2J0	Q7L2J0	7SK snRNA methylphosphate capping enzyme	MEPCE	0.210927	-0.217631	0.0032026	-0.00304127	20	20	20	49.1	49.1	49.1	74.354	0	180.9	10452000000	121	28.8057	28.2534	28.5569	28.0669	28.4296	28.6234
Q9Y2W2	Q9Y2W2	WW domain-binding protein 11	WBP11	0.249059	-0.216515	0.454691	0.284195	6	6	6	15.4	15.4	15.4	69.997	0	24.046	746370000	19	25.7948	25.3482	25.5781	25.1319	25.7806	25.9308
Q99575	Q99575	Ribonucleases P/MRP protein subunit POP1	POP1	0.167677	-0.216084	0.0315177	0.0464582	20	20	20	30.9	30.9	30.9	114.71	0	105.35	3656400000	93	26.9792	26.092	26.4057	26.2334	26.4326	26.7316
P27448;Q96L34	P27448	MAP/microtubule affinity-regulating kinase 3	MARK3	0.157319	-0.215935	0.0185534	0.0249166	29	23	20	50.6	43.4	39.2	84.428	0	319.39	6646700000	114	27.3938	26.5604	26.9968	26.5255	27.0616	26.9425
P62244	P62244	40S ribosomal protein S15a	RPS15A	0.128086	-0.215308	0.0112081	0.019453	9	9	9	61.5	61.5	61.5	14.839	0	94.77	16280000000	66	30.0705	29.0579	29.6242	29.0736	29.3966	29.7707
Q96EV2	Q96EV2	RNA-binding protein 33	RBM33	0.290058	-0.214807	0.00758387	0.0059166	4	4	4	6	6	6	129.98	0	28.952	520250000	17	25.5345	25.0516	25.204	24.9525	25.2901	25.3079
Q13616	Q13616	Cullin-1	CUL1	0.269279	-0.21463	0.0730774	-0.0648842	27	27	27	43.4	43.4	43.4	89.677	0	181.02	3359700000	96	26.4188	25.8388	25.9417	25.8866	26.0243	26.1036
Q9BQ67	Q9BQ67	Glutamate-rich WD repeat-containing protein 1	GRWD1	0.220203	-0.2138	0.169667	0.158754	12	12	12	55.2	55.2	55.2	49.419	0	140.94	4068400000	47	27.7387	27.0982	27.3427	27.0665	27.5042	27.6502
Q7KZI7	Q7KZI7	Serine/threonine-protein kinase MARK2	MARK2	0.140591	-0.213569	0.00440801	-0.00573826	36	36	29	50.8	50.8	43.8	87.91	0	323.31	16686000000	167	28.3777	27.5771	28.1031	27.4245	27.9376	28.0058
O00488	O00488	Zinc finger protein 593	ZNF593	0.232031	-0.213379	0.115903	0.0640535	5	5	5	53	53	53	15.199	0	41.192	1924000000	27	27.4989	27.1282	27.3754	26.8249	27.4089	27.3463
Q8N5C6	Q8N5C6	S1 RNA-binding domain-containing protein 1	SRBD1	0.165759	-0.213121	0.0276201	0.0388947	17	17	17	24.4	24.4	24.4	111.77	0	76.464	1874100000	59	25.9199	25.0448	25.376	25.1624	25.4377	25.6048
Q96FJ2	Q96FJ2	Dynein light chain 2, cytoplasmic	DYNLL2	0.138897	-0.213032	0.110258	0.149652	6	6	4	64	64	39.3	10.35	0	35.602	2354400000	24	27.6958	26.8092	27.3287	26.7502	27.2795	27.5248
Q96EY7	Q96EY7	Pentatricopeptide repeat domain-containing protein 3, mitochondrial	PTCD3	0.116225	-0.212828	0.0604037	0.0644541	6	6	6	14.1	14.1	14.1	78.549	0	22.121	302850000	16	24.5615	23.8934	23.4887	24.5405	24.3895	24.1943
Q6ISB3	Q6ISB3	Grainyhead-like protein 2 homolog	GRHL2	0.687559	-0.212825	0.138858	0.0479317	13	13	13	30.9	30.9	30.9	71.104	0	74.667	2107100000	43	26.5332	26.3123	26.2417	26.1781	26.4261	26.5153
P50548	P50548	ETS domain-containing transcription factor ERF	ERF	0.261582	-0.212295	0.824371	0.737059	4	4	4	18.1	18.1	18.1	58.702	0	24.23	1372700000	13	27.0619	26.4928	26.484	26.6461	27.362	27.6668
Q86XK2	Q86XK2	F-box only protein 11	FBXO11	0.167549	-0.212214	0.107829	0.133498	25	25	25	40.3	40.3	40.3	103.58	0	259.07	8359600000	109	27.4755	26.678	27.0601	26.669	27.0821	27.3384
Q9BZE4	Q9BZE4	Nucleolar GTP-binding protein 1	GTPBP4	0.126258	-0.211632	0.139178	0.227505	13	13	13	30.4	30.4	30.4	73.964	0	56.342	1668300000	47	26.4036	25.3126	25.825	25.4679	25.9415	26.2297
Q9NWH9	Q9NWH9	SAFB-like transcription modulator	SLTM	0.163923	-0.211464	0.033912	-0.0294018	15	15	15	18.1	18.1	18.1	117.15	0	117.38	1858200000	49	26.2196	25.6884	26.1077	25.3774	25.9997	25.8495
O94992	O94992	Protein HEXIM1	HEXIM1	0.459408	-0.210805	0.194323	0.120603	5	5	5	26.2	26.2	26.2	40.623	0	14.587	603910000	13	25.2741	25.6164	25.2093	25.2595	25.4268	25.7048
Q15717;Q12926;P26378	Q15717	ELAV-like protein 1	ELAVL1	0.28989	-0.210682	0.126461	-0.0851135	11	11	11	48.8	48.8	48.8	36.091	0	99.924	3371100000	50	27.2493	26.8514	27.018	26.6614	26.8489	27.0816
Q12888	Q12888	Tumor suppressor p53-binding protein 1	TP53BP1	0.220404	-0.207311	0.0433391	-0.0492954	12	12	12	9.2	9.2	9.2	213.57	0	58.954	785230000	32	25.1227	24.5666	24.8293	24.4453	25.0323	24.5583
Q9Y3B4	Q9Y3B4	Splicing factor 3B subunit 6	SF3B6	0.130721	-0.207189	0.221894	0.192539	3	3	3	29.6	29.6	29.6	14.585	0	12.648	400140000	8	25.5571	25.3307	24.7044	25.7691	25.3458	25.9271
P83731	P83731	60S ribosomal protein L24	RPL24	0.127017	-0.20646	0.0859623	0.137748	8	8	8	35	35	35	17.779	0	46.085	21793000000	48	30.9811	30.012	30.5646	30.0156	30.4108	30.8577
O43818	O43818	U3 small nucleolar RNA-interacting protein 2	RRP9	0.124335	-0.206274	0.183232	-0.243147	3	3	3	8.6	8.6	8.6	51.84	0	13.338	341520000	11	25.2208	24.3672	24.9616	24.2139	24.3566	24.7452
O95551	O95551	Tyrosyl-DNA phosphodiesterase 2	TDP2	0.186356	-0.205947	0.316987	0.364337	6	6	6	23.5	23.5	23.5	40.929	0	50.289	745500000	26	25.5058	24.7463	25.0139	24.8263	25.2987	25.6821
O43709	O43709	Probable 18S rRNA (guanine-N(7))-methyltransferase	WBSCR22	0.164949	-0.205863	0.221359	0.238126	8	8	8	38.4	38.4	38.4	31.88	0	63.172	1965000000	28	27.7503	27.1739	27.5848	26.9277	27.4426	27.9579
Q00059	Q00059	Transcription factor A, mitochondrial	TFAM	0.167545	-0.204984	0.121476	0.0653229	14	14	14	41.9	41.9	41.9	29.096	0	128.25	13251000000	82	28.7724	28.4131	28.7774	27.9982	28.6202	28.6959
O95707	O95707	Ribonuclease P protein subunit p29	POP4	0.120668	-0.204043	0.230399	0.368533	3	3	3	15.5	15.5	15.5	25.424	0	10.593	316450000	15	24.6231	23.6079	23.6371	24.1859	24.21	24.7581
Q9BZZ5	Q9BZZ5	Apoptosis inhibitor 5	API5	0.315459	-0.203431	0.259783	-0.161569	8	8	8	18.7	18.7	18.7	59.004	0	46.79	748620000	19	25.1754	24.9947	25.1024	24.6608	25.1313	24.7157
Q9HDC5	Q9HDC5	Junctophilin-1	JPH1	0.227355	-0.203358	0.515988	0.314091	5	5	5	10.1	10.1	10.1	71.685	0	20.186	516520000	18	24.7408	24.6296	24.7992	24.1645	24.7765	25.2221
O00566	O00566	U3 small nucleolar ribonucleoprotein protein MPP10	MPHOSPH10	0.250382	-0.20228	0.0370963	0.053318	6	6	6	15.3	15.3	15.3	78.863	0	26.28	880640000	20	26.0059	25.5374	25.7461	25.3926	25.4303	26.2196
Q8WVD3	Q8WVD3	E3 ubiquitin-protein ligase RNF138	RNF138	0.192095	-0.201578	0.357848	0.331861	3	3	3	24.5	24.5	24.5	28.192	0	48.406	534530000	15	25.9764	25.3179	25.6196	25.2716	26.0854	25.8727
Q5SSJ5	Q5SSJ5	Heterochromatin protein 1-binding protein 3	HP1BP3	0.161529	-0.201448	0.0147444	0.0201225	25	25	25	46.7	46.7	46.7	61.206	0	175.5	12888000000	132	28.7599	27.9287	28.2745	28.0112	28.2707	28.4582
Q8NDT2	Q8NDT2	Putative RNA-binding protein 15B	RBM15B	0.22759	-0.200541	0.319963	0.314624	7	6	6	11.1	10.3	10.3	97.204	0	13.801	394980000	9	24.8558	24.2274	24.2957	24.3865	24.6721	25.0404
Q99501	Q99501	GAS2-like protein 1	GAS2L1	0.159793	-0.20007	0.175956	0.258838	5	5	5	12.5	12.5	12.5	72.716	0	15.393	357380000	22	24.7386	23.8658	24.1296	24.0746	24.8402	24.2819
Q92974	Q92974	Rho guanine nucleotide exchange factor 2	ARHGEF2	0.163853	-0.200006	0.0945722	0.117373	26	26	26	33.7	33.7	33.7	111.54	0	259.28	4941300000	106	27.0061	26.1839	26.5111	26.2789	26.6492	26.7756
Q9Y3D9	Q9Y3D9	28S ribosomal protein S23, mitochondrial	MRPS23	0.175778	-0.199969	0.249841	0.231698	12	12	12	64.2	64.2	64.2	21.77	0	80.706	7656800000	65	28.1663	27.4933	27.8471	27.4125	28.0752	28.0478
Q52LJ0	Q52LJ0	Protein FAM98B	FAM98B	0.199564	-0.199591	0.197904	-0.213036	17	17	14	51.3	51.3	43.6	45.547	0	143.6	2452000000	56	26.8841	26.1896	26.4162	26.2583	26.1622	26.4854
Q6PD62	Q6PD62	RNA polymerase-associated protein CTR9 homolog	CTR9	0.119391	-0.19946	0.328512	-0.342798	3	3	3	4	4	4	133.5	0	7.7811	55014000	7	22.2049	22.9771	21.9728	22.8103	22.2765	22.2199
Q9BYD2	Q9BYD2	39S ribosomal protein L9, mitochondrial	MRPL9	0.154117	-0.19902	0.0400251	-0.0416422	10	10	10	38.6	38.6	38.6	30.243	0	89.291	3833900000	57	27.6501	26.9885	27.4247	26.8158	27.2381	27.3172
Q8IUD2;O15083	Q8IUD2	ELKS/Rab6-interacting/CAST family member 1	ERC1	0.314913	-0.198965	0.249541	0.236325	8	8	8	8.2	8.2	8.2	128.08	0	22.818	333140000	9	24.044	23.5845	23.5724	23.6582	23.7947	24.3065
Q9P015	Q9P015	39S ribosomal protein L15, mitochondrial	MRPL15	0.388518	-0.198162	0.278677	0.116815	16	16	16	66.2	66.2	66.2	33.419	0	72.058	3105400000	61	26.6309	26.327	26.3968	26.1648	26.5732	26.6183
Q7L0Y3	Q7L0Y3	Mitochondrial ribonuclease P protein 1	TRMT10C	0.146688	-0.198114	0.0253227	-0.0347433	36	36	36	71	71	71	47.346	0	323.31	109350000000	278	31.8635	31.0091	31.4299	31.0465	31.3307	31.4725
P49792;Q7Z3J3;A6NKT7;P0DJD0;P0DJD1;O14715;Q99666	P49792;Q7Z3J3;A6NKT7	E3 SUMO-protein ligase RanBP2;RanBP2-like and GRIP domain-containing protein 4;RanBP2-like and GRIP domain-containing protein 3	RANBP2;RGPD4;RGPD3	0.205626	-0.19739	0.0490341	0.0536346	24	24	24	11.4	11.4	11.4	358.2	0	235.88	4376100000	90	26.9339	26.2489	26.4067	26.3814	26.5588	26.7313
P35475	P35475	Alpha-L-iduronidase	IDUA	0.335482	-0.196881	0.35109	0.201816	8	8	8	19.3	19.3	19.3	72.669	0	21.627	646180000	19	25.2766	24.8527	24.8165	24.9191	25.2976	25.2353
Q9Y230	Q9Y230	RuvB-like 2	RUVBL2	0.443209	-0.196515	0.750049	-0.376616	13	13	13	39.1	39.1	39.1	51.156	0	78.122	2326300000	40	25.7631	26.0966	25.7425	25.7241	25.4746	25.6318
P78347;Q86UP8;Q6EKJ0	P78347	General transcription factor II-I	GTF2I	0.175348	-0.196363	0.027257	0.0320215	43	43	43	50.1	50.1	50.1	112.42	0	323.31	25616000000	229	29.5217	28.7897	29.1058	28.8129	29.1241	29.2514
Q8N531	Q8N531	F-box/LRR-repeat protein 6	FBXL6	0.12424	-0.195439	0.0916893	0.165063	8	8	8	21.9	21.9	21.9	58.587	0	26.533	776720000	28	25.6468	24.5712	24.9279	24.8992	25.0035	25.5447
P21675;Q8IZX4	P21675;Q8IZX4	Transcription initiation factor TFIID subunit 1;Transcription initiation factor TFIID subunit 1-like	TAF1;TAF1L	0.152101	-0.194091	0.326494	-0.893878	3	3	3	3.3	3.3	3.3	212.67	0	5.8523	79004000	7	23.2792	23.3491	22.6777	23.5624	21.4055	23.435
P10599	P10599	Thioredoxin	TXN	0.122356	-0.193836	0.399148	-0.508594	5	5	5	51.4	51.4	51.4	11.737	0	26.613	892190000	18	25.9205	26.8455	26.4701	25.9083	25.9955	25.7533
O75828	O75828	Carbonyl reductase [NADPH] 3	CBR3	0.268743	-0.193767	0.0809567	0.0594673	5	3	3	23.5	13	13	30.85	0	48.168	1093300000	7	26.971	26.6564	26.8312	26.4086	26.6871	27.0592
P54132	P54132	Bloom syndrome protein	BLM	0.145062	-0.192977	0.130789	0.148777	21	21	21	23.4	23.4	23.4	159	0	178.92	2774500000	70	26.9183	26.1649	26.614	26.0833	26.5869	26.7939
A4D1E9	A4D1E9	GTP-binding protein 10	GTPBP10	0.149134	-0.192797	0.144277	0.177833	21	21	21	67.4	67.4	67.4	42.932	0	210.95	11185000000	119	28.5322	27.7021	28.0952	27.7536	28.1959	28.3942
Q9BYG5;Q9NPB6;Q9BYG4	Q9BYG5	Partitioning defective 6 homolog beta	PARD6B	0.415993	-0.191263	0.729513	-0.216948	9	9	9	39.2	39.2	39.2	41.182	0	31.901	1409600000	39	26.1843	25.9814	26.0315	25.7516	25.8243	25.9074
O43324	O43324	Eukaryotic translation elongation factor 1 epsilon-1	EEF1E1	0.834998	-0.191255	0.0071029	-0.00385952	5	5	5	35.6	35.6	35.6	19.81	0	13.454	888050000	15	26.2788	26.1332	25.976	26.0535	26.0505	26.3538
Q92552	Q92552	28S ribosomal protein S27, mitochondrial	MRPS27	0.502907	-0.190397	0.80393	0.234051	6	6	6	22.9	22.9	22.9	47.611	0	56.535	569560000	19	25.0148	24.8432	24.6244	24.8528	25.2247	25.1014
Q86V81	Q86V81	THO complex subunit 4	ALYREF	0.160322	-0.189816	0.0921472	0.096839	17	17	17	60.7	60.7	60.7	26.888	0	323.31	99717000000	225	32.2387	31.5358	31.9154	31.4795	31.9914	31.9768
O00139;Q8N4N8	O00139	Kinesin-like protein KIF2A	KIF2A	0.185841	-0.18967	0.0323657	0.0362082	29	29	28	55.2	55.2	54	79.954	0	211.62	10451000000	141	28.1577	27.4917	27.7747	27.4953	27.7363	27.9855
P62263	P62263	40S ribosomal protein S14	RPS14	0.17103	-0.188183	0.0140853	0.0153637	10	10	10	66.9	66.9	66.9	16.273	0	137.38	19053000000	68	29.9923	29.3585	29.7085	29.2659	29.5668	29.8146
P41208;Q12798	P41208	Centrin-2	CETN2	0.377385	-0.186918	0.448769	0.162307	9	9	9	64	64	64	19.738	0	82.244	3827100000	51	27.684	27.418	27.4931	27.235	27.7429	27.6836
P51659	P51659	Peroxisomal multifunctional enzyme type 2;(3R)-hydroxyacyl-CoA dehydrogenase;Enoyl-CoA hydratase 2	HSD17B4	0.583726	-0.186002	0.281035	-0.106012	21	21	21	44.8	44.8	44.8	79.685	0	166.53	4479500000	81	26.6298	26.706	26.5955	26.3683	26.4289	26.6948
Q9Y676	Q9Y676	28S ribosomal protein S18b, mitochondrial	MRPS18B	0.91628	-0.185464	0.508171	0.170886	4	4	4	29.5	29.5	29.5	29.395	0	18.048	555110000	15	25.4991	25.3769	25.2892	25.2159	25.7201	25.4977
Q06587	Q06587	E3 ubiquitin-protein ligase RING1	RING1	0.254095	-0.184664	0.185024	0.130608	7	7	5	29.3	29.3	21.9	42.429	0	72.999	1159800000	27	25.7707	25.2938	25.4616	25.2336	25.737	25.5888
P27361;P31152;Q16659	P27361	Mitogen-activated protein kinase 3	MAPK3	0.165556	-0.184521	0.0770834	-0.0443029	11	7	7	31.7	19.5	19.5	43.135	0	35.333	572640000	12	25.6511	25.284	25.6276	24.9384	25.374	25.4725
Q7Z2W4	Q7Z2W4	Zinc finger CCCH-type antiviral protein 1	ZC3HAV1	0.149737	-0.184366	0.453802	0.172216	4	4	4	7.9	7.9	7.9	101.43	0	18.436	458080000	12	25.0231	24.7391	25.1001	24.2934	25.0705	25.0361
Q6P1L8	Q6P1L8	39S ribosomal protein L14, mitochondrial	MRPL14	0.157702	-0.184219	0.191131	0.19845	4	4	4	35.2	35.2	35.2	15.947	0	26.35	1060600000	17	26.5833	25.8762	26.2481	25.843	26.325	26.5314
Q9UBU9	Q9UBU9	Nuclear RNA export factor 1	NXF1	0.138373	-0.183805	0.0697708	0.0908928	31	31	31	62.7	62.7	62.7	70.182	0	323.31	27666000000	176	30.5657	29.7093	30.1169	29.7905	30.2227	30.2341
Q9Y446	Q9Y446	Plakophilin-3	PKP3	0.142169	-0.182157	0.0711024	0.0919714	24	24	24	38.9	38.9	38.9	87.081	0	323.31	5541600000	122	27.4862	26.6424	27.0173	26.7469	27.0995	27.213
P62304	P62304	Small nuclear ribonucleoprotein E	SNRPE	0.187681	-0.182116	0.535355	0.429387	5	5	5	69.6	69.6	69.6	10.803	0	62.778	8293300000	44	29.9973	29.3966	29.3478	29.6819	30.0907	30.1619
P62241	P62241	40S ribosomal protein S8	RPS8	0.185094	-0.181331	0.0670942	0.0703144	11	11	11	47.1	47.1	47.1	24.205	0	111.5	7771400000	55	28.673	28.0472	28.3277	28.0299	28.2881	28.5728
Q9UHD8	Q9UHD8	Septin-9	2009-09-01	0.974251	-0.179287	1.07152	-0.23904	14	14	14	38.9	38.9	38.9	65.401	0	100.72	2225900000	58	26.2212	26.143	25.9527	26.053	25.8797	26.0064
Q96KM6	Q96KM6	Zinc finger protein 512B	ZNF512B	0.259489	-0.178861	0.23647	-0.166574	5	5	5	12.1	12.1	12.1	97.263	0	11.772	285650000	11	25.0449	24.5455	24.5898	24.6428	24.6783	24.5789
O94804	O94804	Serine/threonine-protein kinase 10	STK10	0.126353	-0.177487	0.0920495	0.133924	8	8	8	8.8	8.8	8.8	112.13	0	57.496	705430000	20	25.3406	24.3794	24.7042	24.6608	24.917	25.0708
Q9H2W6	Q9H2W6	39S ribosomal protein L46, mitochondrial	MRPL46	0.19799	-0.176927	0.0554516	0.0591822	10	10	10	50.2	50.2	50.2	31.705	0	80.345	2227600000	45	27.04	26.412	26.5995	26.4987	26.932	26.6384
P52815	P52815	39S ribosomal protein L12, mitochondrial	MRPL12	0.346355	-0.176456	0.408586	0.194852	6	6	6	41.4	41.4	41.4	21.348	0	64.796	5048200000	26	28.4639	28.1226	28.1996	28.034	28.5425	28.4337
P09001	P09001	39S ribosomal protein L3, mitochondrial	MRPL3	0.145567	-0.176259	0.129049	0.158843	5	5	5	23.6	23.6	23.6	38.632	0	19.777	742420000	16	26.5067	25.6677	25.9043	25.9176	26.1976	26.2945
Q13247;Q13243;Q08170	Q13247	Serine/arginine-rich splicing factor 6	SRSF6	0.536419	-0.17569	0.508002	-0.177708	7	7	7	22.4	22.4	22.4	39.586	0	26.966	730020000	22	25.9677	25.8152	25.8129	25.6186	25.606	25.8214
Q5T2N8;Q9NVI7;Q5T9A4	Q5T2N8;Q9NVI7	ATPase family AAA domain-containing protein 3C;ATPase family AAA domain-containing protein 3A	ATAD3C;ATAD3A	0.168482	-0.174513	0.996913	-0.238125	3	3	3	10.2	10.2	10.2	46.379	0	9.7492	174780000	9	24.3868	24.2479	23.7862	24.4995	24.1227	24.0358
Q9NY12	Q9NY12	H/ACA ribonucleoprotein complex subunit 1	GAR1	0.197546	-0.174495	0.320729	0.223949	6	6	6	31.3	31.3	31.3	22.348	0	21.849	1418000000	26	26.4371	25.9798	26.2495	25.8184	26.3115	26.5533
Q9H6S0	Q9H6S0	Probable ATP-dependent RNA helicase YTHDC2	YTHDC2	0.131002	-0.173039	0.116242	0.155524	24	24	24	25.5	25.5	25.5	160.25	0	116.66	1621100000	55	25.2956	24.3907	24.6367	24.7036	24.9486	25.0488
O14965;Q9UQB9	O14965	Aurora kinase A	AURKA	0.171115	-0.172673	0.0221423	0.0249567	8	8	7	31.5	31.5	29.5	45.809	0	26.869	1417500000	33	26.6455	25.9868	26.2746	26.0124	26.2098	26.4725
P09651;Q32P51	P09651;Q32P51	Heterogeneous nuclear ribonucleoprotein A1;Heterogeneous nuclear ribonucleoprotein A1, N-terminally processed;Heterogeneous nuclear ribonucleoprotein A1-like 2	HNRNPA1;HNRNPA1L2	0.210205	-0.17266	0.133041	0.0694065	23	23	23	55.9	55.9	55.9	38.746	0	295.31	61930000000	185	30.863	30.6904	30.8849	30.3231	30.6888	31.0034
Q08379	Q08379	Golgin subfamily A member 2	GOLGA2	0.132053	-0.17233	0.12192	0.159148	10	10	10	15.2	15.2	15.2	113.08	0	97.263	1146700000	25	25.7954	24.9048	25.1242	25.2314	25.5299	25.4886
P06730;A6NMX2	P06730	Eukaryotic translation initiation factor 4E	EIF4E	0.214695	-0.171976	0.332819	-0.263271	4	4	4	27.6	27.6	27.6	25.097	0	7.7282	352390000	16	24.7235	25.2945	24.8671	24.8069	24.6766	24.8148
Q96EK7	Q96EK7	Constitutive coactivator of peroxisome proliferator-activated receptor gamma	FAM120B	0.221407	-0.171708	0.231076	0.178799	14	14	14	21.1	21.1	21.1	103.78	0	97.82	1625600000	56	25.6475	25.2557	25.4781	25.0816	25.4316	25.8292
Q8N442	Q8N442	Translation factor GUF1, mitochondrial	GUF1	0.116879	-0.171046	0.15781	0.225357	9	9	9	20.8	20.8	20.8	74.327	0	55.515	1220700000	29	26.3188	25.3235	25.629	25.6712	26.0246	26.0685
P15880	P15880	40S ribosomal protein S2	RPS2	0.118028	-0.170765	0.00784814	-0.0115604	9	9	9	34.5	34.5	34.5	31.324	0	37.006	2666900000	49	27.3455	26.4508	26.9342	26.5206	26.7964	26.9768
P09661	P09661	U2 small nuclear ribonucleoprotein A	SNRPA1	0.136391	-0.170736	0.131011	0.161026	29	29	29	83.1	83.1	83.1	28.415	0	317.89	35705000000	153	30.7073	29.8691	30.2197	30.0152	30.5002	30.3983
Q13724	Q13724	Mannosyl-oligosaccharide glucosidase	MOGS	0.325185	-0.169664	0.796979	0.350965	21	21	21	41.2	41.2	41.2	91.916	0	147.74	2828700000	76	26.1086	25.7891	25.6701	25.8883	26.2904	26.3093
O00571;Q9NQI0	O00571	ATP-dependent RNA helicase DDX3X	DDX3X	0.150204	-0.168334	0.100674	0.114357	41	40	15	66.6	65	25.1	73.243	0	323.31	26682000000	243	29.2972	28.5997	28.9532	28.607	28.906	29.2197
O15327	O15327	Type II inositol 3,4-bisphosphate 4-phosphatase	INPP4B	0.507608	-0.16752	0.539581	0.0603533	16	16	16	21.9	21.9	21.9	104.74	0	44.735	1068500000	36	24.9343	24.9034	24.6278	24.8749	25.0184	24.94
Q96T37	Q96T37	Putative RNA-binding protein 15	RBM15	0.175534	-0.166186	0.595292	0.544509	10	10	9	13.7	13.7	13	107.19	0	32.686	287520000	21	23.8118	23.2379	23.189	23.5283	23.8803	24.2584
Q13263	Q13263	Transcription intermediary factor 1-beta	TRIM28	0.460481	-0.165799	0.16533	-0.0572357	28	28	28	51.4	51.4	51.4	88.549	0	323.31	26976000000	197	29.0846	28.8592	28.8817	28.7305	28.9594	28.87
Q96T88	Q96T88	E3 ubiquitin-protein ligase UHRF1	UHRF1	0.675652	-0.163867	0.432949	0.0945549	11	11	11	20.2	20.2	20.2	89.813	0	27.499	884680000	16	24.9247	24.7629	24.72	24.6399	24.9532	24.9235
O00231	O00231	26S proteasome non-ATPase regulatory subunit 11	PSMD11	0.102659	-0.161984	0.296691	-0.403221	9	9	9	28.2	28.2	28.2	47.463	0	42.221	1262600000	24	25.5728	26.565	25.7152	26.0987	25.7318	25.5996
P36542	P36542	ATP synthase subunit gamma, mitochondrial	ATP5C1	0.225633	-0.161417	1.27684	-0.449694	7	7	7	23.8	23.8	23.8	32.996	0	48.463	969810000	25	26.0555	26.2657	25.7641	26.2343	25.6874	25.7345
Q9P2N5	Q9P2N5	RNA-binding protein 27	RBM27	0.145296	-0.161274	0.219939	0.211855	14	14	13	19	19	17.8	118.72	0	77.726	2245100000	63	26.0792	25.4107	25.7737	25.3936	25.8675	26.046
P07910;P0DMR1;O60812;B7ZW38;B2RXH8	P07910	Heterogeneous nuclear ribonucleoproteins C1/C2	HNRNPC	0.533294	-0.160912	0.819416	-0.187998	9	9	9	28.8	28.8	28.8	33.67	0	56.665	5548800000	36	28.3531	28.3877	28.322	28.097	28.2635	28.1013
Q4G0J3	Q4G0J3	La-related protein 7	LARP7	0.19732	-0.160848	0.104899	0.0796804	15	15	15	34.2	34.2	34.2	66.898	0	141.31	1845000000	52	26.1583	25.7578	26.007	25.5874	25.8775	26.198
P16989	P16989	Y-box-binding protein 3	YBX3	0.150474	-0.160072	0.306833	-0.111435	15	9	9	66.4	55.4	55.4	40.089	0	156.25	3934400000	36	28.1011	27.851	28.1637	27.4682	27.913	27.8162
O95059	O95059	Ribonuclease P protein subunit p14	RPP14	0.181698	-0.160027	0.210799	0.190918	4	4	4	42.7	42.7	42.7	13.693	0	12.759	553940000	13	25.8043	25.1859	25.3687	25.3014	25.783	25.589
Q9UKK6	Q9UKK6	NTF2-related export protein 1	NXT1	0.128573	-0.159513	0.0883577	-0.0660982	3	3	3	25.7	25.7	25.7	15.847	0	64.663	1970500000	20	27.883	27.4059	27.8373	27.1326	27.505	27.6517
Q9Y3Y2	Q9Y3Y2	Chromatin target of PRMT1 protein	CHTOP	0.190935	-0.158368	0.272619	0.197931	6	6	6	29.8	29.8	29.8	26.396	0	73.865	2173000000	36	27.0723	26.5679	26.8132	26.5103	26.9348	27.1013
Q9UK59	Q9UK59	Lariat debranching enzyme	DBR1	0.337505	-0.157291	0.0916958	0.0524778	5	5	5	9.7	9.7	9.7	61.554	0	16.046	279010000	14	24.7404	24.4108	24.4717	24.3649	24.7254	24.5307
Q96P11;Q63ZY6;Q3KNT7	Q96P11	Probable 28S rRNA (cytosine-C(5))-methyltransferase	NSUN5	0.10587	-0.156801	0.130455	0.174547	24	24	24	71.3	71.3	71.3	46.691	0	183.25	9762600000	122	28.0905	27.1861	27.6958	27.2672	27.7318	27.8939
Q9Y2R9	Q9Y2R9	28S ribosomal protein S7, mitochondrial	MRPS7	0.089066	-0.156487	0.0852282	0.116574	14	14	14	52.9	52.9	52.9	28.134	0	196.32	9038800000	84	28.2311	27.4527	28.1241	27.2467	27.7223	28.1946
Q9Y2X3	Q9Y2X3	Nucleolar protein 58	NOP58	0.128221	-0.156438	0.499006	-0.47209	5	5	5	13.8	13.8	13.8	59.578	0	10.502	218940000	10	24.3673	23.703	23.6244	24.133	23.6938	23.4324
Q6NUQ4	Q6NUQ4	Transmembrane protein 214	TMEM214	0.140515	-0.156423	0.405343	0.512486	10	10	10	22.1	22.1	22.1	77.15	0	57.58	1510100000	29	25.9413	25.1757	25.3655	25.4387	25.7902	26.3518
P11021	P11021	78 kDa glucose-regulated protein	HSPA5	0.350961	-0.156316	0.472579	-0.197376	33	32	32	50.8	50.8	50.8	72.332	0	323.31	18761000000	208	28.0023	28.3017	28.0674	27.9241	27.9056	28.0037
Q9UMY1	Q9UMY1	Nucleolar protein 7	NOL7	0.149967	-0.156056	0.0253952	0.034337	8	8	8	25.7	25.7	25.7	29.426	0	58.066	1938500000	27	27.3072	26.685	27.024	26.6561	27.3226	26.7383
P16278	P16278	Beta-galactosidase	GLB1	0.0523746	-0.155708	0.599654	0.690347	4	4	4	7.8	7.8	7.8	76.074	0	8.3326	144330000	6	22.9901	23.8541	22.4059	24.1269	24.1304	24.0945
Q9BQ52	Q9BQ52	Zinc phosphodiesterase ELAC protein 2	ELAC2	0.290655	-0.155559	0.0303023	-0.0285454	11	11	11	20.3	20.3	20.3	92.218	0	56.157	1253300000	37	26.0928	25.6993	25.7447	25.7363	25.6426	26.0924
Q5C9Z4	Q5C9Z4	Nucleolar MIF4G domain-containing protein 1	NOM1	0.152573	-0.155032	0.02142	0.0239964	7	7	7	10.7	10.7	10.7	96.256	0	16.236	351450000	21	24.9052	24.2159	24.327	24.484	24.512	24.6571
P11047	P11047	Laminin subunit gamma-1	LAMC1	0.486103	-0.154854	0.273876	-0.088254	9	9	9	8.8	8.8	8.8	177.6	0	17.743	479940000	9	24.4995	24.2636	24.2035	24.2499	24.2931	24.2935
P63173	P63173	60S ribosomal protein L38	RPL38	0.123909	-0.154341	0.188817	0.24088	6	6	6	52.9	52.9	52.9	8.2178	0	30.491	6728600000	49	28.7616	28.0804	28.5224	28.0109	28.3647	28.9591
P51610;Q9Y5Z7	P51610	Host cell factor 1;HCF N-terminal chain 1;HCF N-terminal chain 2;HCF N-terminal chain 3;HCF N-terminal chain 4;HCF N-terminal chain 5;HCF N-terminal chain 6;HCF C-terminal chain 1;HCF C-terminal chain 2;HCF C-terminal chain 3;HCF C-terminal chain 4;HCF C-terminal chain 5;HCF C-terminal chain 6	HCFC1	0.20375	-0.154108	0.169092	0.124625	35	35	35	26.7	26.7	26.7	208.73	0	209.25	8018900000	144	27.2135	26.6967	26.8787	26.7234	27.0689	27.0906
Q9UQE7	Q9UQE7	Structural maintenance of chromosomes protein 3	SMC3	0.224967	-0.154088	0.230712	-0.0716915	13	13	13	16.2	16.2	16.2	141.54	0	69.96	1135200000	37	24.7179	24.7696	24.3445	24.8348	24.7811	24.563
Q8WVK7	Q8WVK7	Spindle and kinetochore-associated protein 2	SKA2	1.24508	-0.153376	1.83577	0.325241	4	4	4	40.5	40.5	40.5	14.188	0	35.049	519300000	14	25.2356	25.1636	25.0334	25.0591	25.5081	25.5416
P25490;Q96MM3	P25490	Transcriptional repressor protein YY1	YY1	0.182657	-0.152822	0.392842	0.306236	7	7	5	21.5	21.5	17.6	44.712	0	43.874	2117400000	29	27.8854	27.3364	27.5678	27.3483	28.0175	27.8167
Q5JVF3	Q5JVF3	PCI domain-containing protein 2	PCID2	0.241744	-0.152675	0.303404	0.25699	5	5	5	19.3	19.3	19.3	46.029	0	25.249	293270000	10	24.8239	24.3764	24.4001	24.4949	24.639	25.0753
Q8TAP8	Q8TAP8	Protein phosphatase 1 regulatory subunit 35	PPP1R35	0.1618	-0.152414	0.0666096	-0.0871725	4	4	4	28.9	28.9	28.9	27.953	0	27.896	592360000	15	26.3194	25.8361	26.149	25.7017	26.3451	25.636
O95486	O95486	Protein transport protein Sec24A	SEC24A	0.150136	-0.152362	0.212261	0.20474	27	25	25	31.1	30.3	30.3	119.75	0	177.17	5633100000	128	27.1942	26.5239	26.5975	26.8159	26.9805	27.1471
P46783;Q9NQ39	P46783;Q9NQ39	40S ribosomal protein S10;Putative 40S ribosomal protein S10-like	RPS10;RPS10P5	0.142221	-0.15226	0.0913411	0.0854502	8	8	8	47.9	47.9	47.9	18.898	0	95.789	7417000000	68	28.6116	27.9884	28.3476	27.9479	28.3588	28.4121
Q9BW19	Q9BW19	Kinesin-like protein KIFC1	KIFC1	0.136204	-0.151652	0.0680664	0.0674019	34	34	34	55.1	55.1	55.1	73.747	0	323.31	10157000000	134	28.069	27.4227	27.8009	27.3875	27.8485	27.7781
Q9NR30	Q9NR30	Nucleolar RNA helicase 2	DDX21	0.096948	-0.151623	0.111697	0.166656	26	26	24	41.3	41.3	37.8	87.343	0	229.65	9467500000	164	27.9106	26.9742	27.5284	27.0531	27.4168	27.8013
P50552	P50552	Vasodilator-stimulated phosphoprotein	VASP	0.189041	-0.150169	0.392814	-0.323097	3	3	3	11.3	11.3	11.3	39.829	0	14.559	254550000	10	24.3141	24.8737	24.4125	24.4749	24.4005	24.141
Q16513	Q16513	Serine/threonine-protein kinase N2	PKN2	0.149139	-0.149209	0.10678	0.105724	23	23	23	37.9	37.9	37.9	112.03	0	170.69	3580300000	73	26.7497	26.0811	26.3605	26.1719	26.5382	26.5041
Q9BVP2	Q9BVP2	Guanine nucleotide-binding protein-like 3	GNL3	0.149845	-0.148827	0.267813	0.259361	16	16	16	33.3	33.3	33.3	61.992	0	140.21	2362500000	73	26.3668	25.6777	25.8894	25.8575	26.2016	26.3617
P54136	P54136	Arginine--tRNA ligase, cytoplasmic	RARS	0.133442	-0.148191	0.0423163	-0.0515537	18	18	18	29.7	29.7	29.7	75.378	0	85.005	2615200000	67	26.4492	25.8359	25.7666	26.2222	25.8485	26.3335
Q8WZ42	Q8WZ42	Titin	TTN	0.518659	-0.147326	0.210986	0.182511	4	4	4	0.1	0.1	0.1	3816	0.0013112	2.2034	1281200000	5	27.1269	27.29	27.1307	26.9916	27.0923	27.6896
Q9BYK8	Q9BYK8	Helicase with zinc finger domain 2	HELZ2	0.22979	-0.147299	0.621999	0.404761	9	9	9	4.5	4.5	4.5	294.65	0	18.124	260850000	10	23.8964	23.4424	23.4788	23.5655	24.1632	23.9852
Q02241	Q02241	Kinesin-like protein KIF23	KIF23	0.0917037	-0.147271	0.0656737	0.0941257	12	12	12	23.1	23.1	23.1	110.06	0	113.84	2043700000	53	26.5149	25.582	26.1674	25.6349	26.1966	26.0885
Q8NHQ9	Q8NHQ9	ATP-dependent RNA helicase DDX55	DDX55	0.111171	-0.147013	0.179204	0.216468	16	16	16	40	40	40	68.546	0	132.25	3012100000	64	27.3311	26.4793	26.6179	26.8984	27.1099	27.1334
Q9BXK1	Q9BXK1	Krueppel-like factor 16	KLF16	0.248362	-0.146591	0.364445	0.209779	7	7	7	42.1	42.1	42.1	25.43	0	89.649	2901400000	21	28.1573	27.7802	27.9239	27.7204	28.2818	28.0752
O94964	O94964	Protein SOGA1;N-terminal form;C-terminal 80 kDa form	SOGA1	0.0930405	-0.146555	0.0275052	0.0460644	13	13	13	11	11	11	159.76	0	39.495	884210000	26	25.3691	24.3147	24.6853	24.7055	24.836	24.94
O75153;Q9Y5I4	O75153	Clustered mitochondria protein homolog	CLUH	0.210747	-0.145487	0.00668914	0.00500202	17	17	17	19.9	19.9	19.9	146.67	0	60.4	1122000000	32	25.0302	24.5972	24.5493	24.7871	24.7371	24.9003
Q15149	Q15149	Plectin	PLEC	0.0494524	-0.14525	0.134737	-0.218838	10	6	6	3.6	2.5	2.5	531.78	0	10.734	185570000	10	23.856	24.9695	23.4992	25.0357	24.2452	24.1426
P62306	P62306	Small nuclear ribonucleoprotein F	SNRPF	0.0824615	-0.144995	0.0804758	0.115232	7	7	7	58.1	58.1	58.1	9.7251	0	108.02	9398600000	53	30.2632	29.3136	29.9833	29.3035	29.9048	29.9024
Q02978	Q02978	Mitochondrial 2-oxoglutarate/malate carrier protein	SLC25A11	0.0886801	-0.144897	0.587371	-0.544356	3	3	3	11.1	11.1	11.1	34.061	0	16.148	99855000	9	23.3447	23.9774	23.0722	23.9602	22.9708	23.2627
Q6PKG0	Q6PKG0	La-related protein 1	LARP1	0.163921	-0.144553	0.157603	0.139366	20	20	17	25.7	25.7	22.9	123.51	0	106.17	2496900000	78	26.5433	25.9264	26.1015	26.0792	26.3721	26.3764
P62316	P62316	Small nuclear ribonucleoprotein Sm D2	SNRPD2	0.149443	-0.14431	0.311767	0.282027	12	12	12	62.7	62.7	62.7	13.527	0	174.36	22484000000	87	30.1344	29.5168	29.8119	29.5507	29.9794	30.2359
P78362;Q9UPE1	P78362	SRSF protein kinase 2;SRSF protein kinase 2 N-terminal;SRSF protein kinase 2 C-terminal	SRPK2	0.374425	-0.144234	0.2691	0.211987	7	7	5	16	16	13.5	77.526	0	12.571	372380000	11	24.0063	23.7902	23.6587	23.8494	23.8435	24.3771
P62913	P62913	60S ribosomal protein L11	RPL11	0.157288	-0.142839	0.0502425	0.0536518	6	6	6	38.2	38.2	38.2	20.252	0	43.565	2378600000	20	27.8907	27.2717	27.5055	27.3712	27.482	27.7877
P62269	P62269	40S ribosomal protein S18	RPS18	0.178511	-0.142597	0.226462	0.166194	9	9	9	44.1	44.1	44.1	17.718	0	53.816	3695000000	43	27.657	27.1974	27.4475	27.1217	27.4629	27.7239
Q8N163	Q8N163	Cell cycle and apoptosis regulator protein 2	CCAR2	0.146878	-0.142243	0.454761	-0.332314	13	13	13	22.4	22.4	22.4	102.9	0	51.147	1033500000	35	24.7829	25.3141	24.7008	25.1117	24.7891	24.6433
P61962	P61962	DDB1- and CUL4-associated factor 7	DCAF7	0.241714	-0.141548	0.310728	-0.151348	3	3	3	13.7	13.7	13.7	38.926	0	37.451	449020000	12	25.6508	26.0063	25.8027	25.5714	25.6488	25.7057
Q92796	Q92796	Disks large homolog 3	DLG3	0.114431	-0.141475	0.0747058	-0.0761786	9	9	9	15.9	15.9	15.9	90.313	0	59.479	1472300000	29	26.3945	25.725	26.1721	25.6644	25.9488	26.0183
P27816	P27816	Microtubule-associated protein 4	MAP4	0.153805	-0.140706	0.659448	-0.232405	27	27	27	36.3	36.3	36.3	121	0	162.97	4771000000	93	27.5392	27.2781	27.5584	26.9775	27.1914	27.1611
Q99613;B5ME19	Q99613;B5ME19	Eukaryotic translation initiation factor 3 subunit C;Eukaryotic translation initiation factor 3 subunit C-like protein	EIF3C;EIF3CL	0.247639	-0.140162	0.233389	-0.168009	15	15	15	22.3	22.3	22.3	105.34	0	137.35	1883400000	55	25.9238	25.5352	25.5228	25.6559	25.3889	25.7341
P28482	P28482	Mitogen-activated protein kinase 1	MAPK1	0.195998	-0.13928	0.00532982	0.00394344	16	16	12	48.3	48.3	39.7	41.389	0	75.809	2958400000	63	27.1598	26.7533	26.9673	26.6672	26.8559	27.0651
Q14232	Q14232	Translation initiation factor eIF-2B subunit alpha	EIF2B1	0.163094	-0.138973	0.0175733	0.0184259	8	8	8	41	41	41	33.712	0	63.681	1288000000	28	26.2781	25.6925	25.9022	25.7904	25.8553	26.1522
Q9Y6G9	Q9Y6G9	Cytoplasmic dynein 1 light intermediate chain 1	DYNC1LI1	0.455302	-0.138292	0.0399421	-0.0133219	4	4	4	11.1	11.1	11.1	56.578	0	10.431	264420000	13	24.3333	24.5337	24.3506	24.2398	24.3832	24.4572
Q9H2K0	Q9H2K0	Translation initiation factor IF-3, mitochondrial	MTIF3	0.100437	-0.138182	0.0572433	0.0460701	9	9	9	43.9	43.9	43.9	31.725	0	78.703	2882700000	41	27.3201	26.7993	27.3044	26.5386	27.0788	27.1328
O00487	O00487	26S proteasome non-ATPase regulatory subunit 14	PSMD14	0.0928648	-0.137886	0.342826	-0.412303	4	4	4	25.2	25.2	25.2	34.577	0	17.209	397150000	13	24.6039	25.4981	24.6961	25.1302	24.6197	24.6577
Q00839	Q00839	Heterogeneous nuclear ribonucleoprotein U	HNRNPU	0.116337	-0.136972	0.105329	0.104103	69	69	69	65	65	65	90.583	0	323.31	285900000000	656	33.3386	32.757	33.1864	32.6353	32.988	33.3158
Q9BX40	Q9BX40	Protein LSM14 homolog B	LSM14B	0.33026	-0.136498	0.608215	0.236536	19	19	19	63.6	63.6	63.6	42.07	0	310.32	12454000000	121	28.6486	28.3667	28.4317	28.3106	28.7064	28.782
Q2NL82	Q2NL82	Pre-rRNA-processing protein TSR1 homolog	TSR1	0.115628	-0.135857	0.151559	0.190959	26	26	26	40.8	40.8	40.8	91.809	0	249.83	13428000000	138	28.3247	27.5342	27.8523	27.7349	27.9317	28.3092
Q14498	Q14498	RNA-binding protein 39	RBM39	0.0595648	-0.135169	0.137123	-0.269887	15	15	14	34.3	34.3	31.3	59.379	0	160.92	2127000000	52	26.7285	25.4117	25.5979	26.272	25.636	25.9644
Q9UBQ5	Q9UBQ5	Eukaryotic translation initiation factor 3 subunit K	EIF3K	0.187884	-0.134797	0.0943447	-0.0519791	3	3	3	18.8	18.8	18.8	25.059	0	14.191	252050000	8	25.4421	25.0848	24.9479	25.3094	25.2582	25.1648
P49406	P49406	39S ribosomal protein L19, mitochondrial	MRPL19	0.274987	-0.134724	0.298652	0.132399	5	5	5	17.5	17.5	17.5	33.535	0	14.599	457480000	21	24.8587	24.6828	24.7923	24.4797	24.7655	25.0408
P18754	P18754	Regulator of chromosome condensation	RCC1	0.252999	-0.134262	0.276012	0.120872	12	12	12	46.3	46.3	46.3	44.969	0	113.25	3011200000	60	26.7594	26.5861	26.7108	26.3661	26.6587	26.9285
P30419;O60551	P30419	Glycylpeptide N-tetradecanoyltransferase 1	NMT1	0.0942472	-0.134193	0.0570647	-0.0656319	4	4	4	15.3	15.3	15.3	56.806	0	3.5894	145230000	7	22.9474	23.3651	22.5931	23.451	23.4009	22.7803
P56270	P56270	Myc-associated zinc finger protein	MAZ	0.0960799	-0.133377	0.51298	0.382028	7	6	6	22.4	21	21	48.607	0	68.07	3975800000	60	27.8474	27.3044	27.821	27.0641	27.8857	28.0302
Q13561	Q13561	Dynactin subunit 2	DCTN2	0.152752	-0.133218	0.167331	-0.0301895	9	9	9	31.9	31.9	31.9	44.23	0	57.292	893330000	32	25.1749	25.2108	24.7567	25.3625	25.102	25.2233
Q15637	Q15637	Splicing factor 1	SF1	0.327082	-0.132062	0.0566516	0.0477133	7	7	7	17.7	17.7	17.7	68.329	0	19.463	630300000	14	24.9228	25.1299	24.7861	25.0024	25.3275	24.8206
Q9ULX3	Q9ULX3	RNA-binding protein NOB1	NOB1	0.127501	-0.12746	0.416166	0.354841	8	8	8	29.4	29.4	29.4	46.674	0	31.876	1065600000	32	25.6114	24.9764	25.2952	25.0377	25.6049	25.6926
Q8IWS0	Q8IWS0	PHD finger protein 6	PHF6	0.116876	-0.127456	0.249268	0.216887	9	9	9	32.6	32.6	32.6	41.29	0	79.049	2106600000	36	27.2205	26.6983	27.0958	26.5681	26.9984	27.3541
Q96KP4	Q96KP4	Cytosolic non-specific dipeptidase	CNDP2	0.0283695	-0.127256	0.32583	0.804152	5	5	5	13.7	13.7	13.7	52.878	0	9.37	156300000	5	22.344	24.1726	22.0444	24.2177	24.0233	24.1017
Q86YP4;Q8WXI9	Q86YP4	Transcriptional repressor p66-alpha	GATAD2A	0.936967	-0.127162	1.20451	-0.0938587	5	5	5	13.6	13.6	13.6	68.062	0	26.529	335910000	9	24.3949	24.4399	24.2484	24.332	24.3135	24.3336
Q9NZB2;Q5T035	Q9NZB2	Constitutive coactivator of PPAR-gamma-like protein 1	FAM120A	0.109998	-0.126879	0.116131	0.115833	48	48	47	59	59	58.3	121.89	0	323.31	25575000000	279	28.7364	28.0882	28.5037	28.0671	28.4277	28.6286
Q13868	Q13868	Exosome complex component RRP4	EXOSC2	0.143917	-0.126606	0.122051	-0.156267	3	3	3	20.8	20.8	20.8	32.789	0	37.704	204280000	13	24.3909	24.0735	23.8458	24.3655	24.4834	23.6685
Q9Y2T2	Q9Y2T2	AP-3 complex subunit mu-1	AP3M1	0.376249	-0.126253	0.395763	0.299913	3	3	3	13.6	13.6	13.6	46.939	0	11.506	440500000	8	25.4495	25.1997	25.2112	25.1855	25.8798	25.3692
Q9P1Y5	Q9P1Y5	Calmodulin-regulated spectrin-associated protein 3	CAMSAP3	0.128374	-0.125923	0.120256	0.117472	15	15	15	24.3	24.3	24.3	134.75	0	65.684	1525800000	43	25.7892	25.1229	25.3763	25.2839	25.5668	25.5802
P50750;Q00534;Q96Q40;O94921;Q07002;Q00536;Q00537	P50750	Cyclin-dependent kinase 9	CDK9	0.210601	-0.12586	0.726274	0.446307	6	5	5	22.8	20.7	20.7	42.777	0	60.613	735050000	24	25.559	25.1648	25.1531	25.319	25.6962	25.9203
P05549;Q6VUC0;Q92481	P05549;Q6VUC0;Q92481	Transcription factor AP-2-alpha;Transcription factor AP-2-epsilon;Transcription factor AP-2-beta	TFAP2A;TFAP2E;TFAP2B	0.124112	-0.125854	0.396408	0.391397	11	6	6	26.5	17.8	17.8	48.062	0	93.276	1564300000	33	27.2008	26.5764	26.9138	26.6118	27.0807	27.4793
Q15370	Q15370	Transcription elongation factor B polypeptide 2	TCEB2	0.247294	-0.125346	0.480866	-0.21562	5	5	5	41.5	41.5	41.5	13.133	0	16.149	722420000	21	25.5872	25.5251	25.6121	25.2495	25.5068	25.1742
O75122	O75122	CLIP-associating protein 2	CLASP2	0.125055	-0.12492	0.148897	0.130532	22	22	19	25.8	25.8	23	141.06	0	107.87	2616200000	81	26.4186	25.81	26.145	25.8337	26.2438	26.2458
P05388;Q8NHW5	P05388;Q8NHW5	60S acidic ribosomal protein P0;60S acidic ribosomal protein P0-like	RPLP0;RPLP0P6	0.179813	-0.123456	0.35854	0.244424	12	12	12	47	47	47	34.273	0	97.993	3243600000	49	27.2493	26.7892	26.8198	26.9717	27.1551	27.3722
Q86VY4	Q86VY4	Testis-specific Y-encoded-like protein 5	TSPYL5	0.0876076	-0.123206	0.114492	0.168196	13	13	13	50.1	50.1	50.1	45.143	0	206.51	4434600000	53	28.2855	27.3664	27.796	27.6095	28.1893	27.799
P78527	P78527	DNA-dependent protein kinase catalytic subunit	PRKDC	0.445856	-0.12251	0.501892	-0.0461617	102	102	102	31.1	31.1	31.1	469.08	0	323.31	13869000000	383	27.2485	27.1814	26.9945	27.1904	27.16	27.1776
Q9UJY1	Q9UJY1	Heat shock protein beta-8	HSPB8	0.359343	-0.121623	0.297515	0.141099	3	3	3	17.9	17.9	17.9	21.604	0	10.036	542910000	12	25.9263	25.8882	25.9105	25.6608	25.8747	26.222
P54886	P54886	Delta-1-pyrroline-5-carboxylate synthase;Glutamate 5-kinase;Gamma-glutamyl phosphate reductase	ALDH18A1	0.075212	-0.121396	0.506877	-0.706551	7	7	7	12.8	12.8	12.8	87.301	0	21.558	432700000	14	24.9015	25.9512	25.2122	25.3976	24.7536	24.686
Q9UBW7	Q9UBW7	Zinc finger MYM-type protein 2	ZMYM2	0.104506	-0.121334	0.439559	1.20212	3	3	3	5.5	5.5	5.5	154.91	0	3.552	135790000	5	23.2372	22.4893	22.6247	22.8591	23.1058	25.0249
Q15853	Q15853	Upstream stimulatory factor 2	USF2	0.0898867	-0.121332	0.133856	0.140416	5	5	3	15	15	11.6	36.954	0	63.289	2133600000	33	26.7811	26.0801	26.5928	26.0257	26.4848	26.6572
P38646	P38646	Stress-70 protein, mitochondrial	HSPA9	0.397395	-0.120823	0.584065	-0.17042	32	32	32	54.6	54.6	54.6	73.68	0	323.31	23118000000	207	28.5686	28.7839	28.5932	28.5177	28.5272	28.4845
P10412	P10412	Histone H1.4	HIST1H1E	0.0900237	-0.120305	0.185604	-0.238267	15	4	4	46.1	13.7	13.7	21.865	0	25.695	2037900000	22	28.2326	27.4118	27.8774	27.5263	27.3893	27.7785
P12532;P17540	P12532	Creatine kinase U-type, mitochondrial	CKMT1A	0.148008	-0.12014	0.176542	0.157141	15	15	15	46.3	46.3	46.3	47.036	0	168.47	8214300000	97	28.873	28.3159	28.5158	28.4329	28.6077	28.8956
Q5UIP0	Q5UIP0	Telomere-associated protein RIF1	RIF1	0.369715	-0.119619	0.562044	0.177544	17	17	17	10.4	10.4	10.4	274.46	0	103.55	2432700000	47	26.7257	26.4884	26.4641	26.5108	26.793	26.7762
P82930	P82930	28S ribosomal protein S34, mitochondrial	MRPS34	0.114942	-0.118911	0.28604	0.278895	7	7	7	41.3	41.3	41.3	25.65	0	33.16	530240000	25	24.9686	24.3867	24.3613	24.7562	24.7479	25.1652
Q99459	Q99459	Cell division cycle 5-like protein	CDC5L	0.144775	-0.11885	0.369727	0.265141	28	28	28	47.3	47.3	47.3	92.25	0	181.42	7888800000	129	27.6708	27.1348	27.3787	27.1891	27.6719	27.664
Q9HBE1	Q9HBE1	POZ-, AT hook-, and zinc finger-containing protein 1	PATZ1	0.109542	-0.117814	0.180649	0.152809	11	11	10	22.1	22.1	21.1	74.059	0	52.925	2616700000	30	28.0681	27.4717	27.8614	27.4428	27.9381	27.9074
Q9NUQ8	Q9NUQ8	ATP-binding cassette sub-family F member 3	ABCF3	0.138797	-0.116804	0.0715662	0.0631952	16	16	16	32.6	32.6	32.6	79.744	0	105.71	1709100000	56	25.9215	25.3451	25.5522	25.4808	25.6584	25.7346
Q96KG9	Q96KG9	N-terminal kinase-like protein	SCYL1	0.158715	-0.11604	0.0693005	0.0549078	13	13	13	23.6	23.6	23.6	89.63	0	67.861	1242700000	36	25.8902	25.3855	25.4838	25.5598	25.6286	25.757
Q8IWR0	Q8IWR0	Zinc finger CCCH domain-containing protein 7A	ZC3H7A	0.11581	-0.114291	0.212137	0.21513	4	4	4	7.6	7.6	7.6	110.54	0	18.747	283880000	13	24.4788	23.9948	24.3551	23.8899	24.1812	24.7226
Q9NUL7	Q9NUL7	Probable ATP-dependent RNA helicase DDX28	DDX28	0.0715722	-0.11367	0.0840773	0.129307	18	18	18	45.6	45.6	45.6	59.58	0	103.24	2798800000	65	26.9412	25.9228	26.4372	26.1996	26.5142	26.6085
P49711;Q8NI51	P49711	Transcriptional repressor CTCF	CTCF	0.0658752	-0.113127	0.0784748	0.135674	15	15	15	34.8	34.8	34.8	82.785	0	105.47	4380000000	61	28.2999	27.1844	27.7037	27.5544	27.7493	28.0064
Q9NVN8	Q9NVN8	Guanine nucleotide-binding protein-like 3-like protein	GNL3L	0.181664	-0.112933	0.170138	0.169321	7	7	7	13.1	13.1	13.1	65.572	0	18.509	397680000	15	24.7911	24.3564	24.4302	24.4914	24.4695	25.0167
Q9BTL3	Q9BTL3	RNMT-activating mini protein	FAM103A1	0.0912949	-0.112543	0.306701	0.150511	6	6	6	65.3	65.3	65.3	14.381	0	67.934	2562500000	47	26.8703	26.555	26.9809	26.2193	26.7739	26.9524
Q7Z478	Q7Z478	ATP-dependent RNA helicase DHX29	DHX29	0.0996305	-0.112543	0.250504	0.26692	17	17	17	19.4	19.4	19.4	155.23	0	74.501	1220100000	46	25.2776	24.522	24.8278	24.7467	25.0826	25.2508
P35249	P35249	Replication factor C subunit 4	RFC4	0.137916	-0.112335	0.664481	0.423295	11	11	11	38.8	38.8	38.8	39.681	0	96.096	2241700000	40	26.3061	25.8341	26.1102	25.8054	26.4675	26.5193
Q14980	Q14980	Nuclear mitotic apparatus protein 1	NUMA1	0.0959726	-0.112043	0.119803	0.114112	66	66	66	43.7	43.7	43.7	238.26	0	323.31	15937000000	323	27.2806	26.6313	27.063	26.6248	27.0585	27.0816
Q8NEF9	Q8NEF9	Serum response factor-binding protein 1	SRFBP1	0.159824	-0.11192	0.443698	-0.185653	5	5	5	15.4	15.4	15.4	48.633	0	24.231	659160000	12	26.1798	25.8647	26.0974	25.7233	25.8414	25.8318
P55884	P55884	Eukaryotic translation initiation factor 3 subunit B	EIF3B	0.130754	-0.111675	0.00221368	0.00161076	14	14	14	23.2	23.2	23.2	92.48	0	79.412	1641700000	51	25.6176	26.0342	25.5078	25.9207	25.7451	25.9099
Q9Y6A4	Q9Y6A4	Cilia- and flagella-associated protein 20	CFAP20	0.11702	-0.111111	0.335832	0.291219	7	7	7	42.5	42.5	42.5	22.774	0	32.589	983510000	33	25.921	25.2769	25.4602	25.5155	25.901	25.8794
Q8N0Y2	Q8N0Y2	Zinc finger protein 444	ZNF444	0.0985275	-0.110449	0.0331988	-0.0450802	6	6	6	33.3	33.3	33.3	35.204	0	20.327	1248800000	23	27.1271	26.4166	26.7868	26.536	26.9725	26.4811
P52701	P52701	DNA mismatch repair protein Msh6	MSH6	1.36408	-0.109726	1.72088	0.0664186	18	18	18	21	21	21	152.78	0	74.36	1721800000	65	25.5102	25.5259	25.3861	25.4306	25.5795	25.5894
Q8WXX5	Q8WXX5	DnaJ homolog subfamily C member 9	DNAJC9	0.0722716	-0.109715	0.203202	0.215363	18	18	18	57.7	57.7	57.7	29.909	0	224.71	16040000000	104	29.2797	28.5329	29.1292	28.4639	29.0629	29.1804
O60506	O60506	Heterogeneous nuclear ribonucleoprotein Q	SYNCRIP	0.145499	-0.109232	0.0824433	0.0541172	30	30	25	55.5	55.5	49.3	69.602	0	323.31	30229000000	207	29.353	28.9451	29.2012	28.8784	29.1262	29.2801
Q8IYU8	Q8IYU8	Calcium uptake protein 2, mitochondrial	MICU2	0.130851	-0.109056	0.360005	0.298771	9	9	9	33.9	33.9	33.9	49.666	0	81.24	2078900000	41	26.5688	26.0487	26.0801	26.3193	26.4392	26.7758
Q8TAQ2	Q8TAQ2	SWI/SNF complex subunit SMARCC2	SMARCC2	0.345486	-0.108086	0.653367	0.191557	7	7	4	9.2	9.2	6.8	132.88	0	31.891	604410000	20	24.7482	24.5339	24.5787	24.4873	24.8102	24.855
P14866	P14866	Heterogeneous nuclear ribonucleoprotein L	HNRNPL	0.136152	-0.107551	0.12299	0.0925274	19	19	19	52	52	52	64.132	0	243.02	15553000000	115	28.7744	28.3319	28.6041	28.2871	28.5147	28.7766
Q9NX20	Q9NX20	39S ribosomal protein L16, mitochondrial	MRPL16	0.0822504	-0.107134	0.519174	0.742882	4	4	4	18.3	18.3	18.3	28.449	0	13.58	506280000	11	25.7541	24.9274	25.1064	25.3608	25.7365	26.4307
O00203;Q13367	O00203	AP-3 complex subunit beta-1	AP3B1	0.181426	-0.106981	1.18774	0.153395	12	12	12	14.8	14.8	14.8	121.32	0	50.868	787810000	30	24.8198	24.7655	24.4792	24.8921	24.9152	24.9769
P17029	P17029	Zinc finger protein with KRAB and SCAN domains 1	ZKSCAN1	0.0758735	-0.106724	0.0228189	0.0240297	3	3	3	8.3	8.3	8.3	63.629	0	43.189	918090000	17	26.5595	25.903	26.4534	25.7956	26.3015	26.2091
P43246	P43246	DNA mismatch repair protein Msh2	MSH2	0.172725	-0.10546	0.285234	-0.120138	17	17	17	28.1	28.1	28.1	104.74	0	93.66	1774200000	51	25.3541	25.5474	25.1536	25.537	25.4514	25.2099
Q07666;Q5VWX1;O75525	Q07666	KH domain-containing, RNA-binding, signal transduction-associated protein 1	KHDRBS1	0.102766	-0.105323	0.238293	0.215736	17	17	17	42.2	42.2	42.2	48.227	0	261.98	33940000000	154	30.7222	30.1054	30.4642	30.1527	30.5194	30.7396
P38159;Q96E39;O75526;Q8N7X1	P38159;Q96E39	RNA-binding motif protein, X chromosome;RNA-binding motif protein, X chromosome, N-terminally processed;RNA binding motif protein, X-linked-like-1	RBMX;RBMXL1	0.0829641	-0.105268	0.503341	0.365962	22	22	22	53.2	53.2	53.2	42.331	0	312.01	16419000000	115	29.2621	28.8166	29.292	28.5763	29.2453	29.5654
Q9Y3E1	Q9Y3E1	Hepatoma-derived growth factor-related protein 3	HDGFRP3	0.11152	-0.105145	0.215166	0.128391	7	5	4	32.5	27.6	27.6	22.619	0	9.9775	580180000	9	25.4172	25.2752	25.5528	24.9292	25.6763	25.2728
Q6IN84	Q6IN84	rRNA methyltransferase 1, mitochondrial	MRM1	0.0710143	-0.104906	0.0601644	0.0791836	11	11	11	45.3	45.3	45.3	38.638	0	67.276	2309500000	48	26.9691	26.114	26.668	26.2052	26.6584	26.5831
Q9NV56	Q9NV56	MRG/MORF4L-binding protein	MRGBP	0.156925	-0.104119	1.15335	0.537485	3	3	3	27.5	27.5	27.5	22.417	0	19.33	442810000	11	25.2905	25.0667	24.872	25.277	25.6155	25.8167
P23771;P23769;Q9BWX5;P43694	P23771	Trans-acting T-cell-specific transcription factor GATA-3	GATA3	0.0610061	-0.103935	0.0841843	0.0777702	12	12	12	34.8	34.8	34.8	47.915	0	135.71	6228700000	51	28.0406	27.4519	28.114	27.1706	27.736	27.912
P62280	P62280	40S ribosomal protein S11	RPS11	0.0805163	-0.103601	0.0243191	-0.0321617	11	11	11	55.1	55.1	55.1	18.431	0	80.953	12108000000	57	29.878	29.0562	29.4783	29.2486	29.364	29.5058
P61313	P61313	60S ribosomal protein L15	RPL15	0.0490825	-0.102577	0.117105	-0.254463	6	6	6	33.8	33.8	33.8	24.146	0	21.92	829090000	25	26.0677	24.722	25.2402	25.3443	24.833	25.4477
Q8N1G4	Q8N1G4	Leucine-rich repeat-containing protein 47	LRRC47	0.100378	-0.102496	0.0672859	0.0478086	5	5	5	12.3	12.3	12.3	63.472	0	18.646	286300000	11	24.1323	24.5731	24.5138	23.9865	24.4764	24.3246
O75475	O75475	PC4 and SFRS1-interacting protein	PSIP1	0.107915	-0.102455	0.387204	0.368779	8	6	6	16.2	14.3	14.3	60.103	0	24.97	830060000	19	25.7119	25.0804	25.2347	25.3527	25.9312	25.5986
Q9BTC0	Q9BTC0	Death-inducer obliterator 1	DIDO1	0.10095	-0.101752	0.0690962	0.0646191	32	32	32	23.6	23.6	23.6	243.87	0	147.24	4187200000	123	26.7062	26.0978	26.4507	26.1499	26.5099	26.4234
Q02447	Q02447	Transcription factor Sp3	SP3	0.0628161	-0.101644	0.281635	0.281735	6	6	6	9	9	9	81.924	0	126.59	6419000000	42	29.4253	28.6919	29.3381	28.5759	29.3524	29.3284
O76094	O76094	Signal recognition particle subunit SRP72	SRP72	0.154587	-0.100896	0.0146672	-0.00941944	16	16	16	33.5	33.5	33.5	74.605	0	201.27	8146100000	63	30.3595	29.966	30.1756	29.9481	30.1151	30.1915
Q5FWF4	Q5FWF4	DNA annealing helicase and endonuclease ZRANB3;DNA annealing helicase ZRANB3;Endonuclease ZRANB3	ZRANB3	0.379396	-0.0997467	0.341359	0.0940933	4	4	4	5.6	5.6	5.6	123.25	0	8.4596	99039000	7	23.0526	23.0154	22.8376	23.0309	23.0273	23.2289
Q9NRX1	Q9NRX1	RNA-binding protein PNO1	PNO1	0.0997792	-0.0992241	0.421094	0.377508	7	7	7	36.1	36.1	36.1	27.924	0	74.731	1507100000	40	26.2621	25.6044	25.7728	25.8953	26.2366	26.3849
P52907	P52907	F-actin-capping protein subunit alpha-1	CAPZA1	0.132478	-0.0989256	0.257561	-0.0572023	8	8	6	47.6	47.6	38.1	32.922	0	73.677	1531000000	31	26.1789	26.0675	26.2749	25.7737	26.1246	26.0074
Q9HC52	Q9HC52	Chromobox protein homolog 8	CBX8	0.10125	-0.0988817	0.135613	0.110739	9	9	9	33.4	33.4	33.4	43.395	0	60.795	1738800000	34	26.7277	26.1669	26.5203	26.1765	26.5358	26.5803
Q96CB9	Q96CB9	5-methylcytosine rRNA methyltransferase NSUN4	NSUN4	0.0588206	-0.0972538	0.108266	-0.177862	9	9	9	31.5	31.5	31.5	43.088	0	16.679	840320000	16	26.1984	25.1439	25.6836	25.4643	25.6696	25.317
Q00610;P53675	Q00610	Clathrin heavy chain 1	CLTC	0.159535	-0.0971518	0.0218777	-0.00617027	53	53	53	46.1	46.1	46.1	191.61	0	323.31	10996000000	226	26.6528	26.7675	26.4082	26.8178	26.6363	26.7717
O00411	O00411	DNA-directed RNA polymerase, mitochondrial	POLRMT	0.0916982	-0.0967331	0.16204	0.165799	27	27	27	32.6	32.6	32.6	138.62	0	222.75	4603100000	112	27.1746	26.4901	26.821	26.6502	26.8941	27.1022
Q9UGN5	Q9UGN5	Poly [ADP-ribose] polymerase 2	PARP2	0.232719	-0.0967207	0.396025	0.329392	3	3	3	7	7	7	66.205	0	7.2924	66220000	5	22.4932	22.4389	22.5169	22.2218	22.4846	23.1062
Q9UKN8	Q9UKN8	General transcription factor 3C polypeptide 4	GTF3C4	0.12335	-0.096694	0.825114	0.532829	7	7	7	11.6	11.6	11.6	91.981	0	36.744	369640000	19	24.3645	23.964	23.8895	24.2456	24.8164	24.5777
Q9P258	Q9P258	Protein RCC2	RCC2	0.211386	-0.0964842	0.647342	-0.256454	17	17	17	47.5	47.5	47.5	56.084	0	113.56	2621000000	68	26.0246	25.9819	26.0687	25.7448	25.6003	25.8932
Q9BVJ6;Q5TAP6	Q9BVJ6	U3 small nucleolar RNA-associated protein 14 homolog A	UTP14A	0.0556339	-0.0964785	0.229738	0.326626	8	8	8	15.6	15.6	15.6	87.977	0	50.121	1184000000	34	26.0475	25.0224	25.6721	25.2048	25.8537	25.8694
Q9Y295	Q9Y295	Developmentally-regulated GTP-binding protein 1	DRG1	0.0922891	-0.0957012	0.124798	0.125288	14	14	14	45	45	45	40.542	0	95.797	2375500000	47	26.4305	25.7582	26.0845	25.9129	26.1492	26.2901
Q8N3E9	Q8N3E9	1-phosphatidylinositol 4,5-bisphosphate phosphodiesterase delta-3	PLCD3	0.087545	-0.0951853	0.026885	-0.030817	19	19	19	35	35	35	89.257	0	161.88	3055300000	72	26.5764	25.8531	26.144	26.0951	26.2065	26.1614
P62888	P62888	60S ribosomal protein L30	RPL30	0.063465	-0.0950108	0.242706	0.328266	5	5	5	51.3	51.3	51.3	12.784	0	48.763	1707800000	20	27.5835	26.605	27.0166	26.9819	27.4489	27.3961
Q15437	Q15437	Protein transport protein Sec23B	SEC23B	0.105175	-0.0946569	0.261888	0.214225	37	37	34	65.2	65.2	62.3	86.478	0	323.31	16783000000	213	27.9632	27.3857	27.6747	27.485	27.814	27.9634
Q14331	Q14331	Protein FRG1	FRG1	0.0470829	-0.0942411	0.00580297	-0.00665951	5	5	5	27.5	27.5	27.5	29.172	0	23.18	714530000	15	25.6486	24.9786	25.7707	24.668	25.1901	25.4237
Q9Y613	Q9Y613	FH1/FH2 domain-containing protein 1	FHOD1	0.0858436	-0.093647	0.309807	0.312898	22	22	22	30	30	30	126.55	0	88.845	2190500000	67	26.2711	25.5605	25.8974	25.7468	26.1147	26.3427
Q8N684	Q8N684	Cleavage and polyadenylation specificity factor subunit 7	CPSF7	0.128034	-0.0932474	0.196444	-0.0894556	4	4	4	10.4	10.4	10.4	52.049	0	12.308	314490000	10	24.9469	24.7655	24.9955	24.5303	24.6326	24.9009
Q3KQU3	Q3KQU3	MAP7 domain-containing protein 1	MAP7D1	0.0943695	-0.0921602	0.353787	0.344178	5	5	5	6.7	6.7	6.7	92.819	0	29.319	370310000	15	24.3766	23.7393	23.8912	24.0404	24.2288	24.5754
P06746	P06746	DNA polymerase beta	POLB	0.243018	-0.0920258	0.275343	0.227745	4	4	4	18.8	18.8	18.8	38.177	0	7.1378	144150000	8	23.2624	23.4705	23.185	23.3639	23.8786	23.3098
Q15654	Q15654	Thyroid receptor-interacting protein 6	TRIP6	0.121373	-0.0919294	0.827286	-0.228177	10	10	10	40.5	40.5	40.5	50.287	0	40.638	1003800000	24	25.6062	25.6867	25.8099	25.2991	25.3272	25.5092
P36957	P36957	Dihydrolipoyllysine-residue succinyltransferase component of 2-oxoglutarate dehydrogenase complex, mitochondrial	DLST	0.123092	-0.0912542	0.560808	0.119666	6	6	6	16.6	16.6	16.6	48.755	0	44.879	610100000	20	25.0336	25.1494	24.7536	25.2469	25.1555	25.2669
Q9Y6Q5	Q9Y6Q5	AP-1 complex subunit mu-2	AP1M2	0.110543	-0.0904903	0.339304	0.145258	4	3	3	11.6	9.2	9.2	48.108	0	5.1094	175110000	6	23.7847	24.1024	23.6256	24.0805	24.0786	24.099
Q9NNW5	Q9NNW5	WD repeat-containing protein 6	WDR6	0.0564315	-0.0902843	0.167599	0.245214	19	19	19	27.2	27.2	27.2	121.72	0	79.499	1967100000	65	26.6148	25.5896	26.0994	25.9245	26.3687	26.3262
Q8WXF1	Q8WXF1	Paraspeckle component 1	PSPC1	0.120775	-0.0901823	0.162313	0.0653458	12	12	12	34.6	34.6	34.6	58.743	0	73.704	2872600000	47	26.6926	26.444	26.7005	26.2557	26.5675	26.6998
Q9ULU4	Q9ULU4	Protein kinase C-binding protein 1	ZMYND8	0.0839325	-0.0899057	0.0205066	-0.0239401	6	6	6	8.6	8.6	8.6	131.69	0	21.857	579430000	21	25.3537	24.6524	24.8508	24.9755	25.0863	24.8719
O96019;O94805	O96019	Actin-like protein 6A	ACTL6A	0.135182	-0.0896769	0.0716876	-0.0637102	10	10	10	37.5	37.5	37.5	47.46	0	61.185	1411700000	27	26.4085	25.9518	26.0969	26.084	26.2994	25.9335
P13674	P13674	Prolyl 4-hydroxylase subunit alpha-1	P4HA1	0.176228	-0.0889654	0.0505646	-0.0212317	5	5	5	12.9	12.9	12.9	61.049	0	12.362	231430000	10	23.895	24.03	23.709	24.038	23.8235	24.059
O75818	O75818	Ribonuclease P protein subunit p40	RPP40	0.0703624	-0.0883284	0.332059	0.389082	10	10	10	37.2	37.2	37.2	41.833	0	87.91	1404200000	39	26.0897	25.2972	25.4892	25.721	25.903	26.2621
Q9H857	Q9H857	5-nucleotidase domain-containing protein 2	NT5DC2	0.139754	-0.0878334	1.09054	0.228364	4	4	4	12.9	12.9	12.9	60.718	0	9.3897	136960000	9	23.4555	23.4908	23.169	23.6016	23.7686	23.6344
Q15691	Q15691	Microtubule-associated protein RP/EB family member 1	MAPRE1	0.0995662	-0.0878096	0.320114	0.252822	6	6	6	43.7	43.7	43.7	29.999	0	35.717	1049600000	27	25.8357	26.4207	25.9908	26.09	26.3762	26.3858
Q9H8V3	Q9H8V3	Protein ECT2	ECT2	0.0701586	-0.0871716	0.237389	0.265805	26	26	26	38.1	38.1	38.1	103.5	0	189.92	5311900000	112	27.3172	26.5078	26.8815	26.7691	27.1889	27.1677
O15372	O15372	Eukaryotic translation initiation factor 3 subunit H	EIF3H	0.085259	-0.0868034	0.190841	-0.141255	8	8	8	34.4	34.4	34.4	39.93	0	28.519	598260000	24	25.6498	25.1712	25.0838	25.5636	25.1613	25.3772
Q9UPN3	Q9UPN3	Microtubule-actin cross-linking factor 1, isoforms 1/2/3/5	MACF1	0.0800784	-0.0858688	0.337466	0.315512	55	55	53	12.6	12.6	12.2	838.3	0	249.21	3528000000	144	25.347	24.6524	24.8381	24.9896	25.3283	25.3021
Q8TDD1	Q8TDD1	ATP-dependent RNA helicase DDX54	DDX54	0.0555576	-0.0849609	0.0790433	0.123996	18	18	18	34.6	34.6	34.6	98.594	0	102.6	2092600000	59	26.0918	25.131	25.4003	25.6526	25.5375	25.9333
O96013;Q9NQU5;Q9P286	O96013	Serine/threonine-protein kinase PAK 4	PAK4	0.0636829	-0.0840683	0.128742	0.133244	9	9	9	24.9	24.9	24.9	64.071	0	55.833	1098700000	29	26.1069	25.4769	26.0032	25.4125	25.7615	26.0889
Q8N3U4;Q8WVM7	Q8N3U4	Cohesin subunit SA-2	STAG2	0.104835	-0.0835962	1.39797	-0.411914	4	4	4	4.8	4.8	4.8	141.32	0	5.524	134650000	12	23.5009	23.3593	23.0868	23.6063	23.0651	22.9713
Q15233	Q15233	Non-POU domain-containing octamer-binding protein	NONO	0.0695344	-0.083499	0.0271637	0.0238171	19	18	18	50.3	48.6	48.6	54.231	0	157.95	6917800000	85	28.1252	27.581	28.0555	27.4837	27.9303	27.8236
Q12789	Q12789	General transcription factor 3C polypeptide 1	GTF3C1	0.0826113	-0.0825768	0.925068	0.115468	5	5	5	4.4	4.4	4.4	238.87	0	10.629	164070000	11	23.5685	23.5807	23.1601	23.824	23.6467	23.7335
Q13162	Q13162	Peroxiredoxin-4	PRDX4	0.0565634	-0.0820694	0.432338	-0.550434	8	5	5	33.9	26.9	26.9	30.54	0	48.3	977230000	22	25.4231	26.3653	25.8356	25.7886	25.4317	25.2559
P62081	P62081	40S ribosomal protein S7	RPS7	0.1173	-0.0813951	0.131526	0.0897551	17	17	17	71.1	71.1	71.1	22.127	0	153.87	28284000000	131	30.0668	29.5985	29.7196	29.7829	29.9349	29.9098
Q9UHB9	Q9UHB9	Signal recognition particle subunit SRP68	SRP68	0.186183	-0.0810719	0.306729	0.132535	18	18	18	38.3	38.3	38.3	70.729	0	155.03	2274300000	65	26.1928	25.8858	25.9444	25.972	26.1283	26.2153
Q9NVF7	Q9NVF7	F-box only protein 28	FBXO28	0.0839152	-0.0807076	0.329934	0.263517	7	7	7	31	31	31	41.149	0	61.487	616430000	32	24.9329	24.3888	24.7481	24.4122	25.042	24.8067
O95365	O95365	Zinc finger and BTB domain-containing protein 7A	ZBTB7A	0.129156	-0.0806561	0.303673	0.196669	9	9	9	35.8	35.8	35.8	61.438	0	93.881	2920200000	37	27.342	26.9495	27.151	26.9791	27.4787	27.2061
Q9BYD6	Q9BYD6	39S ribosomal protein L1, mitochondrial	MRPL1	0.104004	-0.0800714	0.13507	0.106905	6	6	6	24.6	24.6	24.6	36.908	0	25.446	1044500000	21	25.9258	25.42	25.5335	25.6521	25.8813	25.6783
Q13347	Q13347	Eukaryotic translation initiation factor 3 subunit I	EIF3I	0.0826588	-0.0796566	0.378202	-0.153029	8	8	8	40.6	40.6	40.6	36.501	0	42.498	1042500000	22	25.911	26.0504	25.5886	26.2134	25.9621	25.6932
Q01082;O15020	Q01082	Spectrin beta chain, non-erythrocytic 1	SPTBN1	0.126793	-0.079217	0.44917	-0.0346966	26	26	26	17.1	17.1	17.1	274.61	0	117.47	1740200000	48	25.7052	25.6527	25.3873	25.8121	25.6568	25.6317
Q13895	Q13895	Bystin	BYSL	0.10512	-0.0790567	0.444215	0.40546	7	7	7	24.7	24.7	24.7	49.601	0	19.864	326810000	21	24.0103	23.5034	23.6931	23.6625	23.93	24.3946
Q9BV86	Q9BV86	N-terminal Xaa-Pro-Lys N-methyltransferase 1;N-terminal Xaa-Pro-Lys N-methyltransferase 1, N-terminally processed	NTMT1	0.0595827	-0.0787582	0.0682863	0.0486403	3	3	3	14.8	14.8	14.8	25.387	0	7.1469	98657000	9	23.586	23.5917	23.0793	23.9409	23.4036	23.8714
P11940;Q9H361;Q4VXU2;Q5JQF8;Q96DU9	P11940	Polyadenylate-binding protein 1	PABPC1	0.115082	-0.0785351	0.390941	-0.223856	22	22	16	46.4	46.4	34.1	70.67	0	147.24	5504100000	90	26.5201	26.9362	26.7523	26.5469	26.4515	26.5571
Q8IWC1	Q8IWC1	MAP7 domain-containing protein 3	MAP7D3	0.0384235	-0.0772877	0.133896	-0.191496	5	5	5	6.2	6.2	6.2	98.428	0	13.612	363300000	16	25.1458	24.1767	25.0068	24.1612	24.5554	24.3842
P38919	P38919	Eukaryotic initiation factor 4A-III;Eukaryotic initiation factor 4A-III, N-terminally processed	EIF4A3	0.0636647	-0.0762691	0.00502488	-0.00454521	22	18	18	52.8	46.7	46.7	46.871	0	132.73	9533500000	115	27.945	27.3963	27.8741	27.3147	27.6134	27.7188
Q9H0D6	Q9H0D6	5-3 exoribonuclease 2	XRN2	0.107179	-0.0749445	0.0195579	0.0139999	17	17	17	25.1	25.1	25.1	108.58	0	64.265	1905100000	63	26.115	25.6661	25.7413	25.8899	25.897	25.9121
Q8IXK0	Q8IXK0	Polyhomeotic-like protein 2	PHC2	0.276945	-0.0748901	0.171303	-0.0479116	6	3	3	8.3	5.5	5.5	90.712	0	13.976	184640000	7	24.2982	24.1864	24.0856	24.2492	24.1135	24.2752
Q92979	Q92979	Ribosomal RNA small subunit methyltransferase NEP1	EMG1	0.0438458	-0.0744362	0.211343	0.321018	14	14	14	68	68	68	26.72	0	79.223	5129700000	58	27.9572	26.8777	27.4227	27.2633	27.6733	27.8036
P53992	P53992	Protein transport protein Sec24C	SEC24C	0.161238	-0.0743856	0.194539	0.0947952	11	11	11	14	14	14	118.32	0	73.426	1381900000	51	25.3754	25.0818	25.221	25.0875	25.2316	25.4152
O14777	O14777	Kinetochore protein NDC80 homolog	NDC80	0.0948583	-0.0740385	0.428396	0.0484238	7	7	7	14	14	14	73.912	0	14.408	387780000	15	24.0984	24.0976	24.2856	23.7623	24.1039	24.189
P48730;P49674	P48730;P49674	Casein kinase I isoform delta;Casein kinase I isoform epsilon	CSNK1D;CSNK1E	0.0608019	-0.0733757	0.146835	0.160132	9	9	9	29.2	29.2	29.2	47.33	0	36.004	1120100000	27	25.8629	25.1411	25.5861	25.2712	25.5494	25.775
A6NFI3	A6NFI3	Zinc finger protein 316	ZNF316	0.102097	-0.0733671	0.311106	0.206941	3	3	3	5	5	5	108.44	0	14.547	272330000	14	24.4135	23.9788	24.2296	24.0161	24.518	24.2882
P00390	P00390	Glutathione reductase, mitochondrial	GSR	0.32138	-0.0733023	0.611681	-0.246078	6	6	6	20.5	20.5	20.5	56.256	0	24.151	631440000	11	25.3956	25.5271	25.335	25.4412	25.0795	25.3511
P11142;P54652	P11142	Heat shock cognate 71 kDa protein	HSPA8	0.320497	-0.0732412	0.517103	-0.0760622	41	41	35	73.2	73.2	67.8	70.897	0	323.31	96928000000	308	30.973	31.055	31.0148	30.8667	30.9753	30.9006
P17026	P17026	Zinc finger protein 22	ZNF22	0.144555	-0.0727482	0.0983327	0.0854731	3	3	3	14.3	14.3	14.3	25.915	0	21.807	399250000	13	25.2832	24.987	25.1541	24.9706	24.9688	25.4723
Q16181;Q6ZU15	Q16181	Septin-7	2007-09-01	0.250588	-0.0725431	0.620897	-0.13753	8	7	7	25.6	22	22	50.679	0	48.25	1047200000	26	25.5555	25.6503	25.4365	25.6242	25.3972	25.5335
Q7L576	Q7L576	Cytoplasmic FMR1-interacting protein 1	CYFIP1	0.138639	-0.0720053	0.0260233	0.00899124	18	18	10	20.8	20.8	12.3	145.18	0	47.864	1124600000	51	24.7632	24.5572	24.4416	24.7349	24.6332	24.7053
P56211	P56211	cAMP-regulated phosphoprotein 19	ARPP19	0.0208689	-0.0718689	0.199663	-0.483494	3	3	3	53.6	53.6	53.6	12.323	0	10.009	507560000	9	24.474	26.1921	25.919	24.6034	24.9247	24.7744
O43290	O43290	U4/U6.U5 tri-snRNP-associated protein 1	SART1	0.0717752	-0.07162	0.137192	0.130789	17	17	17	32.8	32.8	32.8	90.254	0	168.47	2949700000	57	26.534	25.9244	26.2802	26.0349	26.2371	26.4829
P07384	P07384	Calpain-1 catalytic subunit	CAPN1	0.137927	-0.0709982	0.61759	-0.134758	13	13	13	19	19	19	81.889	0	52.756	1193100000	52	25.4144	25.5451	25.2437	25.5739	25.3942	25.2958
P27635;Q96L21	P27635	60S ribosomal protein L10	RPL10	0.331726	-0.0709143	0.0839271	0.0773087	7	7	7	34.6	34.6	34.6	24.604	0	19.313	1327500000	31	26.4853	26.3278	26.3255	26.3458	26.1879	26.7798
O00541	O00541	Pescadillo homolog	PES1	0.0810007	-0.0691738	0.00801964	0.00701809	14	14	14	33	33	33	68.002	0	56.372	2236600000	70	26.0513	25.6366	25.9678	25.5818	25.6762	26.0257
P45880	P45880	Voltage-dependent anion-selective channel protein 2	VDAC2	0.0238419	-0.0685158	0.208865	-0.468349	3	3	3	15	15	15	31.566	0	9.4774	358190000	7	24.3054	25.9081	24.6163	25.4602	24.6626	24.6142
P35241	P35241	Radixin	RDX	0.137588	-0.0683908	0.287807	-0.107322	16	9	9	29.8	17.3	17.3	68.563	0	40.023	552560000	26	25.4097	25.1759	25.099	25.3498	25.114	25.257
Q09028	Q09028	Histone-binding protein RBBP4	RBBP4	0.214629	-0.0680046	0.232843	0.0738459	13	13	7	53.9	53.9	43.5	47.655	0	86.911	3774500000	54	27.3406	27.133	27.1228	27.2148	27.2624	27.3589
Q9Y2T7	Q9Y2T7	Y-box-binding protein 2	YBX2	0.0940857	-0.0668707	1.18611	0.245905	13	9	9	49.2	38.2	38.2	38.517	0	81.156	2214100000	46	26.2975	26.1655	26.3934	25.9359	26.4781	26.4767
P63220	P63220	40S ribosomal protein S21	RPS21	0.0504956	-0.0664854	0.00388289	-0.00328541	3	3	3	51.8	51.8	51.8	9.1113	0	75.95	1711700000	21	27.7213	27.2758	27.7948	27.0693	27.6312	27.3593
P12956	P12956	X-ray repair cross-complementing protein 6	XRCC6	0.14736	-0.0664778	0.567121	-0.253619	31	31	31	54.7	54.7	54.7	69.842	0	230.3	8551600000	155	27.1399	27.4503	27.2088	27.2483	27.1067	26.9762
Q9Y520	Q9Y520	Protein PRRC2C	PRRC2C	0.0448805	-0.0659962	0.281114	0.220819	19	19	19	9.4	9.4	9.4	316.91	0	63.77	2305100000	47	26.7936	26.2176	26.8148	26.0644	26.7307	26.7222
P41223	P41223	Protein BUD31 homolog	BUD31	0.0466942	-0.0652132	0.369396	0.425672	4	4	4	25.7	25.7	25.7	17	0	52.429	1179100000	20	26.9336	26.0819	26.5881	26.2971	26.9981	26.8688
P61758	P61758	Prefoldin subunit 3	VBP1	0.0183055	-0.0651598	0.227639	-0.594787	6	6	6	34	34	34	22.626	0	21.596	202030000	11	22.8032	24.386	22.7435	24.3154	23.5094	22.4902
Q8IZP0	Q8IZP0	Abl interactor 1	ABI1	0.0766099	-0.0648108	0.0814512	0.0279417	4	4	4	13.4	13.4	13.4	55.08	0	15.592	313030000	14	24.9104	24.9757	24.6005	25.156	25.08	24.8619
O14979	O14979	Heterogeneous nuclear ribonucleoprotein D-like	HNRNPDL	0.120182	-0.0640726	0.268987	0.0955009	10	9	9	32.1	30.2	30.2	46.437	0	68.23	2786900000	53	26.8606	26.6072	26.8003	26.5394	26.8016	26.8573
Q8NEZ5	Q8NEZ5	F-box only protein 22	FBXO22	0.0468888	-0.0639277	0.0874424	0.0977774	10	10	10	33.3	33.3	33.3	44.508	0	71.922	2112700000	56	26.4614	25.736	26.2828	25.7868	26.1104	26.2826
Q9BYD3	Q9BYD3	39S ribosomal protein L4, mitochondrial	MRPL4	0.0541569	-0.0617743	0.391446	0.414561	9	9	9	49.5	49.5	49.5	34.919	0	78.559	2441600000	45	26.5754	25.8659	26.0538	26.264	26.457	26.8135
Q13084	Q13084	39S ribosomal protein L28, mitochondrial	MRPL28	0.0445953	-0.0606089	0.0903256	-0.0835657	7	7	7	36.3	36.3	36.3	30.156	0	9.9261	350620000	14	24.5645	23.9469	23.8858	24.5044	24.1586	24.1856
Q9UN86	Q9UN86	Ras GTPase-activating protein-binding protein 2	G3BP2	0.131727	-0.0603075	0.318726	0.109509	3	3	3	12	12	12	54.12	0	13.495	322490000	8	25.0689	25.1925	25.215	24.9257	25.3514	25.129
Q8TAT6	Q8TAT6	Nuclear protein localization protein 4 homolog	NPLOC4	0.0977812	-0.0602379	0.656349	-0.317029	7	7	7	21.5	21.5	21.5	68.119	0	52.665	878120000	28	25.7917	25.5035	25.7359	25.4388	25.4388	25.2223
O75147	O75147	Obscurin-like protein 1	OBSL1	0.0627548	-0.0595589	0.0585195	0.0548782	7	7	7	5.4	5.4	5.4	206.94	0	18.143	313640000	14	24.2481	23.6378	23.828	23.9388	23.9875	24.0082
P47755	P47755	F-actin-capping protein subunit alpha-2	CAPZA2	0.0468362	-0.0592947	0.0141599	0.0135384	6	4	4	35	25.5	25.5	32.949	0	18.746	366820000	13	24.332	24.8623	24.2278	24.8479	24.4741	24.7473
Q9Y606	Q9Y606	tRNA pseudouridine synthase A, mitochondrial	PUS1	0.0661934	-0.0587854	0.345636	0.260176	12	12	12	35.8	35.8	35.8	47.47	0	76.302	1649500000	40	26.0899	25.5303	25.8315	25.6712	26.0553	26.0853
Q99714	Q99714	3-hydroxyacyl-CoA dehydrogenase type-2	HSD17B10	0.0418298	-0.0585947	0.29462	0.327615	22	22	22	92.7	92.7	92.7	26.923	0	323.31	178970000000	454	32.5822	31.7659	32.3033	31.9275	32.4709	32.5324
Q9HD33	Q9HD33	39S ribosomal protein L47, mitochondrial	MRPL47	0.0355779	-0.0581598	0.254886	0.350555	6	6	6	22.4	22.4	22.4	29.45	0	14.772	485060000	19	24.8007	24.0003	24.0084	24.6763	24.4508	25.0513
P82979	P82979	SAP domain-containing ribonucleoprotein	SARNP	0.0276307	-0.058053	0.332531	-1.8519	4	4	4	24.8	24.8	24.8	23.671	0	76.613	1353100000	18	27.049	26.4256	27.2663	26.0921	26.9298	22.841
Q00325	Q00325	Phosphate carrier protein, mitochondrial	SLC25A3	0.179098	-0.0570631	0.335203	-0.185352	9	9	9	24.6	24.6	24.6	40.094	0	43.601	2444900000	40	27.4452	27.6699	27.5026	27.4984	27.2002	27.5442
P05141;P12235;Q9H0C2	P05141	ADP/ATP translocase 2;ADP/ATP translocase 2, N-terminally processed	SLC25A5	0.505354	-0.0570431	0.151221	0.12958	13	13	5	40.3	40.3	19.5	32.852	0	53.737	6997800000	53	28.0597	28.1016	27.9865	28.0607	27.9131	28.5073
O95235	O95235	Kinesin-like protein KIF20A	KIF20A	0.0481835	-0.0570259	0.210712	0.214464	23	23	23	38.4	38.4	38.4	100.28	0	181.01	2688700000	86	26.042	25.314	25.7365	25.5054	25.905	25.8799
P33992	P33992	DNA replication licensing factor MCM5	MCM5	0.164958	-0.0566435	0.69651	-0.238135	21	21	21	35	35	35	82.285	0	70.226	2270200000	68	25.9023	26.1366	25.9897	25.9359	25.8297	25.7329
Q92766	Q92766	Ras-responsive element-binding protein 1	RREB1	0.0781521	-0.0564766	0.160395	0.154146	18	18	18	18.3	18.3	18.3	181.42	0	115.29	1932800000	49	26.1008	25.6308	25.8536	25.765	26.2597	25.7802
Q53GS9	Q53GS9	U4/U6.U5 tri-snRNP-associated protein 2	USP39	0.0948009	-0.0562496	0.294049	0.163668	7	7	7	17	17	17	65.38	0	39.036	806970000	27	25.0599	24.6696	24.7703	24.8467	25.0906	24.9663
Q99729	Q99729	Heterogeneous nuclear ribonucleoprotein A/B	HNRNPAB	0.0998829	-0.0559225	0.116855	0.0448999	10	10	10	23.8	23.8	23.8	36.224	0	65.01	4579200000	51	27.8693	28.0788	28.0747	27.7616	27.9407	28.0973
P62899	P62899	60S ribosomal protein L31	RPL31	0.0544452	-0.0557775	0.211787	0.216796	5	5	5	39.2	39.2	39.2	14.463	0	32.588	7211500000	29	29.2736	28.6409	29.0036	28.7993	29.359	28.989
Q9NXC5	Q9NXC5	WD repeat-containing protein mio	MIOS	0.0490873	-0.0546293	0.4375	0.437104	8	8	8	10.1	10.1	10.1	98.583	0	24.526	420800000	17	24.6975	23.9801	24.3056	24.2627	24.6626	24.8892
Q9Y4H2	Q9Y4H2	Insulin receptor substrate 2	IRS2	0.0645289	-0.0541744	0.35571	-1.0424	3	3	3	4.6	4.6	4.6	137.33	0	18.279	180890000	8	24.4903	23.9824	24.2871	24.0772	24.257	22.131
O60888	O60888	Protein CutA	CUTA	0.0712255	-0.0539589	0.53149	0.352343	7	7	7	49.2	49.2	49.2	19.116	0	111.02	132540000000	196	33.1083	32.6137	32.839	32.775	33.2501	33.1766
Q99661	Q99661	Kinesin-like protein KIF2C	KIF2C	0.0409856	-0.0533857	0.0658139	0.079977	14	13	13	27.6	26.3	26.3	81.312	0	61.701	1886800000	45	27.0287	26.2702	26.7705	26.4215	26.8507	26.6081
P31153;Q00266	P31153	S-adenosylmethionine synthase isoform type-2	MAT2A	0.0281077	-0.0528793	0.46647	-0.73052	6	6	6	23	23	23	43.66	0	44.477	504860000	15	24.6846	25.8653	25.1441	25.3	24.5595	24.5293
O95239;Q2VIQ3;Q9Y496;Q6ZMV9	O95239	Chromosome-associated kinesin KIF4A	KIF4A	0.0385434	-0.0520067	0.0811822	-0.112144	9	9	9	13.5	13.5	13.5	139.88	0	27.579	502150000	14	24.8332	23.9756	24.4002	24.3046	24.454	24.1305
Q9H0A0	Q9H0A0	N-acetyltransferase 10	NAT10	0.0684712	-0.0512228	0.358281	0.237291	12	12	12	18.1	18.1	18.1	115.73	0	42.763	820000000	40	24.7343	24.35	24.3379	24.6439	24.9348	24.6241
Q9BT78	Q9BT78	COP9 signalosome complex subunit 4	COPS4	0.0254059	-0.0511961	0.220435	-0.306275	6	6	6	24.1	24.1	24.1	46.268	0	18.381	301090000	12	23.4862	24.4788	23.5335	24.3291	23.7289	23.6235
P62979;P62987;P0CG47;P0CG48	P62979;P62987;P0CG47;P0CG48	Ubiquitin-40S ribosomal protein S27a;Ubiquitin;40S ribosomal protein S27a;Ubiquitin-60S ribosomal protein L40;Ubiquitin;60S ribosomal protein L40;Polyubiquitin-B;Ubiquitin;Polyubiquitin-C;Ubiquitin	RPS27A;UBA52;UBB;UBC	0.0248047	-0.0511293	0.161672	-0.262496	5	5	5	42.3	42.3	42.3	17.965	0	40.918	1922900000	17	27.1286	28.0563	27.997	27.0856	27.657	27.0028
Q9NUI1	Q9NUI1	Peroxisomal 2,4-dienoyl-CoA reductase	DECR2	0.0361012	-0.049614	0.280248	0.341033	9	9	9	37	37	37	30.777	0	29.29	911000000	22	26.017	25.1404	25.5201	25.5381	25.8365	26.0029
Q15393	Q15393	Splicing factor 3B subunit 3	SF3B3	0.118432	-0.0493002	0.263495	-0.100742	23	23	23	28.8	28.8	28.8	135.58	0	120.32	2962800000	70	26.4292	26.7079	26.493	26.5455	26.4727	26.463
Q9Y5B9	Q9Y5B9	FACT complex subunit SPT16	SUPT16H	0.059857	-0.0490952	0.161157	0.0857038	6	6	6	8.3	8.3	8.3	119.91	0	27.693	708660000	17	25.7245	25.3554	25.2974	25.6844	25.6478	25.6035
P49842	P49842	Serine/threonine-protein kinase 19	STK19	0.0596764	-0.048337	0.681793	0.496381	5	5	5	12.5	12.5	12.5	40.915	0	6.0933	103350000	6	22.878	22.3534	22.5973	22.5374	23.1787	23.0455
P26639;A2RTX5	P26639	Threonine--tRNA ligase, cytoplasmic	TARS	0.0170502	-0.047864	0.125611	-0.267344	5	5	5	7.3	7.3	7.3	83.434	0	9.8974	219400000	7	23.1092	24.5658	23.2984	24.2809	23.5901	23.5502
P60228	P60228	Eukaryotic translation initiation factor 3 subunit E	EIF3E	0.0622779	-0.0473671	0.0694387	0.0383072	13	13	13	34.8	34.8	34.8	52.22	0	55.661	1340700000	46	25.7846	25.4223	25.386	25.7261	25.6345	25.6491
Q658Y4	Q658Y4	Protein FAM91A1	FAM91A1	0.239102	-0.0469656	1.90357	0.379921	4	4	4	8.8	8.8	8.8	93.908	0	18.588	181290000	11	23.938	23.8552	23.7918	23.9074	24.2654	24.2876
P62333	P62333	26S protease regulatory subunit 10B	PSMC6	0.0434887	-0.0469427	0.355111	-0.349691	8	8	8	32.9	32.9	32.9	44.172	0	71.354	722540000	20	24.951	25.6022	25.3489	25.1104	24.7572	25.0966
Q9Y237	Q9Y237	Peptidyl-prolyl cis-trans isomerase NIMA-interacting 4	PIN4	0.079186	-0.046402	0.896626	-0.304482	3	3	3	38.9	38.9	38.9	13.81	0	3.8487	248300000	9	24.9464	24.7177	24.9425	24.6288	24.4904	24.5648
Q14204	Q14204	Cytoplasmic dynein 1 heavy chain 1	DYNC1H1	0.0495989	-0.0455666	0.544408	0.114758	104	104	104	32.3	32.3	32.3	532.4	0	323.31	9549300000	328	25.7126	25.8625	25.4548	26.0291	25.876	25.9286
P47813;O14602	P47813;O14602	Eukaryotic translation initiation factor 1A, X-chromosomal;Eukaryotic translation initiation factor 1A, Y-chromosomal	EIF1AX;EIF1AY	0.0525249	-0.0445013	0.261144	-0.102349	5	5	5	36.1	36.1	36.1	16.46	0	41.149	1263700000	28	25.9935	26.1909	26.3038	25.7916	26.0931	25.8866
O14776;Q5VWI1	O14776	Transcription elongation regulator 1	TCERG1	0.0429537	-0.0440722	0.00614515	0.0054369	22	22	22	19.9	19.9	19.9	123.9	0	77.768	3278000000	60	27.7739	27.2331	27.6476	27.2712	27.4674	27.5505
O00267	O00267	Transcription elongation factor SPT5	SUPT5H	0.0438407	-0.0435209	0.231131	0.128509	12	12	12	18.5	18.5	18.5	121	0	39.475	905400000	20	25.1313	24.7302	25.1353	24.6391	25.0593	25.0592
Q99873;Q9NR22	Q99873	Protein arginine N-methyltransferase 1	PRMT1	0.0271526	-0.0427408	0.64609	-0.858967	9	9	9	31.5	31.5	31.5	42.461	0	38.919	1181300000	31	25.4504	26.4364	25.8319	25.9694	25.1453	25.0236
P04080	P04080	Cystatin-B	CSTB	0.0146888	-0.0425825	0.278929	-0.683832	4	4	4	70.4	70.4	70.4	11.139	0	22.864	927040000	15	25.0836	26.8191	26.1654	25.6521	25.5007	25.0344
P35250	P35250	Replication factor C subunit 2	RFC2	0.0366914	-0.0425568	0.00351344	0.00335789	12	12	12	46.6	46.6	46.6	39.157	0	78.756	1823700000	40	26.5322	25.9459	26.4226	25.9704	26.2122	26.2726
A3KMH1	A3KMH1	von Willebrand factor A domain-containing protein 8	VWA8	0.0725317	-0.0423174	0.107247	-0.186388	3	3	3	2.6	2.6	2.6	214.82	0	7.2103	124440000	3	23.6569	23.3005	23.3643	23.5085	22.7322	23.8523
Q8N5N7	Q8N5N7	39S ribosomal protein L50, mitochondrial	MRPL50	0.0693061	-0.0419207	0.530659	0.423171	5	5	5	48.1	48.1	48.1	18.325	0	48.714	964110000	21	25.9994	25.6095	25.724	25.8011	26.4566	25.9987
Q6P2Q9	Q6P2Q9	Pre-mRNA-processing-splicing factor 8	PRPF8	0.0527664	-0.0417442	0.241209	0.085186	21	21	21	14.8	14.8	14.8	273.6	0	62.821	1363800000	58	24.6689	24.8976	24.5121	24.9709	24.9256	24.8113
Q53EL6	Q53EL6	Programmed cell death protein 4	PDCD4	0.139931	-0.041646	0.0246732	-0.00297165	5	5	5	16.6	16.6	16.6	51.735	0	13.318	415440000	7	24.7283	24.6546	24.5539	24.7458	24.6791	24.6978
Q9UKV8;Q9UL18;Q9H9G7;Q9HCK5	Q9UKV8	Protein argonaute-2	AGO2	0.0736071	-0.0414476	0.653646	0.318813	7	7	7	11.6	11.6	11.6	97.207	0	19.256	253610000	10	24.3264	24.1146	24.0265	24.3316	24.3912	24.6874
Q9BQG0	Q9BQG0	Myb-binding protein 1A	MYBBP1A	0.0390312	-0.0412655	0.197143	0.203977	34	34	34	37.5	37.5	37.5	148.85	0	207.62	7181900000	160	27.7133	27.037	27.3269	27.3408	27.4338	27.7244
P34897	P34897	Serine hydroxymethyltransferase, mitochondrial	SHMT2	0.0362292	-0.0410385	0.0748894	0.0804844	23	23	22	58.7	58.7	56	55.992	0	215.73	18009000000	121	29.2291	28.5923	29.0407	28.6987	28.8348	29.1477
P29083	P29083	General transcription factor IIE subunit 1	GTF2E1	0.0321062	-0.0405598	0.268236	-0.569698	3	3	3	10.3	10.3	10.3	49.452	0	3.9865	175970000	7	24.3324	23.532	23.8598	23.9234	22.6978	24.0272
Q86U38	Q86U38	Nucleolar protein 9	NOP9	0.0523649	-0.0404167	0.65262	0.473266	10	10	10	26.1	26.1	26.1	69.437	0	71.746	1308200000	51	25.5403	25.0805	25.1719	25.3681	25.6408	25.9266
Q9BZI7	Q9BZI7	Regulator of nonsense transcripts 3B	UPF3B	0.0270762	-0.0400333	0.276618	0.222806	8	8	8	26.5	26.5	26.5	57.761	0	31.369	467830000	17	25.3582	24.7875	25.4031	24.6625	25.3704	25.2208
Q13442	Q13442	28 kDa heat- and acid-stable phosphoprotein	PDAP1	0.0252152	-0.0400276	0.226707	-0.216412	5	5	5	27.1	27.1	27.1	20.63	0	35.55	976060000	17	25.9194	26.6041	26.5875	25.856	26.0764	26.0143
Q01105;P0DME0	Q01105;P0DME0	Protein SET;Protein SETSIP	SET;SETSIP	0.0660286	-0.038764	0.452977	-0.256002	9	9	9	37.9	37.9	37.9	33.488	0	109.29	6090500000	46	28.191	28.4956	28.1869	28.4221	28.2362	27.9384
Q13283	Q13283	Ras GTPase-activating protein-binding protein 1	G3BP1	0.0905369	-0.0382051	0.346047	-0.0877581	8	8	8	24.7	24.7	24.7	52.164	0	42.441	1654800000	26	26.5888	26.7291	26.743	26.4984	26.508	26.6344
P61106	P61106	Ras-related protein Rab-14	RAB14	0.014713	-0.0379276	0.145801	-0.342157	4	4	4	33.5	33.5	33.5	23.897	0	31.306	430900000	9	24.4608	26.0521	25.0986	25.3384	24.7466	25.082
P33176;O60282;Q12840	P33176	Kinesin-1 heavy chain	KIF5B	0.02018	-0.0376081	0.0442995	-0.0720587	7	7	7	11.3	11.3	11.3	109.68	0	27.551	504720000	16	24.0878	25.1102	24.2768	24.846	24.6372	24.4167
O75369	O75369	Filamin-B	FLNB	0.0276424	-0.037158	0.348735	-0.36557	39	35	33	27.6	25.9	24.6	278.16	0	167.06	3001800000	70	25.0059	25.6333	24.9953	25.5696	25.1865	24.7215
Q9UI30	Q9UI30	Multifunctional methyltransferase subunit TRM112-like protein	TRMT112	0.0421362	-0.0368176	0.37764	0.322478	4	4	4	50.4	50.4	50.4	14.199	0	49.478	1613200000	11	27.4903	26.9382	27.2264	27.1285	27.6977	27.3758
O95049	O95049	Tight junction protein ZO-3	TJP3	0.0677681	-0.0362892	1.08016	0.427306	7	7	7	12.5	12.5	12.5	101.4	0	16.837	577680000	11	25.5055	25.259	25.4713	25.2207	25.7635	25.8557
P46926;Q8TDQ7	P46926	Glucosamine-6-phosphate isomerase 1	GNPDA1	0.0499198	-0.035861	0.12642	0.171191	10	10	10	52.6	52.6	52.6	32.668	0	68.162	1591100000	36	25.8765	25.4127	25.5978	25.6197	25.4142	26.2175
P30260	P30260	Cell division cycle protein 27 homolog	CDC27	0.101252	-0.0356779	0.91286	0.191143	5	5	5	10.1	10.1	10.1	91.866	0	6.9812	233000000	10	23.7191	23.5732	23.5169	23.7041	23.8483	23.8263
P55209	P55209	Nucleosome assembly protein 1-like 1	NAP1L1	0.0292471	-0.0349274	0.0511031	-0.059124	12	12	11	38.1	38.1	35.5	45.374	0	109.95	5655900000	54	27.7964	28.3667	27.7978	28.2954	28.2649	27.7799
Q9NTJ3	Q9NTJ3	Structural maintenance of chromosomes protein 4	SMC4	0.0623964	-0.0338631	0.318987	-0.207122	8	8	8	11.1	11.1	11.1	147.18	0	26.119	505670000	22	24.9602	24.7109	24.6756	24.9278	24.834	24.4228
P62917	P62917	60S ribosomal protein L8	RPL8	0.0308563	-0.0334473	0.545517	0.431202	7	7	7	30	30	30	28.024	0	36.895	1686700000	31	26.7834	26.2471	26.6974	26.2663	26.8167	27.0763
Q13596;O60749	Q13596	Sorting nexin-1	SNX1	0.00912202	-0.0330334	0.0545323	-0.187478	3	3	3	6.5	6.5	6.5	59.069	0	5.3482	114860000	3	22.1904	24.3978	23.0508	23.4713	23.2691	22.9442
Q6PI48	Q6PI48	Aspartate--tRNA ligase, mitochondrial	DARS2	0.0313714	-0.0328512	0.448316	-0.416541	5	5	5	11.9	11.9	11.9	73.562	0	36.566	432560000	16	24.8664	25.5273	25.2009	25.1271	24.8958	24.6648
P08621	P08621	U1 small nuclear ribonucleoprotein 70 kDa	SNRNP70	0.0392585	-0.0321035	1.11045	-0.088232	3	3	3	9.6	9.6	9.6	51.556	0	12.968	247490000	9	24.5046	24.4566	24.188	24.7091	24.4027	24.3821
O95602	O95602	DNA-directed RNA polymerase I subunit RPA1	POLR1A	0.0364992	-0.031517	0.801373	0.394128	4	4	4	4.1	4.1	4.1	194.81	0	3.8433	142210000	9	23.1704	22.8307	22.752	23.186	23.4497	23.3396
Q9P016	Q9P016	Thymocyte nuclear protein 1	THYN1	0.0230707	-0.0309935	0.193471	0.128425	10	10	10	49.8	49.8	49.8	25.697	0	36.682	1814900000	34	26.1935	25.7519	26.3025	25.5809	26.0186	26.1836
O60610	O60610	Protein diaphanous homolog 1	DIAPH1	0.106716	-0.0304298	0.433327	0.185972	27	27	27	30.9	30.9	30.9	141.35	0	186.29	3374500000	105	25.7953	25.764	25.6541	25.8443	25.8048	26.1264
Q9NQT5	Q9NQT5	Exosome complex component RRP40	EXOSC3	0.0425928	-0.0292501	0.448517	0.18786	3	3	3	25.8	25.8	25.8	29.572	0	7.7813	249560000	13	25.1587	25.0052	24.8461	25.2594	25.4077	25.1319
O43684	O43684	Mitotic checkpoint protein BUB3	BUB3	0.0208184	-0.0283909	0.211032	-0.253347	5	5	5	18.9	18.9	18.9	37.154	0	20.567	550780000	11	24.5384	25.3801	24.8506	25.0112	24.6196	24.7922
P46940;Q86VI3	P46940	Ras GTPase-activating-like protein IQGAP1	IQGAP1	0.09096	-0.0280828	0.508173	0.167951	65	65	63	55.1	55.1	54.1	189.25	0	323.31	10805000000	232	26.5	26.298	26.3498	26.392	26.4938	26.64
Q13155	Q13155	Aminoacyl tRNA synthase complex-interacting multifunctional protein 2	AIMP2	0.0424946	-0.0254602	0.931244	0.174878	9	9	9	47.8	47.8	47.8	35.348	0	48.191	1280800000	39	26.5405	26.6604	26.3923	26.7577	26.8024	26.7483
Q8TAE8	Q8TAE8	Growth arrest and DNA damage-inducible proteins-interacting protein 1	GADD45GIP1	0.112099	-0.0253515	0.981465	0.462092	5	5	5	35.1	35.1	35.1	25.384	0	16.769	626370000	20	25.1704	25.0274	25.1014	25.0456	25.4153	25.7066
P84090	P84090	Enhancer of rudimentary homolog	ERH	0.027236	-0.0249605	0.1766	0.0544624	3	3	3	29.8	29.8	29.8	12.259	0	70.736	917290000	16	26.5013	26.3107	26.6547	26.1073	26.4083	26.5126
Q9P035	Q9P035	Very-long-chain (3R)-3-hydroxyacyl-CoA dehydratase 3	HACD3	0.0224951	-0.0243864	0.439426	0.280075	4	4	4	15.5	15.5	15.5	43.159	0	17.646	340130000	13	24.6054	24.9371	24.4487	25.045	24.8778	25.2248
Q8TED0	Q8TED0	U3 small nucleolar RNA-associated protein 15 homolog	UTP15	0.0171491	-0.0243464	0.243021	0.276503	10	10	10	32.8	32.8	32.8	58.414	0	49.056	979250000	28	25.5329	24.7912	24.8931	25.3824	25.6185	25.2586
P08237	P08237	ATP-dependent 6-phosphofructokinase, muscle type	PFKM	0.0101275	-0.0219278	0.261901	-0.444271	5	4	4	8.1	6.9	6.9	85.182	0	11.511	296630000	9	23.7227	24.9562	24.0493	24.5856	23.8488	23.9415
Q14451	Q14451	Growth factor receptor-bound protein 7	GRB7	0.0137345	-0.0216837	0.135121	0.193851	6	6	6	17.3	17.3	17.3	59.68	0	32.203	582040000	22	25.0383	24.0632	24.5971	24.461	24.6652	24.824
Q9BTD8	Q9BTD8	RNA-binding protein 42	RBM42	0.0198145	-0.0214548	0.292906	0.253458	9	9	9	27.9	27.9	27.9	50.413	0	75.878	2801900000	48	27.5883	26.953	27.37	27.1284	27.5459	27.5023
Q8IXM3	Q8IXM3	39S ribosomal protein L41, mitochondrial	MRPL41	0.0206613	-0.0210419	0.014053	0.0156765	4	4	4	48.2	48.2	48.2	15.383	0	10.063	759060000	15	25.9855	25.486	25.5148	25.9146	25.9937	25.5091
Q14807	Q14807	Kinesin-like protein KIF22	KIF22	0.0195577	-0.0206432	0.0638948	0.067131	9	9	9	19.4	19.4	19.4	73.261	0	61.523	809370000	28	25.1418	24.5246	24.9326	24.6924	25.0516	24.749
Q9HC36	Q9HC36	rRNA methyltransferase 3, mitochondrial	RNMTL1	0.0179326	-0.0206385	0.431534	0.411735	15	15	15	39	39	39	47.019	0	160.35	4797100000	82	27.6581	26.9503	27.2149	27.3521	27.7768	27.655
P08708	P08708	40S ribosomal protein S17	RPS17	0.021472	-0.0197334	0.394925	0.314574	9	9	9	61.5	61.5	61.5	15.55	0	85.984	9199400000	49	29.5413	28.9635	29.2315	29.2339	29.6429	29.491
Q9H9C1	Q9H9C1	Spermatogenesis-defective protein 39 homolog	VIPAS39	0.0140768	-0.0192862	0.115374	-0.150947	3	3	3	6.9	6.9	6.9	57.005	0.00089888	2.5649	48424000	5	22.8932	22.086	22.3298	22.6109	22.1515	22.5258
Q13136;O75334;O75335;O75145	Q13136	Liprin-alpha-1	PPFIA1	0.0240098	-0.0186653	0.530159	0.242376	7	7	7	10.9	10.9	10.9	135.78	0	47.504	701910000	26	24.9943	24.6874	25.0132	24.6312	25.0047	25.1618
O95831	O95831	Apoptosis-inducing factor 1, mitochondrial	AIFM1	0.0478687	-0.0185061	0.597718	-0.199955	14	14	14	33	33	33	66.9	0	58.286	1457300000	40	25.7717	25.5548	25.5831	25.7064	25.5268	25.3998
P82912	P82912	28S ribosomal protein S11, mitochondrial	MRPS11	0.0138444	-0.0181379	0.0914818	0.105495	4	4	4	31.4	31.4	31.4	20.616	0	24.884	470460000	11	25.2936	24.5393	25.0555	24.7411	24.9416	25.1023
Q96T60	Q96T60	Bifunctional polynucleotide phosphatase/kinase;Polynucleotide 3-phosphatase;Polynucleotide 5-hydroxyl-kinase	PNKP	0.0193747	-0.0178137	0.482891	0.396485	17	17	17	56.8	56.8	56.8	57.076	0	84.42	2168100000	65	26.3496	25.7732	26.0543	26.0329	26.5713	26.3444
Q9H6K5	Q9H6K5	Proline-rich protein 36	PRR36	0.0263597	-0.0177078	0.27995	0.143389	8	8	8	10.3	10.3	10.3	132.75	0	56.597	920640000	25	25.9254	25.56	25.8331	25.6169	25.9295	25.8427
Q8TCS8	Q8TCS8	Polyribonucleotide nucleotidyltransferase 1, mitochondrial	PNPT1	0.0041684	-0.0176382	0.143043	-0.359134	3	3	3	7	7	7	85.95	0	5.412	59682000	5	22.0599	23.7778	21.9179	23.8845	22.6887	22.4307
Q03113	Q03113	Guanine nucleotide-binding protein subunit alpha-12	GNA12	0.0137173	-0.0173597	0.695276	0.750581	3	3	3	10.2	10.2	10.2	44.279	0	3.5241	155880000	12	23.481	22.8668	22.9087	23.4043	23.6675	24.1814
Q9Y657	Q9Y657	Spindlin-1	SPIN1	0.013909	-0.0169878	0.179575	0.151906	18	18	11	80.2	80.2	51.5	29.6	0	227.26	25510000000	147	29.6573	29.0615	29.5798	29.105	29.5292	29.4933
P56537	P56537	Eukaryotic translation initiation factor 6	EIF6	0.0397621	-0.0160398	0.510404	-0.19033	4	4	4	36.7	36.7	36.7	26.599	0	64.288	755560000	19	25.8712	26.1267	25.9637	26.0021	25.7496	25.8676
P53999	P53999	Activated RNA polymerase II transcriptional coactivator p15	SUB1	0.077425	-0.0160007	2.15838	-0.2343	8	8	8	42.5	42.5	42.5	14.395	0	49.412	2817000000	34	27.3263	27.3118	27.371	27.2351	27.103	27.0665
Q68E01	Q68E01	Integrator complex subunit 3	INTS3	0.0362346	-0.0153656	1.51895	-0.563354	3	3	3	6.3	6.3	6.3	118.07	0.000456	2.7979	55023000	4	22.6674	22.7829	22.5874	22.8322	22.0798	22.2439
O60762	O60762	Dolichol-phosphate mannosyltransferase subunit 1	DPM1	0.0092665	-0.0150795	0.102091	0.127146	4	4	4	23.5	23.5	23.5	29.634	0	18.145	266290000	19	23.7297	24.3158	23.5964	24.4189	23.8495	24.4503
E9PAV3;Q13765;Q9BZK3	E9PAV3;Q13765	Nascent polypeptide-associated complex subunit alpha, muscle-specific form;Nascent polypeptide-associated complex subunit alpha	NACA	0.0821922	-0.0133352	0.793717	0.0761776	5	5	5	3.4	3.4	3.4	205.42	0	63.746	2166400000	28	27.1312	27.1089	27.1594	27.054	27.2293	27.1632
Q09666	Q09666	Neuroblast differentiation-associated protein AHNAK	AHNAK	0.0155837	-0.013258	0.0696219	-0.0427694	75	75	75	33.7	33.7	33.7	629.09	0	248.04	8904800000	213	26.4207	26.8196	26.4312	26.7826	26.6088	26.5459
P35659	P35659	Protein DEK	DEK	0.0177115	-0.012558	0.416319	-0.0788088	5	5	5	14.4	14.4	14.4	42.674	0	20.525	1432000000	26	26.0636	26.1149	26.2972	25.8561	25.9441	26.0768
Q96JP5	Q96JP5	E3 ubiquitin-protein ligase ZFP91	ZFP91	0.00965143	-0.0113459	0.472536	0.184457	5	5	5	18.1	18.1	18.1	63.444	0	35.96	1517200000	22	27.0354	26.7669	27.2291	26.5504	27.0252	27.146
P51858	P51858	Hepatoma-derived growth factor	HDGF	0.0114412	-0.0111609	0.419933	-0.136739	17	17	15	72.1	72.1	67.9	26.788	0	213.91	13777000000	104	28.5859	28.8262	28.9735	28.4163	28.5929	28.5457
P24941	P24941	Cyclin-dependent kinase 2	CDK2	0.0321351	-0.01054	0.872188	0.229984	5	4	3	22.8	20.1	15.4	33.929	0	14.246	434070000	12	24.552	24.3683	24.4004	24.4988	24.7099	24.6703
P0DN76;Q01081;Q8WU68	P0DN76;Q01081	Splicing factor U2AF 35 kDa subunit	U2AF1	0.0128813	-0.0103884	0.0333658	0.033885	11	11	11	55.8	55.8	55.8	27.872	0	91.136	1888700000	35	27.0986	26.607	26.8943	26.7904	27.0964	26.6769
Q8N0Z3	Q8N0Z3	Spindle and centriole-associated protein 1	SPICE1	0.00653174	-0.00966549	0.454521	0.470678	4	4	4	6.5	6.5	6.5	96.263	0	16.137	216380000	11	24.1661	23.3885	23.526	24.0093	24.2819	24.2142
Q14683	Q14683	Structural maintenance of chromosomes protein 1A	SMC1A	0.0333952	-0.00828457	0.793805	-0.12145	13	13	13	13.1	13.1	13.1	143.23	0	29.093	587600000	19	24.3288	24.4371	24.3173	24.4321	24.2489	24.2741
P50990	P50990	T-complex protein 1 subunit theta	CCT8	0.00832632	-0.00825596	0.537737	-0.413069	21	21	21	46.5	46.5	46.5	59.62	0	81.143	4000100000	75	25.8768	26.4509	26.0456	26.2656	25.7121	25.7895
P25705	P25705	ATP synthase subunit alpha, mitochondrial	ATP5A1	0.00729242	-0.00823879	0.20706	-0.205689	26	26	26	57.1	57.1	57.1	59.75	0	303.57	14787000000	148	27.6967	28.3961	28.0285	28.0478	27.7801	27.9013
O60502	O60502	Protein O-GlcNAcase	MGEA5	0.00930732	-0.00774288	0.231231	0.107624	4	4	4	8.6	8.6	8.6	102.91	0	4.7836	41148000	6	22.4718	22.2788	22.1281	22.607	22.3455	22.6203
P51991	P51991	Heterogeneous nuclear ribonucleoprotein A3	HNRNPA3	0.0117053	-0.00733948	0.444465	0.14677	14	14	14	39.4	39.4	39.4	39.594	0	177.37	5331300000	67	27.767	27.8983	28.009	27.6416	27.8738	28.0851
Q8WWY3	Q8WWY3	U4/U6 small nuclear ribonucleoprotein Prp31	PRPF31	0.00737802	-0.00726986	0.207562	0.178168	15	15	15	43.3	43.3	43.3	55.455	0	92.045	3793300000	73	26.8926	26.2857	26.5502	26.6136	26.8119	26.7227
Q96PK6	Q96PK6	RNA-binding protein 14	RBM14	0.00518964	-0.00708294	0.345097	0.129706	10	10	10	19.9	19.9	19.9	69.491	0	70.388	2921400000	46	27.5786	27.303	27.8322	27.0353	27.5462	27.5948
Q16576	Q16576	Histone-binding protein RBBP7	RBBP7	0.00986219	-0.0063448	1.39948	-0.470852	11	5	5	39.3	28.9	28.9	47.82	0	52.813	1411500000	15	26.7796	26.9728	26.695	27.0447	26.4131	26.3975
P53618	P53618	Coatomer subunit beta	COPB1	0.00615658	-0.00617313	0.530122	-0.0427437	10	10	10	18.8	18.8	18.8	107.14	0	43.958	1206000000	31	25.3076	25.2743	24.9752	25.5944	25.2737	25.2228
Q9BUA3	Q9BUA3	Uncharacterized protein C11orf84	C11orf84	0.00571587	-0.0059557	0.414377	0.326615	18	18	18	73.2	73.2	73.2	41.036	0	256.1	14022000000	128	29.0315	28.4439	28.8637	28.5999	29.1021	29.0266
O75940	O75940	Survival of motor neuron-related-splicing factor 30	SMNDC1	0.00530765	-0.00574589	0.561173	0.323415	6	6	6	41.2	41.2	41.2	26.711	0	98.918	2746700000	34	27.4675	27.0541	27.518	26.9922	27.6505	27.518
O60828	O60828	Polyglutamine-binding protein 1	PQBP1	0.00346248	-0.00558949	0.215802	0.239984	8	8	8	52.5	52.5	52.5	30.472	0	56.276	2698400000	35	27.263	26.5005	27.1961	26.5563	27.005	27.2385
O95104	O95104	Splicing factor, arginine/serine-rich 15	SCAF4	0.00614189	-0.00484371	0.591018	0.382133	6	6	4	10.1	10.1	8.5	125.87	0	39.651	1065000000	32	25.9529	25.4673	25.6821	25.7284	26.082	26.1025
O75643	O75643	U5 small nuclear ribonucleoprotein 200 kDa helicase	SNRNP200	0.00565624	-0.00472546	0.202506	0.103567	20	20	20	13.8	13.8	13.8	244.5	0	105.2	1124300000	44	25.606	25.3061	25.2411	25.6616	25.4559	25.6634
P62318	P62318	Small nuclear ribonucleoprotein Sm D3	SNRPD3	0.00322869	-0.00429916	0.13651	0.147618	4	4	4	47.6	47.6	47.6	13.916	0	78.297	21240000000	57	31.0672	30.3286	30.8727	30.5145	30.7954	30.8956
Q14008	Q14008	Cytoskeleton-associated protein 5	CKAP5	0.00267283	-0.00373936	0.306275	0.168555	12	12	12	7.4	7.4	7.4	225.49	0	22.131	411900000	29	23.6773	24.0692	23.4857	24.2534	24.0956	23.988
Q16543	Q16543	Hsp90 co-chaperone Cdc37;Hsp90 co-chaperone Cdc37, N-terminally processed	CDC37	0.00178945	-0.00320911	0.053147	0.0742826	6	6	6	20.1	20.1	20.1	44.468	0	22.569	1044700000	20	25.6367	26.5364	25.7637	26.403	26.2139	26.1078
P63208	P63208	S-phase kinase-associated protein 1	SKP1	0.00204262	-0.00145054	0.131051	0.0939045	11	11	11	68.7	68.7	68.7	18.658	0	142.84	7125600000	71	28.2158	27.781	28.0199	27.974	28.2077	27.9769
P52272	P52272	Heterogeneous nuclear ribonucleoprotein M	HNRNPM	0.00977001	-0.00143337	0.359087	0.302876	26	26	26	53.3	53.3	53.3	77.515	0	139.55	6220900000	107	26.7279	26.7269	26.6804	26.7715	26.7155	27.345
Q13151	Q13151	Heterogeneous nuclear ribonucleoprotein A0	HNRNPA0	0.000655024	-0.000718117	0.367796	0.170893	8	8	8	40.7	40.7	40.7	30.84	0	185.3	6822500000	65	28.3093	27.9938	28.4485	27.8531	28.2499	28.3949
Q9BQ48	Q9BQ48	39S ribosomal protein L34, mitochondrial	MRPL34	0.000482969	-0.000531197	0.345387	0.246557	3	3	3	25	25	25	10.165	0	9.1204	341550000	12	25.4574	24.9623	25.4393	24.9793	25.3598	25.5529
Q9UJK0	Q9UJK0	Ribosome biogenesis protein TSR3 homolog	TSR3	0.000272355	-0.000404358	0.441845	0.469711	8	8	8	30.8	30.8	30.8	33.596	0	22.81	537220000	24	24.9592	24.216	24.8516	24.3228	24.9083	25.2064
Q9Y4Z0	Q9Y4Z0	U6 snRNA-associated Sm-like protein LSm4	LSM4	0.00011817	0.000105858	0.175772	0.128733	3	3	3	20.1	20.1	20.1	15.35	0	7.4503	341540000	15	24.594	25.053	24.6719	24.9754	24.8347	25.0699
Q08J23	Q08J23	tRNA (cytosine(34)-C(5))-methyltransferase	NSUN2	0.000310929	0.000159264	0.152968	0.0781946	25	25	25	46.5	46.5	46.5	86.47	0	124.23	3948100000	100	26.8787	26.6345	26.6574	26.856	26.9641	26.7054
Q12905	Q12905	Interleukin enhancer-binding factor 2	ILF2	0.000476619	0.000188828	0.148925	0.0432634	12	12	12	43.8	43.8	43.8	43.062	0	70.547	3735000000	55	26.9876	27.1885	27.0195	27.157	27.1223	27.1403
P31942	P31942	Heterogeneous nuclear ribonucleoprotein H3	HNRNPH3	0.000322933	0.000201225	0.0187677	0.0101185	6	6	6	31.2	31.2	31.2	36.926	0	49.209	787550000	20	25.6634	25.9587	25.9331	25.6894	25.9034	25.7389
P05387	P05387	60S acidic ribosomal protein P2	RPLP2	0.00608229	0.000782013	0.70481	0.171133	7	7	7	73.9	73.9	73.9	11.665	0	84.048	4016200000	34	27.4716	27.5362	27.4815	27.5278	27.5911	27.7589
Q96EK5	Q96EK5	KIF1-binding protein	KIAA1279	0.011928	0.00140476	0.418967	-0.960629	3	3	3	8.9	8.9	8.9	71.813	0	6.1683	155130000	11	23.9498	23.9908	23.9413	24.002	23.8715	22.1478
P84103	P84103	Serine/arginine-rich splicing factor 3	SRSF3	0.00200433	0.00182343	0.0916943	0.0612679	5	5	4	34.8	34.8	34.8	19.329	0	26.249	2055600000	21	26.9139	27.2675	27.3096	26.8754	27.0153	27.2886
Q9HB71	Q9HB71	Calcyclin-binding protein	CACYBP	0.00332488	0.00294685	0.188986	-0.148016	11	11	11	62.3	62.3	62.3	26.21	0	90.139	3494700000	57	26.3394	26.8856	26.6089	26.622	26.4152	26.5138
P16402	P16402	Histone H1.3	HIST1H1D	0.00546819	0.00408363	0.391078	0.350154	13	4	4	41.2	13.6	13.6	22.35	0	16.904	2095100000	17	28.1001	27.7303	28.0574	27.7812	27.9852	28.5455
P48634	P48634	Protein PRRC2A	PRRC2A	0.00391844	0.00411034	0.360802	0.217582	28	28	28	21.7	21.7	21.7	228.86	0	147.93	5656600000	115	27.4212	26.971	27.4327	26.9677	27.4104	27.417
Q9BWS9	Q9BWS9	Chitinase domain-containing protein 1	CHID1	0.00305687	0.00425148	0.0921814	0.114293	7	7	7	33.1	33.1	33.1	44.94	0	41.153	729380000	27	25.545	24.716	25.2438	25.0258	25.2295	25.2601
O14579	O14579	Coatomer subunit epsilon	COPE	0.00271129	0.00443077	0.048543	0.0460358	7	7	7	49.4	49.4	49.4	34.482	0	31.279	659110000	20	25.4467	26.0355	25.3372	26.1539	25.8708	25.7034
Q9BRZ2	Q9BRZ2	E3 ubiquitin-protein ligase TRIM56	TRIM56	0.00370461	0.00477886	0.127318	0.1499	4	4	4	7.4	7.4	7.4	81.487	0	23.931	316190000	17	24.9445	24.1489	24.5565	24.5463	24.764	24.6292
Q9H9J2	Q9H9J2	39S ribosomal protein L44, mitochondrial	MRPL44	0.00744657	0.00562668	0.664313	0.424292	6	6	6	20.5	20.5	20.5	37.535	0	25.191	494380000	18	24.921	24.455	24.6718	24.7154	25.0635	25.161
Q969G3	Q969G3	SWI/SNF-related matrix-associated actin-dependent regulator of chromatin subfamily E member 1	SMARCE1	0.0176397	0.00599289	0.227422	-0.192296	3	3	3	9.7	9.7	9.7	46.649	0	20.411	247670000	7	24.2646	24.1907	24.1339	24.3334	24.3377	23.733
P98179	P98179	RNA-binding protein 3	RBM3	0.00607125	0.00625038	0.573624	-0.492727	3	3	3	41.4	41.4	41.4	17.17	0	20.939	917910000	18	25.9809	26.5852	26.1891	26.3895	25.9052	25.6755
P61011	P61011	Signal recognition particle 54 kDa protein	SRP54	0.0081374	0.00651741	0.385049	0.205269	13	13	13	35.7	35.7	35.7	55.704	0	55.522	1900500000	43	26.1108	25.7186	25.7691	26.0733	26.1575	26.0825
Q9UIS9	Q9UIS9	Methyl-CpG-binding domain protein 1	MBD1	0.0120082	0.00695324	0.178864	0.215874	4	4	4	12.1	12.1	12.1	66.606	0	20.22	447240000	11	25.2766	24.9181	25.1229	25.0856	25.6992	24.9271
P53621	P53621	Coatomer subunit alpha;Xenin;Proxenin	COPA	0.0113016	0.00788116	0.105958	0.0459871	27	27	27	32.4	32.4	32.4	138.34	0	91.026	3045900000	84	25.4043	25.5875	25.3072	25.7003	25.4274	25.6564
Q9H3M7	Q9H3M7	Thioredoxin-interacting protein	TXNIP	0.00778844	0.00835323	0.220641	0.259799	9	9	9	45.5	45.5	45.5	43.661	0	76.917	819470000	31	25.4952	24.8307	25.1772	25.1655	25.6846	25.1609
Q9HCE1	Q9HCE1	Putative helicase MOV-10	MOV10	0.00587793	0.00836754	0.211454	0.273866	12	12	12	17.8	17.8	17.8	113.67	0	43.984	861040000	24	25.1264	24.248	24.6673	24.7238	24.8127	25.1094
P07305	P07305	Histone H1.0;Histone H1.0, N-terminally processed	H1F0	0.00635482	0.00875187	0.0972354	0.124457	6	6	6	27.8	27.8	27.8	20.863	0	36.047	2033900000	32	28.143	27.2912	27.7159	27.7358	27.7836	27.8995
Q13573	Q13573	SNW domain-containing protein 1	SNW1	0.00972984	0.00885201	0.0278161	-0.0308752	7	7	7	22.9	22.9	22.9	61.494	0	31.634	573930000	17	25.0687	24.5828	24.6905	24.9788	25.0486	24.5412
P52292	P52292	Importin subunit alpha-1	KPNA2	0.00774783	0.00894833	0.103683	0.0987501	23	23	23	63.1	63.1	63.1	57.861	0	231.14	13157000000	143	28.7296	28.092	28.5823	28.2572	28.5498	28.4693
P35606	P35606	Coatomer subunit beta	COPB2	0.0128456	0.0120649	0.249191	-0.193865	15	15	15	23.5	23.5	23.5	102.49	0	63.259	1434200000	44	25.0525	25.5829	25.2062	25.4534	25.2211	25.0266
P0DMV9;P0DMV8	P0DMV9;P0DMV8	Heat shock 70 kDa protein 1B;Heat shock 70 kDa protein 1A	HSPA1B;HSPA1A	0.0420994	0.0122471	0.489836	-0.0708466	37	34	19	69.7	66.3	36.5	70.051	0	323.31	64118000000	232	30.2331	30.2927	30.3636	30.1867	30.1464	30.2377
Q8IY81	Q8IY81	pre-rRNA processing protein FTSJ3	FTSJ3	0.00769461	0.0135231	0.166769	0.277576	13	13	13	28.2	28.2	28.2	96.557	0	83.513	2080800000	42	26.8059	25.7406	26.3995	26.174	26.3127	26.7889
P20042	P20042	Eukaryotic translation initiation factor 2 subunit 2	EIF2S2	0.0155062	0.0137215	0.00462219	0.00401497	17	17	17	54.1	54.1	54.1	38.388	0	148.38	6216000000	76	28.2649	27.744	28.1109	27.9255	27.9446	28.0723
P42285	P42285	Superkiller viralicidic activity 2-like 2	SKIV2L2	0.01635	0.0141144	0.63836	0.397061	16	16	16	22.1	22.1	22.1	117.8	0	52.455	966250000	54	25.0919	24.6499	24.73	25.0401	25.3406	25.1954
P52434	P52434	DNA-directed RNA polymerases I, II, and III subunit RPABC3	POLR2H	0.0108238	0.0147333	0.047172	-0.0582237	4	4	4	32	32	32	17.143	0	14.811	218610000	14	24.4833	25.2573	25.056	24.714	24.7198	24.9044
P49757	P49757	Protein numb homolog	NUMB	0.0166791	0.0161247	0.178777	-0.0495157	5	5	5	9.5	9.5	9.5	70.803	0	26.665	634890000	22	25.3571	25.2032	25.5888	25.0038	25.2908	25.1705
O15091	O15091	Mitochondrial ribonuclease P protein 3	KIAA0391	0.0141594	0.0164394	0.0425612	-0.0569057	8	8	8	18.2	18.2	18.2	67.315	0	27.052	713120000	12	25.3137	24.5923	25.0026	24.9364	24.6636	25.1287
Q4KWH8;O75038	Q4KWH8	1-phosphatidylinositol 4,5-bisphosphate phosphodiesterase eta-1	PLCH1	0.0123836	0.0165701	0.188833	0.226316	14	14	14	10.3	10.3	10.3	189.22	0	59.02	1036900000	36	25.4023	24.5859	24.9273	25.0941	25.1032	25.3377
Q8N7H5	Q8N7H5	RNA polymerase II-associated factor 1 homolog	PAF1	0.0575042	0.0176344	0.202162	-0.414676	4	4	4	10.4	10.4	10.4	59.975	0	13.767	131460000	10	23.6211	23.5094	23.5002	23.6656	23.8797	22.4215
Q9NRL2	Q9NRL2	Bromodomain adjacent to zinc finger domain protein 1A	BAZ1A	0.022048	0.0182333	0.259336	0.191538	12	12	12	11.3	11.3	11.3	178.7	0	33.232	962070000	42	25.5457	25.0258	25.2938	25.3142	25.5467	25.4078
Q96R06	Q96R06	Sperm-associated antigen 5	SPAG5	0.0178257	0.0183659	0.31402	0.110379	6	6	6	9.4	9.4	9.4	134.42	0	12.547	194260000	14	23.8605	23.6087	23.4559	24.0501	23.8125	23.8775
P60900	P60900	Proteasome subunit alpha type-6	PSMA6	0.019896	0.0208941	0.559742	-0.466434	4	4	4	21.5	21.5	21.5	27.399	0	20.115	659590000	18	25.2943	25.9203	25.525	25.7314	25.118	25.1637
Q13428	Q13428	Treacle protein	TCOF1	0.0275971	0.0214224	0.240859	-0.187665	3	3	3	2.8	2.8	2.8	152.1	0	8.6191	75944000	3	23.5111	23.0245	23.2559	23.3225	22.9374	23.2228
P35637;Q92804	P35637	RNA-binding protein FUS	FUS	0.0333929	0.0218258	0.187363	0.0507193	8	8	8	20	20	20	53.425	0	68.746	3933900000	51	27.0031	27.1921	27.3047	26.9342	27.1646	27.132
Q15369	Q15369	Transcription elongation factor B polypeptide 1	TCEB1	0.038126	0.0223122	0.115454	0.041749	4	4	4	50	50	50	12.473	0	70.429	1440500000	26	27.1341	26.9162	27.1995	26.8954	27.0099	27.1239
P62995	P62995	Transformer-2 protein homolog beta	TRA2B	0.0420532	0.0225973	0.0702589	0.0219278	3	3	3	13.9	13.9	13.9	33.665	0	13.398	340860000	9	24.7945	24.9883	25.0566	24.7714	24.8796	24.9471
Q92499	Q92499	ATP-dependent RNA helicase DDX1	DDX1	0.0322986	0.0227757	0.315019	0.204371	27	27	27	46.8	46.8	46.8	82.431	0	226.54	6901000000	131	27.6601	27.2185	27.4237	27.5004	27.5497	27.7376
Q92820	Q92820	Gamma-glutamyl hydrolase	GGH	0.00859606	0.0229101	0.539006	0.210965	4	4	4	18.9	18.9	18.9	35.964	0	8.1012	220360000	12	24.2838	24.0083	23.3541	24.9838	24.41	24.304
Q86UE4	Q86UE4	Protein LYRIC	MTDH	0.0159385	0.0242462	0.187127	0.24561	4	4	4	11.3	11.3	11.3	63.836	0	8.2686	264280000	10	23.6957	24.6191	24.0679	24.2954	24.3498	24.4562
Q14011	Q14011	Cold-inducible RNA-binding protein	CIRBP	0.0522799	0.0261068	0.551908	0.24736	4	4	4	38.4	38.4	38.4	18.648	0	89.745	3473200000	22	27.6356	27.6096	27.8099	27.4875	28.0384	27.7016
Q14978	Q14978	Nucleolar and coiled-body phosphoprotein 1	NOLC1	0.0281358	0.0292034	0.240239	0.126897	5	5	5	9.7	9.7	9.7	73.602	0	13.317	427710000	20	25.2041	25.0446	24.8348	25.4723	25.425	25.0775
P82663	P82663	28S ribosomal protein S25, mitochondrial	MRPS25	0.0256148	0.0297117	0.43376	0.429931	6	6	6	35.8	35.8	35.8	20.116	0	23.028	468330000	24	25.1245	24.4628	24.6663	24.9803	25.0511	25.396
P05114	P05114	Non-histone chromosomal protein HMG-14	HMGN1	0.0225455	0.0299253	0.202172	-0.259018	4	4	4	37	37	37	10.659	0	52.197	1420300000	21	27.0455	26.7148	27.2937	26.5264	27.0469	26.1954
P17028	P17028	Zinc finger protein 24	ZNF24	0.0198122	0.0299845	0.19485	0.187311	11	11	11	51.6	51.6	51.6	42.155	0	81.528	1971400000	52	26.3613	25.6876	26.3893	25.7196	26.2686	26.155
Q9BRJ2	Q9BRJ2	39S ribosomal protein L45, mitochondrial	MRPL45	0.0237291	0.0302391	0.170026	0.213382	6	6	6	29.7	29.7	29.7	35.351	0	11.634	731560000	17	25.6118	24.8316	25.1566	25.3473	25.2302	25.64
Q01650;Q9UM01;Q92536	Q01650	Large neutral amino acids transporter small subunit 1	SLC7A5	0.0321233	0.0315733	0.154595	-0.136453	6	6	6	13	13	13	55.01	0	55.593	2287900000	34	27.0158	27.6235	27.4237	27.2787	27.1365	27.2299
Q92900	Q92900	Regulator of nonsense transcripts 1	UPF1	0.0769019	0.0318966	0.0790814	0.0403061	15	15	15	21.3	21.3	21.3	124.34	0	45.591	1031300000	29	24.7887	24.9066	25.0034	24.7557	24.7298	25.0461
P08047	P08047	Transcription factor Sp1	SP1	0.0230749	0.0325089	0.0213168	-0.0336704	5	5	5	12.2	12.2	12.2	80.692	0	126.44	3132300000	17	28.3122	27.5404	28.1776	27.74	28.205	27.5802
Q13813	Q13813	Spectrin alpha chain, non-erythrocytic 1	SPTAN1	0.054879	0.0326633	0.370637	0.0950518	38	38	38	23.3	23.3	23.3	284.54	0	206.69	2596400000	91	25.0618	25.2525	25.0218	25.3579	25.2624	25.242
O94906	O94906	Pre-mRNA-processing factor 6	PRPF6	0.0342195	0.0330257	0.362462	0.258413	5	5	5	7.4	7.4	7.4	106.92	0	12.912	252220000	11	23.9429	23.4246	23.5516	23.8819	23.8814	24.0029
O43615	O43615	Mitochondrial import inner membrane translocase subunit TIM44	TIMM44	0.0551544	0.0351582	1.37871	0.556699	4	4	4	12.6	12.6	12.6	51.355	0	6.1041	345640000	9	25.092	25.3214	25.4141	25.0696	25.7891	25.7377
Q99623	Q99623	Prohibitin-2	PHB2	0.0490576	0.035285	0.835684	-0.171248	10	10	10	38.1	38.1	38.1	33.296	0	76.24	2778900000	41	26.8796	27.0261	26.7677	27.2085	26.7902	26.773
P24752	P24752	Acetyl-CoA acetyltransferase, mitochondrial	ACAT1	0.0155035	0.0358334	0.633614	-0.689923	3	3	3	14.5	14.5	14.5	45.199	0	13.046	116840000	7	23.2839	24.0566	23.0961	24.3161	23.1096	22.851
P46459	P46459	Vesicle-fusing ATPase	NSF	0.025308	0.0359697	0.26678	-0.161449	6	6	6	13.4	13.4	13.4	82.593	0	17.923	309040000	9	23.969	24.3852	23.8157	24.6104	24.0899	23.9414
Q14CB8	Q14CB8	Rho GTPase-activating protein 19	ARHGAP19	0.0236574	0.0370007	0.0734146	-0.110627	6	6	6	19	19	19	55.756	0	16.452	322870000	11	24.5015	23.5244	24.1148	23.9851	23.9929	23.8118
O94761	O94761	ATP-dependent DNA helicase Q4	RECQL4	0.0339816	0.0372629	0.249048	0.235774	6	6	6	8.6	8.6	8.6	133.07	0	15.53	373070000	11	24.632	23.96	24.4281	24.2385	24.6043	24.4593
P50991	P50991	T-complex protein 1 subunit delta	CCT4	0.0507237	0.0386848	0.374227	-0.252991	22	22	22	58.6	58.6	58.6	57.924	0	276.71	7568200000	99	27.7977	28.2733	28.0089	28.1395	27.6966	27.8684
P35232	P35232	Prohibitin	PHB	0.0483974	0.0402374	0.185123	0.0658655	10	10	10	58.5	58.5	58.5	29.804	0	112.11	2276100000	58	26.1373	26.3592	26.0442	26.5328	26.3736	26.2547
Q9Y262	Q9Y262	Eukaryotic translation initiation factor 3 subunit L	EIF3L	0.069398	0.0418549	0.756418	0.227294	14	14	14	33.3	33.3	33.3	66.726	0	95.279	1771500000	56	27.2076	27.0183	26.9807	27.3289	27.3966	27.2838
P15311;P26038	P15311	Ezrin	EZR	0.111454	0.0426998	0.275553	0.12838	19	19	12	36.2	36.2	23.7	69.412	0	73.778	58620000000	57	33.0984	33.3582	33.2721	33.2699	33.2462	33.4672
Q86UP2	Q86UP2	Kinectin	KTN1	0.0489332	0.0427704	0.187913	-0.159411	9	9	9	9.4	9.4	9.4	156.27	0	28.842	520570000	21	24.0703	24.6248	24.3378	24.4429	24.304	24.0723
Q13435	Q13435	Splicing factor 3B subunit 2	SF3B2	0.0567161	0.0429325	0.334232	-0.233247	11	11	11	20.8	20.8	20.8	100.23	0	117.01	1582600000	42	25.4549	25.9367	25.7892	25.6883	25.5583	25.3668
Q9NYK5	Q9NYK5	39S ribosomal protein L39, mitochondrial	MRPL39	0.0534044	0.0431004	0.689977	0.570571	5	5	5	19.2	19.2	19.2	38.711	0	16.606	556480000	12	25.2054	24.7026	24.9247	25.0694	25.3484	25.7007
P63151;Q66LE6;Q00005	P63151;Q66LE6	Serine/threonine-protein phosphatase 2A 55 kDa regulatory subunit B alpha isoform;Serine/threonine-protein phosphatase 2A 55 kDa regulatory subunit B delta isoform	PPP2R2A;PPP2R2D	0.0430753	0.0435219	0.221331	-0.165449	5	5	5	16.3	16.3	16.3	51.691	0	21.434	587220000	23	25.0963	25.6045	25.1922	25.5957	25.272	25.0979
P08559;P29803	P08559	Pyruvate dehydrogenase E1 component subunit alpha, somatic form, mitochondrial	PDHA1	0.0944795	0.0439014	0.00386441	0.000660896	6	6	6	17.9	17.9	17.9	43.295	0	19.405	323270000	12	24.0492	23.9788	23.9062	24.2096	24.0539	23.9754
O15160	O15160	DNA-directed RNA polymerases I and III subunit RPAC1	POLR1C	0.0320435	0.0444775	0.181792	0.210317	5	5	5	24.6	24.6	24.6	39.249	0	18.275	250490000	17	24.5492	24.264	24.0337	24.8684	24.9998	24.234
Q6P6C2	Q6P6C2	RNA demethylase ALKBH5	ALKBH5	0.0625531	0.0446091	0.144372	0.131638	5	5	5	23.6	23.6	23.6	44.255	0	46.315	465130000	21	24.5589	24.1296	24.4795	24.2982	24.7074	24.2445
Q8TCY9	Q8TCY9	Up-regulator of cell proliferation	URGCP	0.0525765	0.0454931	0.651054	0.619763	5	5	5	6.4	6.4	6.4	104.99	0	12.721	155090000	14	23.0666	22.5384	22.7541	22.9419	23.1844	23.6601
P25398	P25398	40S ribosomal protein S12	RPS12	0.0487391	0.0457163	0.422617	0.277735	5	5	5	55.3	55.3	55.3	14.515	0	35.076	1098200000	27	26.2288	25.7346	26.2025	25.8524	26.2522	26.2667
Q99700	Q99700	Ataxin-2	ATXN2	0.0298717	0.046958	0.049352	-0.0547161	6	6	6	9.2	9.2	9.2	140.28	0	20.511	181940000	11	24.4098	23.696	24.4478	23.752	23.9689	24.0276
Q9H6F5	Q9H6F5	Coiled-coil domain-containing protein 86	CCDC86	0.0266997	0.0478888	0.148821	0.107318	7	7	7	30	30	30	40.235	0	45.593	1977500000	41	26.9611	26.4621	27.2686	26.2505	26.7988	26.8391
P31689	P31689	DnaJ homolog subfamily A member 1	DNAJA1	0.163102	0.0497293	0.168932	0.040184	12	12	12	48.4	48.4	48.4	44.868	0	84.104	2083400000	54	26.2528	26.3394	26.4434	26.2484	26.4077	26.265
O15297	O15297	Protein phosphatase 1D	PPM1D	0.0545083	0.0504103	0.30187	0.246902	3	3	3	9.4	9.4	9.4	66.674	0	17.709	198390000	13	24.6586	24.0601	24.4325	24.387	24.5684	24.6441
Q7KZF4	Q7KZF4	Staphylococcal nuclease domain-containing protein 1	SND1	0.0228809	0.0510511	0.0529495	-0.113906	10	10	10	17.8	17.8	17.8	102	0	30.282	540290000	9	23.6195	25.0137	24.2809	24.4544	24.2025	24.2028
Q9NXG2	Q9NXG2	THUMP domain-containing protein 1	THUMPD1	0.0571403	0.051693	0.0703191	0.0617294	12	12	12	45	45	45	39.315	0	72.551	3496500000	39	27.715	27.1468	27.5591	27.406	27.544	27.4412
Q9UK33	Q9UK33	Zinc finger protein 580	ZNF580	0.0445028	0.0528507	0.675922	0.352911	3	3	3	30.2	30.2	30.2	18.756	0	8.3403	290750000	10	24.7206	24.3324	24.9083	24.2505	24.8881	24.8707
P62140	P62140	Serine/threonine-protein phosphatase PP1-beta catalytic subunit	PPP1CB	0.184592	0.0537758	0.164179	0.0454559	8	3	3	31.5	15.6	15.6	37.186	0	10.404	235550000	9	24.947	25.1406	25.0623	25.1329	25.0941	25.0845
Q8NC51	Q8NC51	Plasminogen activator inhibitor 1 RNA-binding protein	SERBP1	0.0791297	0.0544558	0.310059	-0.354838	5	5	5	16.7	16.7	16.7	44.965	0	15.101	788880000	16	26.4728	26.0429	26.2364	26.3881	26.2671	25.5388
Q8ND56	Q8ND56	Protein LSM14 homolog A	LSM14A	0.0938867	0.0545979	0.410148	0.0933027	9	9	9	23.5	23.5	23.5	50.529	0	42.948	1662600000	29	25.954	25.9077	26.1789	25.792	25.9419	26.1064
P49458	P49458	Signal recognition particle 9 kDa protein	SRP9	0.039808	0.0547409	0.412379	0.323683	4	4	4	43	43	43	10.112	0	47.569	11818000000	37	30.3498	29.78	30.4552	29.7841	30.4647	30.3125
O75934	O75934	Pre-mRNA-splicing factor SPF27	BCAS2	0.0742554	0.0551567	0.12555	0.103568	7	7	7	48.9	48.9	48.9	26.131	0	73.603	1066600000	32	25.7242	25.2362	25.5585	25.5122	25.7259	25.4416
A6NHR9	A6NHR9	Structural maintenance of chromosomes flexible hinge domain-containing protein 1	SMCHD1	0.049538	0.0555525	0.92663	0.251833	6	6	6	3.5	3.5	3.5	226.37	0	18.206	234080000	15	23.3965	23.4968	23.1434	23.861	23.6174	23.7796
O15347	O15347	High mobility group protein B3	HMGB3	0.036119	0.0561829	0.196639	-0.263197	6	6	6	32	32	32	22.98	0	28.649	971430000	20	25.5458	26.4975	26.2185	25.9372	25.7693	25.7476
Q9UBM7	Q9UBM7	7-dehydrocholesterol reductase	DHCR7	0.0321351	0.0565901	0.380809	-1.17777	5	5	5	9.3	9.3	9.3	54.489	0	11.336	294200000	10	23.7981	24.8973	24.2988	24.5097	22.1508	24.189
Q7Z417	Q7Z417	Nuclear fragile X mental retardation-interacting protein 2	NUFIP2	0.0720712	0.0569611	1.40179	0.266398	4	4	4	9.4	9.4	9.4	76.12	0	28.082	347060000	19	24.8038	24.7015	25.0648	24.5544	24.9997	25.0384
P29692	P29692	Elongation factor 1-delta	EEF1D	0.0538841	0.0576963	0.0938764	-0.085928	10	10	10	47	47	47	31.121	0	133.69	4845800000	51	27.6041	28.2168	27.8047	28.1316	27.8129	27.8361
Q01844	Q01844	RNA-binding protein EWS	EWSR1	0.0480962	0.0603838	0.10572	-0.10701	7	7	7	13.9	13.9	13.9	68.477	0	117.16	4615800000	37	27.8606	27.5429	28.1347	27.3895	27.2919	27.8975
Q92615	Q92615	La-related protein 4B	LARP4B	0.0971631	0.0606565	0.528774	0.398901	4	4	4	7.7	7.7	7.7	80.551	0	30.118	242530000	13	24.5267	24.1108	24.4059	24.353	24.9119	24.5235
Q15029	Q15029	116 kDa U5 small nuclear ribonucleoprotein component	EFTUD2	0.0778108	0.0609856	0.356106	0.112926	17	16	16	26	25	25	109.43	0	56.189	1083200000	49	24.7146	24.5557	24.4493	24.943	24.8357	24.6605
P33993	P33993	DNA replication licensing factor MCM7	MCM7	0.0381987	0.0619631	0.161245	-0.20242	21	21	21	37.8	37.8	37.8	81.307	0	81.448	2000600000	67	25.1451	25.9827	25.3201	25.9316	25.4923	25.2307
Q5T440	Q5T440	Putative transferase CAF17, mitochondrial	IBA57	0.10346	0.0622396	0.237933	0.0892162	5	5	5	33.7	33.7	33.7	38.155	0	14.832	275900000	17	24.0604	23.8269	24.1718	23.8399	23.9638	24.1018
Q8WWK9	Q8WWK9	Cytoskeleton-associated protein 2	CKAP2	0.0368675	0.0622931	0.0619987	0.0982485	6	6	6	10.7	10.7	10.7	76.986	0	27.206	308240000	19	24.7713	23.7432	24.4831	24.1561	24.2952	24.4158
O75821	O75821	Eukaryotic translation initiation factor 3 subunit G	EIF3G	0.112184	0.0634356	0.0226744	-0.0141907	5	5	5	19.7	19.7	19.7	35.611	0	43.135	418460000	13	24.7086	25.0651	24.8794	25.0212	24.9565	24.7889
P62308;A8MWD9	P62308;A8MWD9	Small nuclear ribonucleoprotein G;Putative small nuclear ribonucleoprotein G-like protein 15	SNRPG;SNRPGP15	0.086231	0.0635824	0.558144	0.411362	3	3	3	26.3	26.3	26.3	8.496	0	12.768	5759800000	21	29.1242	28.6451	28.8943	29.0022	29.1557	29.4363
O15294	O15294	UDP-N-acetylglucosamine--peptide N-acetylglucosaminyltransferase 110 kDa subunit	OGT	0.144161	0.0635939	0.453693	0.175344	10	10	10	12.9	12.9	12.9	116.92	0	36.914	435850000	30	24.581	24.309	24.439	24.5781	24.6726	24.5681
Q96T76	Q96T76	MMS19 nucleotide excision repair protein homolog	MMS19	0.0616868	0.0646544	0.209613	-0.192312	3	3	3	5.9	5.9	5.9	113.29	0	4.1494	51673000	8	22.1482	22.7108	22.2993	22.6891	22.4062	22.0683
Q9BY77	Q9BY77	Polymerase delta-interacting protein 3	POLDIP3	0.0511049	0.0647526	0.305142	0.326448	5	5	5	19.2	19.2	19.2	46.089	0	29.851	625450000	15	25.6834	24.9467	25.5596	25.1999	25.7837	25.4993
P09496	P09496	Clathrin light chain A	CLTA	0.299801	0.0658846	0.0655748	-0.0298672	3	3	3	9.7	9.7	9.7	27.076	0	6.8622	199010000	10	24.8387	24.6906	24.7977	24.8633	24.8643	24.6052
P55265	P55265	Double-stranded RNA-specific adenosine deaminase	ADAR	0.0513804	0.0661516	0.526393	0.56028	13	13	13	16.2	16.2	16.2	136.06	0	47.295	1118300000	22	26.2562	25.4615	25.7998	26.0503	26.3618	26.4765
Q16763	Q16763	Ubiquitin-conjugating enzyme E2 S	UBE2S	0.314494	0.0673618	0.533961	0.281162	3	3	3	22.1	22.1	22.1	23.845	0	11.815	302050000	11	24.488	24.6423	24.6505	24.6145	24.6633	25.0293
Q01130;Q9BRL6	Q01130;Q9BRL6	Serine/arginine-rich splicing factor 2;Serine/arginine-rich splicing factor 8	SRSF2;SRSF8	0.0663181	0.0676765	0.18608	-0.121245	4	4	4	21.7	21.7	21.7	25.476	0	41.189	1750800000	27	27.2341	26.7858	27.3259	26.8293	26.9429	26.8345
Q13405	Q13405	39S ribosomal protein L49, mitochondrial	MRPL49	0.107675	0.0689096	0.629416	0.335448	4	4	4	28.3	28.3	28.3	19.198	0	31.206	451110000	15	24.9943	24.9117	25.2344	24.8094	25.4837	25.0933
Q9NZC9	Q9NZC9	SWI/SNF-related matrix-associated actin-dependent regulator of chromatin subfamily A-like protein 1	SMARCAL1	0.15381	0.068984	0.368769	0.391543	6	6	6	7.1	7.1	7.1	105.94	0	7.8281	180860000	9	23.8447	23.5329	23.7661	23.7495	23.7154	24.4452
Q9NP97;Q8TF09	Q9NP97;Q8TF09	Dynein light chain roadblock-type 1;Dynein light chain roadblock-type 2	DYNLRB1;DYNLRB2	0.063789	0.0691786	0.70667	0.214102	4	4	4	60.4	60.4	60.4	10.921	0	22.813	560690000	15	25.4001	25.2846	25.0616	25.7616	25.6526	25.4603
Q9P206	Q9P206	Uncharacterized protein KIAA1522	KIAA1522	0.080042	0.0693226	0.436189	0.336583	3	3	3	7.1	7.1	7.1	107.09	0	10.681	315440000	11	24.9652	24.4132	24.8374	24.6796	25.1164	24.9351
Q9NRX2	Q9NRX2	39S ribosomal protein L17, mitochondrial	MRPL17	0.0406844	0.0699911	0.368664	0.543009	7	7	7	37.7	37.7	37.7	20.05	0	28.758	599840000	30	24.6564	23.5716	24.2823	24.0857	24.7509	24.5631
O00159	O00159	Unconventional myosin-Ic	MYO1C	0.0439729	0.0701971	1.10819	0.17875	5	5	5	6.8	6.8	6.8	121.68	0	15.029	200800000	9	23.7868	23.8744	23.3896	24.412	23.9794	24.0393
P39656	P39656	Dolichyl-diphosphooligosaccharide--protein glycosyltransferase 48 kDa subunit	DDOST	0.0405411	0.0703926	0.0674772	-0.0994139	9	9	9	33.8	33.8	33.8	50.8	0	49.43	1001400000	32	24.9265	25.8861	25.1952	25.7582	25.2479	25.3659
Q7Z460	Q7Z460	CLIP-associating protein 1	CLASP1	0.0519476	0.070962	0.103627	0.115215	7	4	4	6.3	3.9	3.9	169.45	0	9.2443	161290000	14	24.5831	24.0486	24.0345	24.7392	24.6942	24.168
Q9Y2A7;P55160	Q9Y2A7	Nck-associated protein 1	NCKAP1	0.0771488	0.0712423	0.553569	0.407829	12	12	12	16.3	16.3	16.3	128.79	0	75.699	955690000	26	25.8642	25.3656	25.5098	25.8625	25.9007	26.1448
P26641	P26641	Elongation factor 1-gamma	EEF1G	0.124691	0.0718412	0.952443	-0.334851	22	22	22	55.8	55.8	55.8	50.118	0	158.08	10453000000	118	27.8938	28.1351	27.9304	28.2422	27.6999	27.6594
P68371;P04350;Q3ZCM7	P68371;P04350	Tubulin beta-4B chain;Tubulin beta-4A chain	TUBB4B;TUBB4A	0.149516	0.0719919	0.283819	0.131786	24	24	4	65.6	65.6	16	49.83	0	323.31	49097000000	200	29.8959	30.0192	29.8741	30.1849	29.9304	30.2482
P22695	P22695	Cytochrome b-c1 complex subunit 2, mitochondrial	UQCRC2	0.0360617	0.0721579	0.196036	-0.250111	6	6	6	26.5	26.5	26.5	48.442	0	18.554	352730000	12	24.131	25.0293	24.1987	25.1059	24.3936	24.2665
P28066	P28066	Proteasome subunit alpha type-5	PSMA5	0.0482998	0.0732775	0.166773	-0.239866	5	5	5	25.7	25.7	25.7	26.411	0	25.057	1087700000	14	25.7163	26.5976	26.017	26.4435	26.162	25.6722
P17275	P17275	Transcription factor jun-B	JUNB	0.0670853	0.0742607	0.436804	-0.137071	3	3	3	15.9	15.9	15.9	35.879	0	22.949	296920000	7	25.0803	24.8449	25.3804	24.6934	24.815	24.8361
Q9NSD9	Q9NSD9	Phenylalanine--tRNA ligase beta subunit	FARSB	0.12548	0.0742741	1.46816	0.278123	5	5	5	10.5	10.5	10.5	66.115	0	16.43	326540000	17	24.2476	24.26	24.1256	24.5306	24.4796	24.5842
Q9Y6J9	Q9Y6J9	TAF6-like RNA polymerase II p300/CBP-associated factor-associated factor 65 kDa subunit 6L	TAF6L	0.124364	0.074297	0.817171	0.312753	5	5	5	11.6	11.6	11.6	67.814	0	9.1945	2596700000	16	28.5701	28.341	28.3606	28.699	28.6906	28.846
Q96NY9	Q96NY9	Crossover junction endonuclease MUS81	MUS81	0.0502881	0.0746984	0.444492	0.576544	5	5	5	21.4	21.4	21.4	61.172	0	33.393	475190000	16	24.9712	24.015	24.6122	24.5233	25.1703	24.969
Q9BYD1	Q9BYD1	39S ribosomal protein L13, mitochondrial	MRPL13	0.143988	0.076314	0.686388	0.53195	6	6	6	43.8	43.8	43.8	20.692	0	15.742	460120000	9	24.3224	24.109	24.4413	24.1428	24.4803	25.015
Q92688	Q92688	Acidic leucine-rich nuclear phosphoprotein 32 family member B	ANP32B	0.0475791	0.0764856	0.160867	-0.241914	6	6	5	19.5	19.5	14.3	28.787	0	29.823	2201300000	30	26.668	27.6992	27.3141	27.206	27.0432	26.8401
Q14137	Q14137	Ribosome biogenesis protein BOP1	BOP1	0.0978287	0.0766926	0.422045	0.219492	3	3	3	9.7	9.7	9.7	83.629	0	4.8441	95330000	13	22.8692	22.6599	22.5996	23.0829	23.1493	22.8188
Q5T2T1	Q5T2T1	MAGUK p55 subfamily member 7	MPP7	0.0638855	0.0768261	0.273582	0.274981	16	16	16	45.7	45.7	45.7	65.523	0	80.518	1940400000	51	25.704	24.9702	25.5559	25.272	25.6379	25.5862
Q9UHX1	Q9UHX1	Poly(U)-binding-splicing factor PUF60	PUF60	0.206882	0.0774212	0.094566	-0.0400667	10	10	10	35.1	35.1	35.1	59.875	0	53.674	1926800000	44	25.899	26.1105	26.0004	26.1639	26.0594	25.8699
P50502;Q8NFI4;Q8IZP2	P50502;Q8NFI4;Q8IZP2	Hsc70-interacting protein;Putative protein FAM10A5;Putative protein FAM10A4	ST13;ST13P5;ST13P4	0.0225677	0.0774851	0.272658	-0.749451	5	5	5	14.1	14.1	14.1	41.331	0	24.612	584310000	16	24.5666	26.5239	25.1644	26.0811	25.0268	24.5648
P62854;Q5JNZ5	P62854;Q5JNZ5	40S ribosomal protein S26;Putative 40S ribosomal protein S26-like 1	RPS26;RPS26P11	0.105189	0.0787678	0.784042	0.497707	3	3	3	27	27	27	13.015	0	8.0959	3789000000	17	28.9734	28.585	28.696	29.0199	29.1511	29.4027
Q7Z7H8	Q7Z7H8	39S ribosomal protein L10, mitochondrial	MRPL10	0.0729764	0.0788784	0.326385	0.312581	3	3	3	19.2	19.2	19.2	29.282	0	7.9451	266530000	12	24.8725	24.1622	24.5682	24.6243	24.8341	24.8258
Q96GQ7	Q96GQ7	Probable ATP-dependent RNA helicase DDX27	DDX27	0.662132	0.0800905	0.428837	0.0492449	6	6	6	8	8	8	89.834	0	9.6412	238150000	5	23.6056	23.524	23.6257	23.6641	23.5998	23.6282
Q92734	Q92734	Protein TFG	TFG	0.063943	0.0805578	0.123602	-0.1157	7	7	7	30.2	30.2	30.2	43.447	0	34.423	746450000	14	24.8359	25.472	24.9724	25.4966	25.0733	25.0032
Q9Y508	Q9Y508	E3 ubiquitin-protein ligase RNF114	RNF114	0.0894613	0.0807619	0.249077	0.233105	4	4	4	26.3	26.3	26.3	25.694	0	34.89	1073600000	18	26.689	26.1391	26.6182	26.3714	26.8467	26.4475
Q9P0L0	Q9P0L0	Vesicle-associated membrane protein-associated protein A	VAPA	0.113347	0.08078	0.200115	-0.191215	4	4	4	25.7	25.7	25.7	27.893	0	25.795	573820000	14	25.2	25.6695	25.5743	25.4568	25.49	24.9971
Q7Z2T5	Q7Z2T5	TRMT1-like protein	TRMT1L	0.0987841	0.0812578	0.522045	0.379322	15	15	15	37.2	37.2	37.2	81.746	0	108.34	1840700000	49	25.8742	25.3444	25.7699	25.6112	25.9182	26.059
P35269	P35269	General transcription factor IIF subunit 1	GTF2F1	0.166611	0.0815687	0.78032	0.302877	4	4	4	8.7	8.7	8.7	58.24	0	12.818	211780000	4	23.9421	23.7296	24.0522	23.7827	24.0451	24.2324
Q66K89	Q66K89	Transcription factor E4F1	E4F1	0.0593471	0.0817966	0.158554	-0.196603	6	6	6	17.5	17.5	17.5	83.495	0	85.993	943340000	21	26.507	25.655	26.3049	26.0207	25.9602	25.8086
Q9H0S4	Q9H0S4	Probable ATP-dependent RNA helicase DDX47	DDX47	0.0523373	0.0826349	0.410625	0.513113	9	9	9	31	31	31	50.646	0	31.541	556330000	24	24.8819	23.9495	24.7084	24.2883	24.8738	24.9838
Q8NDX5	Q8NDX5	Polyhomeotic-like protein 3	PHC3	0.0986938	0.0827103	0.426261	0.313109	8	8	5	12.3	12.3	9.9	106.16	0	51.262	983210000	20	25.5056	24.9529	25.3666	25.2573	25.542	25.5428
O75165	O75165	DnaJ homolog subfamily C member 13	DNAJC13	0.232479	0.083003	1.00358	0.385408	13	13	13	8.9	8.9	8.9	254.41	0	32.081	539360000	25	23.89	23.6351	23.8645	23.8267	24.1162	24.1797
Q8IX90	Q8IX90	Spindle and kinetochore-associated protein 3	SKA3	0.107844	0.0836029	0.342695	0.191083	6	6	6	28.6	28.6	28.6	46.359	0	44.492	698900000	20	25.3558	24.9641	25.0691	25.418	25.4195	25.2825
O95757	O95757	Heat shock 70 kDa protein 4L	HSPA4L	0.0493011	0.083662	0.0536262	-0.0686922	7	5	5	12.5	9.8	9.8	94.511	0	16.736	281320000	11	23.8468	24.404	23.7371	24.681	23.7487	24.3647
Q15428	Q15428	Splicing factor 3A subunit 2	SF3A2	0.0837969	0.0843868	0.0459283	-0.053544	3	3	3	12.7	12.7	12.7	49.255	0	11.764	154020000	10	23.7695	24.2164	23.828	24.3266	24.241	23.6378
P49321	P49321	Nuclear autoantigenic sperm protein	NASP	0.0175503	0.084856	0.35689	-1.03929	3	3	3	7.6	7.6	7.6	85.237	0	21.228	159820000	10	22.4553	24.5274	22.4724	24.68	22.7786	22.1256
Q96BP2	Q96BP2	Coiled-coil-helix-coiled-coil-helix domain-containing protein 1	CHCHD1	0.0569529	0.085845	0.406834	0.344904	3	3	3	22.9	22.9	22.9	13.475	0	20.886	925910000	17	26.4845	25.9265	26.6943	25.8884	26.7037	26.3971
P20290	P20290	Transcription factor BTF3	BTF3	0.1232	0.0861444	0.0513662	-0.0570498	6	6	6	39.3	39.3	39.3	22.168	0	43.215	1190400000	20	26.2919	26.5826	26.3337	26.7131	26.7089	26.0515
Q96DP5	Q96DP5	Methionyl-tRNA formyltransferase, mitochondrial	MTFMT	0.11279	0.0862885	0.396822	0.449461	3	3	3	10.3	10.3	10.3	43.832	0	12.334	97156000	10	23.1139	22.6383	23.0667	22.858	23.6777	22.9734
Q14203	Q14203	Dynactin subunit 1	DCTN1	0.153035	0.0865278	2.17692	-2.07624	3	3	3	4.5	4.5	4.5	141.69	0	11.154	149340000	9	24.4846	24.7024	24.5162	24.8438	22.648	22.3865
O60884	O60884	DnaJ homolog subfamily A member 2	DNAJA2	0.0952276	0.086813	0.217808	-0.132148	7	7	7	31.1	31.1	31.1	45.745	0	27.533	628390000	23	24.8322	25.0446	24.7386	25.3118	24.9963	24.6162
P60842	P60842	Eukaryotic initiation factor 4A-I	EIF4A1	0.0754804	0.0869312	0.231961	-0.221485	28	28	15	71.7	71.7	44.1	46.153	0	323.31	16109000000	144	28.2985	28.9862	28.8919	28.5666	28.3991	28.4426
Q9BRP8	Q9BRP8	Partner of Y14 and mago	WIBG	0.0813707	0.0870295	0.132803	0.0526466	6	6	6	54.4	54.4	54.4	22.655	0	32.413	527850000	22	24.6983	24.8398	25.2039	24.5083	24.9382	24.7052
Q9BQ61	Q9BQ61	Uncharacterized protein C19orf43	C19orf43	0.0405887	0.0872202	0.00276296	-0.00617981	3	3	3	22.2	22.2	22.2	18.419	0	17.919	327250000	14	23.4795	24.8468	24.3317	24.1691	24.243	24.071
Q9ULL5	Q9ULL5	Proline-rich protein 12	PRR12	0.100049	0.0873518	0.033438	-0.0353565	5	5	5	5.7	5.7	5.7	211.04	0	22.146	325130000	12	24.7605	24.223	24.6978	24.4604	24.2539	24.6588
Q9UHI6	Q9UHI6	Probable ATP-dependent RNA helicase DDX20	DDX20	0.060234	0.088129	0.52698	-0.285784	4	4	4	9.5	9.5	9.5	92.239	0	7.7073	100840000	8	22.9787	23.3868	22.8396	23.7022	22.9112	22.8828
O94979	O94979	Protein transport protein Sec31A	SEC31A	0.0275899	0.0884562	0.222696	-0.489984	5	5	5	6.4	6.4	6.4	133.01	0	10.81	196820000	10	23.1564	24.7376	23.4002	24.6708	23.4288	23.4853
P62826	P62826	GTP-binding nuclear protein Ran	RAN	0.109203	0.0889654	0.290037	-0.216978	8	8	8	37	37	37	24.423	0	79.954	6601500000	55	27.9515	28.4926	28.2572	28.3649	27.9558	28.0544
Q96PZ0	Q96PZ0	Pseudouridylate synthase 7 homolog	PUS7	0.0621183	0.0913239	0.396273	-0.756738	7	7	7	15.9	15.9	15.9	75.035	0	49.958	275320000	7	23.9904	24.6874	24.0998	24.7606	24.208	22.9563
Q9Y285	Q9Y285	Phenylalanine--tRNA ligase alpha subunit	FARSA	0.192727	0.0923138	1.1504	0.368241	12	12	12	38	38	38	57.563	0	72.339	1263700000	22	25.1306	25.0439	25.0152	25.344	25.3615	25.5495
Q9Y6X2	Q9Y6X2	E3 SUMO-protein ligase PIAS3	PIAS3	0.0334818	0.092495	0.241954	0.588703	4	3	3	10.7	8.6	8.6	68.017	0	7.7863	140110000	5	24.0288	22.2787	23.1629	23.3296	23.8459	23.639
Q15436	Q15436	Protein transport protein Sec23A	SEC23A	0.163738	0.0925865	0.348641	0.190583	20	17	17	35.4	32.5	32.5	86.16	0	99.159	1840000000	49	25.9027	25.5187	25.7554	25.8512	25.9691	25.8335
Q9H6A0	Q9H6A0	DENN domain-containing protein 2D	DENND2D	0.0937365	0.0931911	0.630621	0.547382	8	8	8	25.1	25.1	25.1	53.671	0	96.439	1788300000	25	26.5404	25.8919	26.2335	26.3852	26.7848	26.7423
P17987	P17987	T-complex protein 1 subunit alpha	TCP1	0.0849323	0.0935955	0.362341	-0.309089	20	20	20	48.7	48.7	48.7	60.343	0	167.15	3135300000	74	26.0497	26.6759	26.2655	26.6472	26.112	25.9954
P49755	P49755	Transmembrane emp24 domain-containing protein 10	TMED10	0.0461225	0.0941801	0.293709	-0.364485	3	3	3	16.9	16.9	16.9	24.976	0	12.866	331540000	8	24.697	25.581	24.7463	25.7201	24.8893	24.6598
P33991	P33991	DNA replication licensing factor MCM4	MCM4	0.0615255	0.0951662	0.0536959	-0.0835066	16	16	15	27.1	27.1	26.3	96.557	0	81.805	1234700000	42	24.6768	25.6373	25.0961	25.4082	25.2273	24.9198
P24534	P24534	Elongation factor 1-beta	EEF1B2	0.0608461	0.0960379	0.108236	0.148746	5	5	5	38.7	38.7	38.7	24.763	0	50.663	4897900000	27	28.2544	29.025	28.394	29.0774	29.0488	28.528
P78344	P78344	Eukaryotic translation initiation factor 4 gamma 2	EIF4G2	0.0602481	0.0971737	0.0974734	-0.138795	5	5	5	8.3	8.3	8.3	102.36	0	13.434	222120000	10	23.4583	24.3727	23.7526	24.2727	23.6364	23.9169
P78549	P78549	Endonuclease III-like protein 1	NTHL1	0.189219	0.0979757	1.11939	0.627649	4	4	4	20.8	20.8	20.8	34.389	0	41.477	723890000	24	25.5813	25.2143	25.4933	25.4983	26.0322	26.0187
Q9Y5S9	Q9Y5S9	RNA-binding protein 8A	RBM8A	0.072351	0.0993128	0.207244	-0.250686	4	4	4	37.4	37.4	37.4	19.889	0	34.981	392230000	11	24.7217	25.5236	25.4311	25.0128	25.0333	24.7106
Q9UI10	Q9UI10	Translation initiation factor eIF-2B subunit delta	EIF2B4	0.110237	0.0997849	0.0613006	-0.0763197	3	3	3	12	12	12	57.557	0	12.57	224480000	13	24.3357	23.781	24.0271	24.2891	24.279	23.685
P38606	P38606	V-type proton ATPase catalytic subunit A	ATP6V1A	0.0353139	0.0999603	0.147418	-0.325606	6	6	6	19.8	19.8	19.8	68.303	0	11.649	193730000	8	22.6432	24.1186	22.9613	24.0005	23.2618	22.8488
O00629	O00629	Importin subunit alpha-3	KPNA4	0.0923925	0.102445	0.445908	0.326122	11	11	7	38.2	38.2	27.4	57.886	0	100.96	3036800000	39	27.6323	27.4352	27.2785	27.9939	27.6026	28.1172
P21333	P21333	Filamin-A	FLNA	0.0948039	0.102522	0.244638	-0.235075	61	61	56	37.1	37.1	35.9	280.74	0	323.31	13817000000	215	29.3759	30.0643	29.709	29.9362	29.5384	29.4317
Q5VWQ0;Q6PCB5	Q5VWQ0	Round spermatid basic protein 1	RSBN1	0.0591484	0.103481	0.471711	0.397507	4	4	4	5.4	5.4	5.4	90.071	0	11.206	226510000	10	23.9367	23.5906	24.4102	23.324	23.8946	24.4277
Q56A73	Q56A73	Spindlin-4	SPIN4	0.0684291	0.103993	0.18691	0.281613	5	5	5	27.3	27.3	27.3	28.66	0	8.5829	732060000	14	25.73	24.7422	25.2684	25.4117	25.7193	25.3161
Q96AG4	Q96AG4	Leucine-rich repeat-containing protein 59	LRRC59	0.247453	0.105688	0.306352	0.190606	9	9	9	35.5	35.5	35.5	34.93	0	71.536	3612700000	50	27.3241	27.0201	27.3081	27.2474	27.1905	27.5349
Q04637	Q04637	Eukaryotic translation initiation factor 4 gamma 1	EIF4G1	0.0808853	0.105858	0.0961325	0.0915594	14	14	14	12.7	12.7	12.7	175.49	0	42.659	2388200000	40	27.1143	27.7431	27.2353	27.8338	27.5773	27.4632
Q96L58	Q96L58	Beta-1,3-galactosyltransferase 6	B3GALT6	0.080127	0.106128	0.470923	0.55864	4	4	4	13.1	13.1	13.1	37.137	0	12.227	147010000	8	23.5584	22.6818	23.2525	23.1999	23.5889	23.7686
P61221	P61221	ATP-binding cassette sub-family E member 1	ABCE1	0.121223	0.106742	0.105662	0.111573	5	5	5	11.4	11.4	11.4	67.314	0	37.499	440370000	16	24.5882	25.1888	24.9829	25.0076	25.1925	24.8076
Q7Z739;Q9BYJ9	Q7Z739;Q9BYJ9	YTH domain-containing family protein 3;YTH domain-containing family protein 1	YTHDF3;YTHDF1	0.102	0.110098	0.113578	0.132244	4	4	3	13.3	13.3	11.8	63.86	0	9.6424	499450000	7	25.7914	25.0643	25.5291	25.5468	25.4045	25.7156
P00367;P49448	P00367;P49448	Glutamate dehydrogenase 1, mitochondrial;Glutamate dehydrogenase 2, mitochondrial	GLUD1;GLUD2	0.0559371	0.110109	0.216719	-0.388435	7	7	7	19.7	19.7	19.7	61.397	0	23.711	390950000	12	24.1636	25.3347	24.6021	25.1164	24.6262	24.0953
P48444	P48444	Coatomer subunit delta	ARCN1	0.149779	0.110546	0.0734364	-0.0622559	10	10	10	23.1	23.1	23.1	57.21	0	42.021	715030000	22	24.6701	25.0908	25.1375	24.8445	24.6341	25.0023
P13010	P13010	X-ray repair cross-complementing protein 5	XRCC5	0.134529	0.110726	0.179367	-0.126721	34	34	34	56.4	56.4	56.4	82.704	0	211.7	6834700000	130	26.7176	27.1985	26.919	27.2186	26.8969	26.7659
Q9BVK6	Q9BVK6	Transmembrane emp24 domain-containing protein 9	TMED9	0.0538992	0.111267	0.292426	-0.537457	4	4	4	22.1	22.1	22.1	27.277	0	40.394	631420000	18	24.9898	26.3243	25.7133	25.8234	25.0104	25.2288
O95817	O95817	BAG family molecular chaperone regulator 3	BAG3	0.174196	0.111399	0.191211	0.171384	17	17	17	57.9	57.9	57.9	61.594	0	121.55	4442900000	87	26.7145	27.1477	27.1034	26.9816	26.8697	27.3353
Q99584	Q99584	Protein S100-A13	S100A13	0.110292	0.111513	0.537444	0.296057	5	5	5	64.3	64.3	64.3	11.471	0	36.574	2732600000	33	26.8363	27.1767	27.4154	26.8207	27.1836	27.4216
Q14152	Q14152	Eukaryotic translation initiation factor 3 subunit A	EIF3A	0.114425	0.111818	0.40628	0.0948362	23	23	23	21	21	21	166.57	0	113.95	2705200000	89	25.7066	25.5386	25.4131	26.0557	25.6923	25.7426
P41743	P41743	Protein kinase C iota type	PRKCI	0.291949	0.112936	0.270627	0.0974588	3	3	3	10.6	10.6	10.6	68.262	0	6.4521	174940000	8	23.8566	24.1181	24.0441	24.1565	24.1005	24.0692
P51572	P51572	B-cell receptor-associated protein 31	BCAP31	0.0941893	0.115546	0.29313	-0.351634	4	4	4	22	22	22	27.991	0	12.553	807710000	13	25.3357	26.1571	25.8456	25.8783	25.233	25.5564
Q96F86	Q96F86	Enhancer of mRNA-decapping protein 3	EDC3	0.210955	0.115956	0.817914	0.469697	4	4	4	9.6	9.6	9.6	56.077	0	10.013	393440000	8	24.9655	24.602	24.975	24.8244	25.153	25.3539
O15230	O15230	Laminin subunit alpha-5	LAMA5	0.114851	0.115983	0.147616	0.102992	6	6	6	2.7	2.7	2.7	399.73	0	10.903	368830000	10	25.545	25.1115	25.1781	25.7104	25.5389	25.3236
P48047	P48047	ATP synthase subunit O, mitochondrial	ATP5O	0.170824	0.116008	0.189808	-0.129916	7	7	7	45.1	45.1	45.1	23.277	0	24.933	9293000000	26	30.2799	30.6678	30.451	30.7287	30.4897	30.1981
Q15019	Q15019	Septin-2	2002-09-01	0.127456	0.116016	0.567321	0.21189	10	10	9	47.6	47.6	43.2	41.487	0	76.554	1709500000	45	25.7267	25.9884	25.6904	26.2567	26.1208	26.0181
Q8N3Z3	Q8N3Z3	GTP-binding protein 8	GTPBP8	0.0309198	0.11736	0.322172	0.873542	4	4	4	16.5	16.5	16.5	32.146	0	16.6	210070000	14	24.716	22.7072	24.4943	23.1636	24.6089	24.5614
Q9NX05	Q9NX05	Constitutive coactivator of PPAR-gamma-like protein 2	FAM120C	0.0832021	0.118213	0.689531	0.889625	8	7	7	11.7	10.9	10.9	120.59	0	27.957	399640000	17	24.5972	23.6537	24.2613	24.226	24.9322	25.098
O00459	O00459	Phosphatidylinositol 3-kinase regulatory subunit beta	PIK3R2	0.11483	0.118388	0.0115106	0.0136566	3	3	3	9.2	9.2	9.2	81.544	0.00047461	3.2634	103090000	7	23.4321	22.7615	23.1133	23.3171	23.2647	22.9562
P09132	P09132	Signal recognition particle 19 kDa protein	SRP19	0.121215	0.118641	0.519357	0.511387	5	5	5	27.8	27.8	27.8	16.156	0	14.109	1222200000	17	27.0251	26.3751	26.8962	26.7412	27.0316	27.3913
O75533	O75533	Splicing factor 3B subunit 1	SF3B1	0.0880136	0.120257	1.27783	0.384609	18	18	18	24.2	24.2	24.2	145.83	0	53.051	1319300000	41	24.8628	24.6871	24.4481	25.3424	25.1323	25.1869
Q15785	Q15785	Mitochondrial import receptor subunit TOM34	TOMM34	0.422866	0.120691	0.0966091	-0.0306644	3	3	3	17.2	17.2	17.2	34.559	0	26.256	280280000	14	24.3327	24.5454	24.5453	24.5742	24.4025	24.4142
Q13409	Q13409	Cytoplasmic dynein 1 intermediate chain 2	DYNC1I2	0.185684	0.122267	0.240894	0.17861	5	5	5	17.1	17.1	17.1	71.456	0	34.489	691650000	19	24.9246	25.3354	25.1423	25.3623	25.4814	25.1358
Q6P1J9	Q6P1J9	Parafibromin	CDC73	0.121769	0.122904	0.0170933	-0.0194273	8	8	8	18.6	18.6	18.6	60.576	0	9.9805	226360000	13	23.9204	23.2594	23.6152	23.8105	23.7019	23.4391
O00505	O00505	Importin subunit alpha-4	KPNA3	0.168919	0.123521	0.602045	0.514316	7	3	3	20.5	9.8	9.8	57.81	0	13.135	269850000	17	24.2661	23.7586	24.1738	24.098	24.3305	24.7228
Q13501	Q13501	Sequestosome-1	SQSTM1	0.124015	0.123742	0.918001	0.364803	4	4	4	18.4	18.4	18.4	47.687	0	13.405	291730000	9	24.5649	24.3633	24.2618	24.9138	24.7321	24.9257
Q9H147	Q9H147	Deoxynucleotidyltransferase terminal-interacting protein 1	DNTTIP1	0.267333	0.123862	0.861053	0.395926	3	3	3	18.2	18.2	18.2	37.013	0	9.6185	161300000	13	23.5112	23.2666	23.3958	23.6297	23.8947	23.675
Q9P031	Q9P031	Thyroid transcription factor 1-associated protein 26	CCDC59	0.0729273	0.124865	0.149836	0.244809	8	8	8	30.3	30.3	30.3	28.669	0	36	1325800000	27	26.4019	25.288	26.0604	25.8792	25.9814	26.1982
Q92598	Q92598	Heat shock protein 105 kDa	HSPH1	0.124611	0.126615	0.0784553	-0.0621786	21	20	19	34.5	33.4	31.8	96.864	0	121.44	3121100000	78	25.775	26.2991	25.9353	26.392	25.9882	25.9615
Q13601	Q13601	KRR1 small subunit processome component homolog	KRR1	0.187262	0.127177	0.276671	0.0641117	5	5	5	18.4	18.4	18.4	43.664	0	14.276	353030000	10	24.8176	24.7526	25.1505	24.674	24.9276	24.7708
Q12906;Q96SI9	Q12906	Interleukin enhancer-binding factor 3	ILF3	0.233558	0.127466	0.428112	0.0301275	21	21	21	35.8	35.8	35.8	95.337	0	132.66	3320400000	83	26.3522	26.3102	26.6546	26.2627	26.3452	26.3774
Q9HD40	Q9HD40	O-phosphoseryl-tRNA(Sec) selenium transferase	SEPSECS	0.0580574	0.129433	0.069153	0.152447	3	3	3	9	9	9	55.726	0	6.1985	68233000	9	22.1498	23.5974	23.0554	22.9506	23.0546	22.9975
Q8WU90	Q8WU90	Zinc finger CCCH domain-containing protein 15	ZC3H15	0.134173	0.129978	0.359442	0.177049	8	8	8	32.9	32.9	32.9	48.602	0	68.795	1450700000	41	25.7047	25.3378	25.9296	25.3729	25.6862	25.7104
Q14674	Q14674	Separin	ESPL1	0.132251	0.130052	0.17127	0.226551	5	5	5	4.5	4.5	4.5	233.17	0	11.505	194970000	12	23.9448	23.4737	23.5968	24.0817	24.3364	23.5352
P26640	P26640	Valine--tRNA ligase	VARS	0.120731	0.130774	0.121215	0.0708599	16	16	16	19.9	19.9	19.9	140.47	0	70.085	29738000000	53	32.0188	32.3806	32.0082	32.6528	32.3547	32.1864
O14907	O14907	Tax1-binding protein 3	TAX1BP3	0.215979	0.130778	0.971489	0.349614	4	4	4	64.5	64.5	64.5	13.735	0	30.734	1236000000	21	26.5925	26.3537	26.7852	26.4225	26.8577	26.7877
P25685	P25685	DnaJ homolog subfamily B member 1	DNAJB1	0.0616556	0.131927	0.216781	-0.383787	3	3	3	10.3	10.3	10.3	38.044	0	7.6727	216230000	9	24.3087	25.5689	24.769	25.3725	24.6339	24.4761
Q8WTS6	Q8WTS6	Histone-lysine N-methyltransferase SETD7	SETD7	0.356363	0.132751	0.979073	0.459929	5	5	5	25.4	25.4	25.4	40.72	0	45.419	1067000000	15	26.1521	25.8743	26.1425	26.1493	26.5565	26.3897
P68104;Q5VTE0	P68104;Q5VTE0	Elongation factor 1-alpha 1;Putative elongation factor 1-alpha-like 3	EEF1A1;EEF1A1P5	0.0863646	0.132919	0.144857	-0.214315	19	19	10	63.6	63.6	39.4	50.14	0	171.28	50743000000	118	30.601	31.6254	31.2252	31.267	30.8858	30.912
O75928	O75928	E3 SUMO-protein ligase PIAS2	PIAS2	0.12776	0.134153	0.19883	0.208071	8	8	6	17.6	17.6	13	68.24	0	56.388	941670000	24	25.9378	25.2184	25.6988	25.7256	25.8832	25.6892
Q15427	Q15427	Splicing factor 3B subunit 4	SF3B4	0.314989	0.134164	0.0752319	-0.107929	4	4	4	19.8	19.8	19.8	44.385	0	16.043	442170000	13	25.0037	25.2771	25.1962	25.3529	25.486	24.5789
P49419	P49419	Alpha-aminoadipic semialdehyde dehydrogenase	ALDH7A1	0.0830075	0.134403	0.0417205	-0.0702419	5	5	5	12.1	12.1	12.1	58.486	0	15.487	418040000	16	24.3384	25.3808	25.127	24.861	24.6483	24.9304
Q16881	Q16881	Thioredoxin reductase 1, cytoplasmic	TXNRD1	0.0542265	0.135873	0.0338308	0.0792427	7	7	7	22.5	22.5	22.5	70.905	0	30.499	580740000	18	23.8658	25.291	24.3232	25.1053	24.877	24.4383
Q9NX24	Q9NX24	H/ACA ribonucleoprotein complex subunit 2	NHP2	0.314509	0.136568	1.14835	0.222376	4	4	4	31.4	31.4	31.4	17.201	0	63.803	843890000	11	25.9739	25.8565	26.2013	25.9023	26.1157	26.1595
Q03001	Q03001	Dystonin	DST	0.203507	0.137324	0.213123	0.141801	10	8	8	2.2	1.9	1.9	860.65	0	10.888	1547500000	11	28.0219	27.5465	27.9593	27.8838	27.9427	27.9094
Q15008	Q15008	26S proteasome non-ATPase regulatory subunit 6	PSMD6	0.0553468	0.137426	0.0127184	0.0227251	8	8	8	26	26	26	45.531	0	38.244	589690000	18	23.8715	24.958	23.9563	25.1479	24.5584	24.3165
P18206	P18206	Vinculin	VCL	0.053803	0.137606	0.209038	-0.486839	3	3	3	4.9	4.9	4.9	123.8	0	7.8301	130320000	4	22.7478	24.367	23.515	23.875	23.2654	22.8757
P28838	P28838	Cytosol aminopeptidase	LAP3	0.0869658	0.138116	0.21465	-0.281671	6	6	6	13.3	13.3	13.3	56.166	0	13.862	226860000	7	23.7917	24.7162	24.1344	24.6498	23.8857	24.059
O00303	O00303	Eukaryotic translation initiation factor 3 subunit F	EIF3F	0.357499	0.139703	0.325474	0.303791	7	7	7	25.5	25.5	25.5	37.563	0	65.324	1194500000	26	26.526	26.2449	26.4865	26.5638	26.373	27.0055
P20674	P20674	Cytochrome c oxidase subunit 5A, mitochondrial	COX5A	0.0676259	0.140349	0.0812778	0.176946	4	4	4	47.3	47.3	47.3	16.762	0	11.761	477910000	11	24.114	25.4757	24.9525	24.9179	25.213	24.7306
P32322	P32322	Pyrroline-5-carboxylate reductase 1, mitochondrial	PYCR1	0.319127	0.140921	0.657487	-0.255578	5	5	5	21.9	21.9	21.9	33.36	0	14.787	296040000	11	24.2595	24.5484	24.4682	24.6215	24.1354	24.1614
O15446	O15446	DNA-directed RNA polymerase I subunit RPA34	CD3EAP	0.0921754	0.141232	0.203354	0.151754	4	4	4	10	10	10	54.985	0	12.729	174770000	11	24.2058	23.7548	24.5819	23.6612	23.9907	24.2735
P11908;P60891;P21108	P11908;P60891	Ribose-phosphate pyrophosphokinase 2;Ribose-phosphate pyrophosphokinase 1	PRPS2;PRPS1	0.044046	0.141738	0.282849	-0.56288	3	3	3	10.4	10.4	10.4	34.769	0	9.2136	67895000	9	22.2491	23.6538	22.3339	23.8525	22.5882	22.189
P27708	P27708	CAD protein;Glutamine-dependent carbamoyl-phosphate synthase;Aspartate carbamoyltransferase;Dihydroorotase	CAD	0.16973	0.143094	0.473555	0.132249	23	23	23	16.9	16.9	16.9	242.98	0	100.56	1530900000	63	24.8272	25.008	24.7789	25.3425	25.1039	24.9958
Q9BY44	Q9BY44	Eukaryotic translation initiation factor 2A;Eukaryotic translation initiation factor 2A, N-terminally processed	EIF2A	0.129806	0.143701	0.152267	-0.173185	8	8	8	18.3	18.3	18.3	64.989	0	21.878	700220000	27	24.3162	25.0514	24.9235	24.7314	24.6567	24.3645
Q96RS6	Q96RS6	NudC domain-containing protein 1	NUDCD1	0.0768232	0.143745	0.112556	-0.188892	4	4	4	11	11	11	66.755	0	12.713	259840000	11	23.5941	24.7286	24.0582	24.552	23.9208	24.0241
P51665	P51665	26S proteasome non-ATPase regulatory subunit 7	PSMD7	0.146517	0.145043	0.257177	-0.285851	8	8	8	44.4	44.4	44.4	37.025	0	23.684	454310000	18	24.2037	24.8387	24.5361	24.7964	24.4862	23.9845
Q53GL0	Q53GL0	Pleckstrin homology domain-containing family O member 1	PLEKHO1	0.174933	0.147909	0.794911	0.614697	9	9	9	30.3	30.3	30.3	46.236	0	43.602	1906500000	17	28.0264	27.4672	27.7928	27.9966	28.391	28.332
Q9NQ50	Q9NQ50	39S ribosomal protein L40, mitochondrial	MRPL40	0.137864	0.148342	0.616599	0.370008	4	4	4	21.4	21.4	21.4	24.49	0	20.189	1237500000	21	26.8564	26.4064	27.0749	26.4846	27.003	26.9998
Q9Y224	Q9Y224	UPF0568 protein C14orf166	C14orf166	0.244634	0.148707	0.554264	0.361341	12	12	12	52.9	52.9	52.9	28.068	0	79.557	3306200000	50	27.2456	26.8067	27.1949	27.1549	27.2772	27.4979
P10515	P10515	Dihydrolipoyllysine-residue acetyltransferase component of pyruvate dehydrogenase complex, mitochondrial	DLAT	0.187814	0.149606	0.793663	0.435073	4	4	4	7.9	7.9	7.9	68.996	0	20.75	284900000	12	23.8817	24.2502	24.0019	24.4292	24.5772	24.4248
P30153;P30154	P30153	Serine/threonine-protein phosphatase 2A 65 kDa regulatory subunit A alpha isoform	PPP2R1A	0.233864	0.149908	0.489731	0.129086	18	18	18	42.1	42.1	42.1	65.308	0	96.788	4194300000	83	26.9638	27.1273	26.9789	27.412	27.2312	27.118
P40616	P40616	ADP-ribosylation factor-like protein 1	ARL1	0.0706636	0.150785	0.295419	-0.584544	3	3	3	27.6	27.6	27.6	20.417	0	10.077	194020000	15	23.4299	24.3427	23.5037	24.5705	23.8696	22.734
Q86U06	Q86U06	Probable RNA-binding protein 23	RBM23	0.165432	0.150872	0.84212	0.741251	7	6	6	23.2	19.6	19.6	48.73	0	28.156	1096200000	21	25.985	25.3548	25.8733	25.7683	26.4391	26.3832
P34932	P34932	Heat shock 70 kDa protein 4	HSPA4	0.132491	0.151316	0.133326	-0.153255	21	21	20	36.5	36.5	35.5	94.33	0	125.32	3323500000	89	25.759	26.5431	26.2815	26.3232	26.0487	25.9468
Q16537;Q15173	Q16537	Serine/threonine-protein phosphatase 2A 56 kDa regulatory subunit epsilon isoform	PPP2R5E	0.0900343	0.151683	1.00857	-1.80181	5	5	4	14.8	14.8	11.1	54.699	0	6.9422	175750000	7	23.8308	23.8989	23.4549	24.5782	22.6721	21.454
Q09161	Q09161	Nuclear cap-binding protein subunit 1	NCBP1	0.304336	0.153239	0.138601	0.0738544	3	3	3	4.7	4.7	4.7	91.838	0	10.165	115090000	8	23.6247	23.9885	23.9976	23.9221	23.9071	23.8538
Q9HAV4	Q9HAV4	Exportin-5	XPO5	0.0414992	0.154789	0.306717	-0.671272	4	4	4	5.4	5.4	5.4	136.31	0	18.357	120190000	16	22.1862	23.802	22.267	24.0308	22.3351	22.3105
Q9BXS5	Q9BXS5	AP-1 complex subunit mu-1	AP1M1	0.396341	0.155807	0.124762	0.053647	8	8	7	28.6	28.6	26.2	48.586	0	10.345	414820000	9	25.0441	24.7512	25.0363	25.0707	24.9375	24.9652
Q96DB5	Q96DB5	Regulator of microtubule dynamics protein 1	RMDN1	0.250204	0.157583	0.292125	0.173316	5	5	5	17.8	17.8	17.8	35.808	0	14.835	462820000	9	24.5446	24.7924	25.0184	24.6338	25.0215	24.6622
Q13011	Q13011	Delta(3,5)-Delta(2,4)-dienoyl-CoA isomerase, mitochondrial	ECH1	0.0613515	0.157791	0.380875	-0.711694	5	5	5	28.4	28.4	28.4	35.816	0	81.399	419870000	20	24.5042	25.7888	24.7636	25.8449	24.7119	24.1576
Q14566	Q14566	DNA replication licensing factor MCM6	MCM6	0.108016	0.15815	0.199211	-0.23042	14	14	14	23.5	23.5	23.5	92.888	0	75.827	1049100000	39	24.9923	25.7836	25.248	25.8442	25.2718	25.0433
Q99933	Q99933	BAG family molecular chaperone regulator 1	BAG1	0.530821	0.160284	1.42373	0.560995	3	3	3	20.9	20.9	20.9	38.778	0	16.49	318970000	13	24.4977	24.29	24.6008	24.5074	24.9971	24.9126
P40818	P40818	Ubiquitin carboxyl-terminal hydrolase 8	USP8	0.211367	0.160312	0.157573	-0.194083	6	6	6	9.7	9.7	9.7	127.52	0	15.58	251740000	20	23.8636	24.2327	24.0094	24.4076	24.2421	23.4661
P49366	P49366	Deoxyhypusine synthase	DHPS	0.137647	0.162131	0.328078	0.356755	4	4	4	17.6	17.6	17.6	40.97	0	12.656	178940000	9	23.3508	24.1558	23.8605	23.9704	24.0823	24.1378
Q9NVA2;Q14141;Q92599	Q9NVA2	Septin-11	2011-09-01	0.831418	0.162496	1.26155	-0.151718	9	9	9	24.9	24.9	24.9	49.398	0	41.698	803260000	19	25.8147	25.7569	26.0125	25.884	25.6109	25.6573
P07900;Q58FG0;Q14568;Q58FF6;Q58FG1	P07900	Heat shock protein HSP 90-alpha	HSP90AA1	0.0845133	0.163291	0.337374	-0.583064	44	44	27	55.3	55.3	37.8	84.659	0	323.31	57395000000	293	29.6871	30.9675	30.4349	30.5463	29.7966	29.6919
Q9Y3F4	Q9Y3F4	Serine-threonine kinase receptor-associated protein	STRAP	0.145987	0.168488	0.0398851	-0.0471315	5	5	5	20.6	20.6	20.6	38.438	0	19.718	412830000	14	24.0616	24.8174	24.477	24.739	24.374	24.4107
O15371	O15371	Eukaryotic translation initiation factor 3 subunit D	EIF3D	0.368888	0.168654	0.197071	0.113947	10	10	10	27.7	27.7	27.7	63.972	0	38.445	1408900000	30	26.0537	25.7141	26.0333	26.0718	25.8818	26.1139
Q08945	Q08945	FACT complex subunit SSRP1	SSRP1	0.13387	0.168817	0.936507	0.37112	8	8	8	14.4	14.4	14.4	81.074	0	32.883	602390000	25	25.12	24.9078	24.762	25.6035	25.2959	25.4742
O14974	O14974	Protein phosphatase 1 regulatory subunit 12A	PPP1R12A	0.39129	0.172509	0.517497	0.165822	14	14	14	17.5	17.5	17.5	115.28	0	103.56	1891300000	59	25.5454	25.3786	25.7772	25.4918	25.7153	25.5403
Q15459	Q15459	Splicing factor 3A subunit 1	SF3A1	0.306375	0.173563	0.0397677	0.0259104	9	9	9	16.1	16.1	16.1	88.885	0	23.731	616750000	25	24.2709	24.6861	24.6268	24.6773	24.5246	24.4843
P13995	P13995	Bifunctional methylenetetrahydrofolate dehydrogenase/cyclohydrolase, mitochondrial;NAD-dependent methylenetetrahydrofolate dehydrogenase;Methenyltetrahydrofolate cyclohydrolase	MTHFD2	0.411127	0.176197	0.219901	0.187307	6	6	6	34.3	34.3	34.3	37.895	0	11.104	463160000	21	24.5868	24.861	24.8156	24.9846	25.1847	24.6377
O43242	O43242	26S proteasome non-ATPase regulatory subunit 3	PSMD3	0.149969	0.176457	0.137694	-0.116211	10	10	10	28.7	28.7	28.7	60.977	0	58.393	1205600000	26	25.6547	26.2209	25.8195	26.409	25.8893	25.7539
Q14258	Q14258	E3 ubiquitin/ISG15 ligase TRIM25	TRIM25	0.9061	0.177588	0.0406065	-0.0231628	6	6	6	13	13	13	70.973	0	11.294	307030000	9	23.8044	23.9421	24.0439	24.0577	24.0194	23.6808
Q9NZL4	Q9NZL4	Hsp70-binding protein 1	HSPBP1	1.28736	0.177677	0.440075	-0.164967	3	3	3	10.6	10.6	10.6	39.302	0	9.5314	135110000	8	24.2302	24.1504	24.3549	24.3811	24.1608	23.8899
O95782;O94973	O95782	AP-2 complex subunit alpha-1	AP2A1	0.126536	0.178602	0.0200469	-0.0229607	8	8	8	12.2	12.2	12.2	107.54	0	20.306	1736200000	23	28.1866	28.7876	28.287	29.0443	28.6615	28.2667
Q9ULA0	Q9ULA0	Aspartyl aminopeptidase	DNPEP	0.0907977	0.180079	0.385866	-0.443106	5	5	5	20.6	20.6	20.6	53.41	0	6.7777	314990000	11	24.0408	24.7976	24.0551	25.1434	24.1807	23.7714
P78371	P78371	T-complex protein 1 subunit beta	CCT2	0.121399	0.181295	0.27758	-0.352627	25	25	25	59.3	59.3	59.3	57.488	0	253.91	7977900000	126	27.3215	28.2243	27.7173	28.1911	27.5335	27.307
P50416	P50416	Carnitine O-palmitoyltransferase 1, liver isoform	CPT1A	0.101614	0.183358	0.245169	-0.400133	11	11	11	19.3	19.3	19.3	88.367	0	29.568	587710000	20	23.5978	24.7407	24.1456	24.5596	23.6156	23.9226
Q06323	Q06323	Proteasome activator complex subunit 1	PSME1	0.119896	0.184966	0.253644	-0.39744	9	9	9	44.6	44.6	44.6	28.723	0	33.459	842030000	31	24.6194	25.6434	25.1952	25.4375	24.9839	24.4839
Q93009	Q93009	Ubiquitin carboxyl-terminal hydrolase 7	USP7	0.425616	0.185642	0.656273	0.229089	24	24	24	32.6	32.6	32.6	128.3	0	75.203	4760100000	67	28.8602	28.6036	28.8152	29.0199	28.9384	28.9836
P27695	P27695	DNA-(apurinic or apyrimidinic site) lyase;DNA-(apurinic or apyrimidinic site) lyase, mitochondrial	APEX1	0.251071	0.187852	2.20375	0.260384	12	12	12	50	50	50	35.554	0	107.32	1577800000	33	25.9364	25.9456	26.4007	25.8571	26.1812	26.2216
P49368	P49368	T-complex protein 1 subunit gamma	CCT3	0.155385	0.18829	0.181213	-0.151876	13	13	13	36.3	36.3	36.3	60.533	0	95.825	2669900000	48	26.2295	26.8213	26.4126	27.0148	26.3703	26.3767
P47756	P47756	F-actin-capping protein subunit beta	CAPZB	0.510091	0.188539	0.194617	0.0737572	4	4	4	15.9	15.9	15.9	31.35	0	29.887	856910000	16	25.6271	25.6901	25.983	25.7113	25.6014	25.8633
P19338	P19338	Nucleolin	NCL	0.136658	0.189649	0.0630874	-0.0792608	22	22	22	31.8	31.8	31.8	76.613	0	254.74	9667000000	120	27.0497	27.8688	27.4019	27.8959	27.3492	27.4108
Q6P087	Q6P087	RNA pseudouridylate synthase domain-containing protein 3	RPUSD3	0.193121	0.193495	0.58602	0.659798	4	4	4	25.4	25.4	25.4	38.46	0	9.1078	390420000	16	24.7785	24.0825	24.698	24.55	25.3314	24.8492
Q9Y265	Q9Y265	RuvB-like 1	RUVBL1	0.168819	0.193546	0.0651188	0.0530338	14	14	14	49.8	49.8	49.8	50.227	0	132.28	2472400000	50	25.9445	26.4339	26.0634	26.702	26.1362	26.3482
O75534	O75534	Cold shock domain-containing protein E1	CSDE1	0.107142	0.195486	0.400392	-0.653758	9	9	9	15.2	15.2	15.2	88.884	0	33.504	826830000	16	24.2744	25.4994	25.1565	25.0083	24.251	24.2153
P67812	P67812	Signal peptidase complex catalytic subunit SEC11A	SEC11A	0.0860713	0.196515	0.0533484	0.0901365	5	5	5	19.6	19.6	19.6	20.625	0	16.108	185270000	11	23.2075	24.2719	23.3932	24.4792	23.7006	23.9591
Q9BSV6	Q9BSV6	tRNA-splicing endonuclease subunit Sen34	TSEN34	0.323931	0.198602	0.663866	0.339009	3	3	3	12.3	12.3	12.3	33.652	0	7.0018	280180000	11	24.4029	24.0249	24.2863	24.5387	24.5753	24.5305
P28070	P28070	Proteasome subunit beta type-4	PSMB4	0.13621	0.198879	0.161857	-0.193267	6	6	6	36.4	36.4	36.4	29.204	0	27.897	758050000	22	24.9092	25.7407	25.2406	25.8071	25.169	25.0943
Q7Z4Q2	Q7Z4Q2	HEAT repeat-containing protein 3	HEATR3	0.3172	0.201137	0.354168	0.311109	3	3	3	5.9	5.9	5.9	74.582	0	9.2914	183080000	16	24.2559	23.7953	24.272	24.1815	24.5696	24.1038
O95400	O95400	CD2 antigen cytoplasmic tail-binding protein 2	CD2BP2	0.74836	0.20426	0.268568	-0.381853	3	3	3	12.3	12.3	12.3	37.646	0	4.1206	191090000	8	23.9295	24.1046	24.2701	24.1725	24.1472	23.1232
Q12874	Q12874	Splicing factor 3A subunit 3	SF3A3	0.139636	0.204403	0.182555	-0.25113	3	3	3	10	10	10	58.848	0	8.8212	257390000	6	24.2937	25.1848	24.7051	25.1822	24.6822	24.294
Q8TEM1	Q8TEM1	Nuclear pore membrane glycoprotein 210	NUP210	0.132174	0.206115	0.705256	0.400423	12	12	12	9.5	9.5	9.5	205.11	0	35.332	796790000	18	24.5244	24.747	24.3176	25.3662	24.8578	25.2145
Q14241	Q14241	Transcription elongation factor B polypeptide 3	TCEB3	0.176793	0.207411	0.345735	0.298086	8	8	8	16.9	16.9	16.9	89.908	0	33.951	845560000	24	25.3338	24.7447	24.9567	25.5366	25.4649	25.2097
P40227;Q92526	P40227	T-complex protein 1 subunit zeta	CCT6A	0.107392	0.207674	0.109483	-0.161804	17	17	17	43.3	43.3	43.3	58.024	0	108.52	3152000000	77	26.2485	27.2286	26.5131	27.3793	26.6787	26.4748
Q8NC60	Q8NC60	Nitric oxide-associated protein 1	NOA1	0.396789	0.208336	0.0427568	0.0667868	3	3	3	7	7	7	78.457	0	6.5671	70215000	5	22.694	22.7206	22.7191	23.1122	23.2754	22.2728
Q05639	Q05639	Elongation factor 1-alpha 2	EEF1A2	0.291741	0.208802	0.359694	0.149557	17	8	8	61.6	37.4	37.4	50.47	0	102.53	10665000000	54	29.0869	29.3917	29.2335	29.6628	29.4182	29.3595
Q9BPW8	Q9BPW8	Protein NipSnap homolog 1	NIPSNAP1	0.122091	0.209599	0.0204135	-0.0333519	6	6	6	37	37	37	33.31	0	37.249	546880000	16	24.6511	25.6686	25.0779	25.661	25.1933	25.0597
O60437	O60437	Periplakin	PPL	0.236263	0.210402	0.109087	-0.095624	5	5	5	3.8	3.8	3.8	204.74	0	16.615	155340000	9	23.0755	23.5063	23.2621	23.7405	23.3995	22.991
P07437;A6NNZ2;CON__ENSEMBL:ENSBTAP00000025008;Q9H4B7	P07437	Tubulin beta chain	TUBB	0.2854	0.21092	0.738521	0.308434	23	6	5	61.9	19.6	16.2	49.67	0	104.53	17826000000	51	29.6258	29.7818	29.6549	30.1746	29.8798	30.1447
Q00341	Q00341	Vigilin	HDLBP	0.238305	0.212336	0.290662	0.283838	10	10	10	11.9	11.9	11.9	141.45	0	27.302	473100000	24	23.9053	24.5163	24.3207	24.5256	24.6832	24.3061
P41236;Q6NXS1	P41236;Q6NXS1	Protein phosphatase inhibitor 2;Protein phosphatase inhibitor 2-like protein 3	PPP1R2;PPP1R2P3	0.127027	0.213677	0.122447	0.207046	3	3	3	36.1	36.1	36.1	23.015	0	13.198	432650000	10	24.2028	25.3552	25.0024	24.983	25.0262	24.9459
P20618	P20618	Proteasome subunit beta type-1	PSMB1	0.150292	0.213755	0.240045	-0.201733	6	6	6	36.9	36.9	36.9	26.489	0	30.181	710940000	21	25.5284	26.0598	25.5913	26.4244	25.7405	25.4443
P05783;CON__H-INV:HIT000015463;Q92764;CON__Q497I4;CON__Q92764;CON__A2A5Y0;CON__O76014;CON__O76013;CON__O76015;CON__A2AB72;CON__Q14532;CON__Q15323;CON__Q9UE12;CON__Q14525;CON__REFSEQ:XP_986630;Q14532;Q14525;O76014;Q15323;O76015;O76013	P05783	Keratin, type I cytoskeletal 18	KRT18	0.156316	0.214393	0.168624	-0.216051	40	40	26	78.8	78.8	59.8	48.057	0	323.31	96563000000	332	30.3251	31.2239	30.8259	31.1519	30.5687	30.5481
Q9UJZ1	Q9UJZ1	Stomatin-like protein 2, mitochondrial	STOML2	0.16938	0.21529	0.0659878	-0.144703	4	4	4	23.3	23.3	23.3	38.534	0	18.29	311290000	13	24.243	24.8604	24.4449	25.0891	25.0559	23.7581
O94776;Q9BTC8	O94776	Metastasis-associated protein MTA2	MTA2	0.526929	0.215575	0.624698	0.270847	10	10	9	20.4	20.4	18.9	75.022	0	23.31	861640000	14	24.911	25.2052	25.2271	25.3203	25.2601	25.3978
Q14669	Q14669	E3 ubiquitin-protein ligase TRIP12	TRIP12	0.257434	0.215845	0.594678	0.539107	5	5	5	3.5	3.5	3.5	220.43	0	9.9958	150680000	16	23.1809	22.5859	23.0308	23.1676	23.5883	23.2567
Q49A26	Q49A26	Putative oxidoreductase GLYR1	GLYR1	0.145298	0.21857	0.300512	0.417348	8	8	8	19.7	19.7	19.7	60.547	0	33.522	469090000	21	24.5457	23.5219	24.3498	24.155	24.444	24.4584
P61163	P61163	Alpha-centractin	ACTR1A	0.227854	0.218831	0.0192129	0.0224056	7	7	5	35.6	35.6	27.9	42.613	0	19.812	776490000	21	25.2059	25.5998	25.3372	25.9062	25.7335	25.1171
Q14103	Q14103	Heterogeneous nuclear ribonucleoprotein D0	HNRNPD	0.321113	0.218872	0.367487	0.233637	12	12	11	31.5	31.5	29.3	38.434	0	124.08	5236200000	70	27.4829	27.9579	28.025	27.8536	27.9487	27.9594
P49411	P49411	Elongation factor Tu, mitochondrial	TUFM	0.195347	0.220411	0.0557659	-0.0694075	17	17	17	52	52	52	49.541	0	166	5206000000	69	26.7025	27.504	27.3085	27.3388	27.0875	26.9802
Q7L2E3	Q7L2E3	Putative ATP-dependent RNA helicase DHX30	DHX30	0.343728	0.2223	0.878557	0.568844	6	6	6	8.5	8.5	8.5	133.94	0	28.389	303720000	22	24.0865	23.6472	23.9908	24.1876	24.3661	24.5053
Q13200	Q13200	26S proteasome non-ATPase regulatory subunit 2	PSMD2	0.143297	0.22244	0.0956388	-0.125548	18	18	18	29.4	29.4	29.4	100.2	0	78.178	1700700000	71	25.0137	25.8704	25.3405	25.9885	25.4184	25.2146
Q9BPX3	Q9BPX3	Condensin complex subunit 3	NCAPG	0.199892	0.22245	0.127036	0.091857	7	7	7	8.3	8.3	8.3	114.33	0	20.837	380700000	21	24.5529	24.0605	24.2185	24.8398	24.4264	24.3707
Q9NQZ2	Q9NQZ2	Something about silencing protein 10	UTP3	0.295066	0.227175	0.211479	0.2399	4	4	4	16.1	16.1	16.1	54.557	0	6.8193	207430000	14	24.1765	23.6102	24.1334	24.1076	24.4243	23.8422
O43175	O43175	D-3-phosphoglycerate dehydrogenase	PHGDH	0.108365	0.227341	0.201614	-0.39665	14	14	14	30.6	30.6	30.6	56.65	0	72.625	1784800000	51	25.4289	26.8142	26.1929	26.5049	25.8341	25.6157
Q5T4S7	Q5T4S7	E3 ubiquitin-protein ligase UBR4	UBR4	0.339048	0.228435	0.580465	0.283396	8	8	8	2.3	2.3	2.3	573.83	0	14.355	150800000	25	22.2197	22.3657	22.2815	22.7608	22.7446	22.4076
P04183	P04183	Thymidine kinase, cytosolic	TK1	0.50835	0.228746	0.160634	0.113154	4	4	4	22.2	22.2	22.2	25.468	0	23.775	292640000	15	24.2291	24.5303	24.5302	24.6867	24.6875	24.2982
P25205	P25205	DNA replication licensing factor MCM3	MCM3	0.193719	0.228826	0.0996835	-0.109962	16	16	16	33.3	33.3	33.3	90.98	0	99.915	1571500000	38	24.8658	25.5917	25.2471	25.668	25.196	25.0415
Q9BW92	Q9BW92	Threonine--tRNA ligase, mitochondrial	TARS2	0.261464	0.229452	1.18674	0.247191	5	5	5	7.8	7.8	7.8	81.035	0	11.709	249790000	9	23.7667	23.7095	23.6489	24.2862	24.0451	23.9254
P67775;P62714	P67775;P62714	Serine/threonine-protein phosphatase 2A catalytic subunit alpha isoform;Serine/threonine-protein phosphatase 2A catalytic subunit beta isoform	PPP2CA;PPP2CB	0.393959	0.231441	0.155695	0.0774946	5	5	5	24.9	24.9	24.9	35.594	0	45.75	469480000	11	25.273	25.5261	25.8113	25.4507	25.5957	25.3585
Q07955;Q13242	Q07955	Serine/arginine-rich splicing factor 1	SRSF1	0.128499	0.233848	0.0102851	0.0214386	7	7	7	31	31	31	27.744	0	17.632	594200000	17	24.5252	25.7734	25.3811	25.3852	25.3435	24.998
Q9BQ39	Q9BQ39	ATP-dependent RNA helicase DDX50	DDX50	0.228103	0.23398	0.437054	0.397438	5	3	3	11.5	7.9	7.9	82.564	0	6.7724	142120000	11	23.8922	23.209	23.9258	23.6434	23.9718	23.9243
P43686	P43686	26S protease regulatory subunit 6B	PSMC4	0.171259	0.2342	0.325153	0.350184	12	12	12	53.1	53.1	53.1	47.366	0	30.445	1000300000	31	24.8253	25.5579	25.1149	25.7367	25.7007	25.3829
P99999;CON__P62894	P99999	Cytochrome c	CYCS	0.11329	0.236659	0.151393	-0.315839	5	5	5	42.9	42.9	42.9	11.749	0	14.1	405770000	17	23.8655	25.2704	24.7059	24.9033	24.4324	24.0719
P05023;P13637;P50993;Q13733;P20648	P05023	Sodium/potassium-transporting ATPase subunit alpha-1	ATP1A1	0.119351	0.239821	0.153122	-0.29761	14	14	14	20.3	20.3	20.3	112.89	0	114.15	1630300000	55	24.5626	25.894	25.3065	25.6298	25.0498	24.8116
P33316	P33316	Deoxyuridine 5-triphosphate nucleotidohydrolase, mitochondrial	DUT	0.199744	0.243572	0.0599643	0.0669365	3	3	3	17.5	17.5	17.5	26.563	0	20.487	491600000	7	25.117	25.844	25.4865	25.9616	25.5296	25.5652
P08195	P08195	4F2 cell-surface antigen heavy chain	SLC3A2	0.110554	0.244574	0.194854	-0.400741	30	30	30	51.1	51.1	51.1	67.993	0	323.31	18972000000	182	28.0593	29.4849	28.784	29.2493	28.5325	28.2102
P23381	P23381	Tryptophan--tRNA ligase, cytoplasmic;T1-TrpRS;T2-TrpRS	WARS	0.0990901	0.2469	0.179628	-0.460606	7	7	7	24.8	24.8	24.8	53.165	0	27.731	476470000	22	24.1144	25.757	25.0173	25.3479	24.8544	24.0959
P07942	P07942	Laminin subunit beta-1	LAMB1	0.202507	0.248862	0.318542	0.312734	6	6	6	5.9	5.9	5.9	198.04	0	21.089	372370000	16	24.46	23.8151	24.0897	24.6831	24.618	24.2826
Q15365;P57723	Q15365	Poly(rC)-binding protein 1	PCBP1	0.164865	0.250149	0.00736571	-0.0118017	13	13	10	67.4	67.4	56.5	37.497	0	164.91	4088800000	61	26.7053	27.694	27.2552	27.6444	27.1459	27.2299
O43809	O43809	Cleavage and polyadenylation specificity factor subunit 5	NUDT21	0.287285	0.250196	0.349215	0.305755	10	10	10	48.9	48.9	48.9	26.227	0	43.71	1441700000	31	26.3282	25.7213	26.1735	26.3764	26.4502	26.2108
O15027	O15027	Protein transport protein Sec16A	SEC16A	0.123955	0.251389	0.454084	0.228714	5	5	5	3.6	3.6	3.6	251.89	0	10.016	198830000	15	23.2431	23.2657	22.8124	24.1992	23.6726	23.2936
Q15404	Q15404	Ras suppressor protein 1	RSU1	0.147111	0.252291	0.00351942	0.00515175	4	4	4	30	30	30	31.54	0	5.2681	107680000	10	22.656	23.499	22.9103	23.7493	23.244	22.9213
Q9H845	Q9H845	Acyl-CoA dehydrogenase family member 9, mitochondrial	ACAD9	0.175211	0.252913	0.153769	0.150125	6	6	6	15.5	15.5	15.5	68.76	0	9.8138	243550000	9	23.9379	24.5269	24.0712	24.8994	24.552	24.213
Q14974	Q14974	Importin subunit beta-1	KPNB1	0.15936	0.255385	0.112357	-0.16821	17	17	17	29.3	29.3	29.3	97.169	0	107.14	2291100000	57	25.0547	25.9933	25.4748	26.084	25.5504	25.1612
Q9BVG4	Q9BVG4	Protein PBDC1	PBDC1	0.138629	0.256796	0.361908	0.484098	3	3	3	15	15	15	26.056	0	10.859	158430000	10	22.9608	23.9573	23.3155	24.1162	23.9767	23.9096
Q96RQ3	Q96RQ3	Methylcrotonoyl-CoA carboxylase subunit alpha, mitochondrial	MCCC1	0.322875	0.257472	0.285633	0.185208	23	23	23	41.9	41.9	41.9	80.472	0	186.48	3345900000	88	26.2509	25.7776	26.4487	26.0947	26.1733	26.2257
P06576	P06576	ATP synthase subunit beta, mitochondrial	ATP5B	0.13908	0.25911	0.152012	-0.26861	25	25	25	76.2	76.2	76.2	56.559	0	323.31	14591000000	168	27.1754	28.3944	27.8392	28.2489	27.5941	27.4386
P0DN79;P35520	P0DN79;P35520	Cystathionine beta-synthase	CBS	0.170828	0.259144	0.172315	0.215898	4	4	4	18.9	18.9	18.9	60.586	0	14.599	258350000	9	23.6811	24.4591	23.9651	24.6934	24.4925	24.0794
P09429;B2RPK0;P23497	P09429	High mobility group protein B1	HMGB1	0.158175	0.26054	0.236706	-0.311725	15	15	13	44.7	44.7	34.9	24.893	0	189.28	9109600000	88	28.113	29.0594	29.1729	28.5206	28.3261	28.2229
P23588;REV__P23588	P23588	Eukaryotic translation initiation factor 4B	EIF4B	0.138248	0.260848	0.117643	-0.265431	6	6	6	13.4	13.4	13.4	69.15	0	23.834	660330000	26	24.9285	26.201	25.9629	25.6884	25.7301	24.8686
P21964	P21964	Catechol O-methyltransferase	COMT	0.0667875	0.265382	0.135105	-0.407534	5	5	5	18.5	18.5	18.5	30.037	0	21.417	290590000	11	23.4487	25.526	23.9659	25.5396	24.0816	24.0781
P48643	P48643	T-complex protein 1 subunit epsilon	CCT5	0.17164	0.265943	0.121425	-0.173219	18	18	18	54.5	54.5	54.5	59.67	0	147.4	3898100000	72	26.1424	26.9873	26.4873	27.1743	26.6339	26.1493
Q9Y4F5	Q9Y4F5	Centrosomal protein of 170 kDa protein B	CEP170B	0.732014	0.267553	0.711452	0.278505	8	8	8	8.6	8.6	8.6	171.69	0	39.682	403120000	23	24.204	23.935	24.3305	24.3436	24.4016	24.2945
P17980	P17980	26S protease regulatory subunit 6A	PSMC3	0.164949	0.268728	0.138417	0.203988	13	13	13	42.1	42.1	42.1	49.203	0	102.25	1180100000	43	24.5174	25.42	24.8884	25.5865	25.4069	24.9384
P04844	P04844	Dolichyl-diphosphooligosaccharide--protein glycosyltransferase subunit 2	RPN2	0.171272	0.268902	0.101283	0.10516	10	10	10	26.3	26.3	26.3	69.283	0	55.452	1130900000	32	25.0463	25.7202	25.2154	26.0889	25.5818	25.395
P62191	P62191	26S protease regulatory subunit 4	PSMC1	0.175298	0.27098	0.170313	-0.183237	7	7	7	23.9	23.9	23.9	49.184	0	41.124	684700000	22	24.4366	25.0578	24.5713	25.465	24.779	24.3489
P52597	P52597	Heterogeneous nuclear ribonucleoprotein F;Heterogeneous nuclear ribonucleoprotein F, N-terminally processed	HNRNPF	0.16839	0.272894	0.112576	-0.190333	11	11	10	47	47	44.6	45.671	0	96.734	2681000000	55	25.7368	26.8689	26.6285	26.5229	26.2066	26.0184
P62330	P62330	ADP-ribosylation factor 6	ARF6	0.259274	0.273752	0.169225	-0.153183	3	3	3	26.9	26.9	26.9	20.082	0	4.1686	330020000	7	24.0392	24.6573	24.851	24.393	24.2686	24.1216
Q9BST9	Q9BST9	Rhotekin	RTKN	0.569747	0.277505	0.918832	0.553432	6	6	6	22.9	22.9	22.9	62.667	0	44.065	818670000	16	25.353	25.0122	25.3925	25.5278	25.8619	25.6103
P02786	P02786	Transferrin receptor protein 1;Transferrin receptor protein 1, serum form	TFRC	0.119109	0.277864	0.0764678	-0.170225	19	19	19	33.2	33.2	33.2	84.87	0	166.1	1936300000	58	24.7002	26.1717	25.4122	26.0155	25.2593	25.2722
P55072	P55072	Transitional endoplasmic reticulum ATPase	VCP	0.166334	0.27922	0.0141361	0.0248461	29	29	29	47.6	47.6	47.6	89.321	0	216.81	6573100000	111	26.1414	27.2351	26.7506	27.1843	26.6729	26.7533
Q04917	Q04917	14-3-3 protein eta	YWHAH	0.209559	0.279809	0.0380453	-0.0703917	9	6	6	35	32.1	32.1	28.218	0	53.045	663200000	18	24.7298	25.6507	25.5966	25.3435	25.4909	24.7488
Q3ZCQ8	Q3ZCQ8	Mitochondrial import inner membrane translocase subunit TIM50	TIMM50	0.465619	0.281421	0.151634	0.129813	5	5	5	21	21	21	39.646	0	26.287	414910000	18	24.2052	24.6245	24.6069	24.7856	24.7559	24.3334
Q14527	Q14527	Helicase-like transcription factor	HLTF	0.676329	0.28194	0.912965	0.689915	4	4	4	5.8	5.8	5.8	113.93	0	14.424	219900000	4	23.3919	23.4651	23.5598	23.8612	23.8548	24.3821
Q9NYU2	Q9NYU2	UDP-glucose:glycoprotein glucosyltransferase 1	UGGT1	0.169849	0.28214	0.181161	-0.229535	9	9	9	10.6	10.6	10.6	177.19	0	10.178	218720000	17	23.2226	23.8142	23.298	24.3031	23.6244	22.9533
P08238;Q58FF7	P08238	Heat shock protein HSP 90-beta	HSP90AB1	0.139549	0.282897	0.238069	-0.449714	41	24	20	59	42.5	36.9	83.263	0	220	26395000000	159	28.1624	29.5285	28.9757	29.281	28.4094	28.382
Q9Y3B7	Q9Y3B7	39S ribosomal protein L11, mitochondrial	MRPL11	0.832372	0.284083	1.61043	0.914986	12	12	12	60.9	60.9	60.9	20.683	0	73.761	3538700000	45	26.8535	26.6625	27.1195	26.9647	27.5626	27.7834
P26358	P26358	DNA (cytosine-5)-methyltransferase 1	DNMT1	0.855802	0.287041	0.0376718	-0.0150967	11	11	11	9.5	9.5	9.5	183.16	0	17.476	1426300000	16	27.2677	27.1159	27.3857	27.572	27.2799	27.0736
Q01813	Q01813	ATP-dependent 6-phosphofructokinase, platelet type	PFKP	0.159141	0.288042	0.108984	-0.197235	15	15	13	25.9	25.9	22.3	85.595	0	74.851	1818900000	37	25.2743	26.4991	26.0192	26.3303	25.7094	25.6695
Q8NE71	Q8NE71	ATP-binding cassette sub-family F member 1	ABCF1	0.280803	0.288311	0.0248455	-0.0282059	6	6	6	14.1	14.1	14.1	95.925	0	39.342	492230000	14	24.0439	24.7599	24.8066	24.5738	24.3818	24.3656
Q9Y4L1;Q9BXT5	Q9Y4L1	Hypoxia up-regulated protein 1	HYOU1	0.105329	0.289319	0.0522313	-0.142769	20	20	20	31	31	31	111.33	0	79.113	1080000000	40	23.7692	25.4502	24.5064	25.2916	24.7446	24.1893
Q5TFE4	Q5TFE4	5-nucleotidase domain-containing protein 1	NT5DC1	0.10674	0.289739	0.386691	-0.762468	3	3	3	12.3	12.3	12.3	51.844	0.0025696	2.0124	72482000	4	22.2045	23.4881	22.4802	23.7918	22.4496	21.718
Q9GZS3	Q9GZS3	WD repeat-containing protein 61;WD repeat-containing protein 61, N-terminally processed	WDR61	0.188678	0.289974	1.41245	0.354753	3	3	3	23	23	23	33.58	0	4.4681	254940000	5	24.327	24.4699	24.1486	25.2283	24.7614	24.745
P28074	P28074	Proteasome subunit beta type-5	PSMB5	0.231203	0.291076	0.106538	-0.109656	7	7	7	29.3	29.3	29.3	28.48	0	61.713	726640000	13	25.1101	25.8027	25.4536	26.0413	25.3801	25.3134
P40939	P40939	Trifunctional enzyme subunit alpha, mitochondrial;Long-chain enoyl-CoA hydratase;Long chain 3-hydroxyacyl-CoA dehydrogenase	HADHA	0.219563	0.291247	0.0479371	-0.0571718	18	18	18	37.2	37.2	37.2	82.999	0	115.7	2219000000	80	26.0605	26.8165	26.4399	27.0197	26.453	26.3098
Q07021	Q07021	Complement component 1 Q subcomponent-binding protein, mitochondrial	C1QBP	0.15521	0.295928	0.190384	-0.3625	9	9	9	53.5	53.5	53.5	31.362	0	51.498	2719300000	39	26.5674	27.8467	27.3241	27.6819	27.0609	26.6283
Q7Z6Z7	Q7Z6Z7	E3 ubiquitin-protein ligase HUWE1	HUWE1	0.125198	0.296531	0.222088	0.211989	3	3	3	1.6	1.6	1.6	481.89	0	10.4	73380000	3	22.597	22.7172	22.1453	23.7619	22.5313	23.2069
P49736	P49736	DNA replication licensing factor MCM2	MCM2	0.171507	0.297012	0.154724	-0.271996	14	14	14	24.9	24.9	24.9	101.89	0	63.774	1096900000	31	24.3731	25.5497	25.1031	25.4137	24.8587	24.5201
Q06830	Q06830	Peroxiredoxin-1	PRDX1	0.12736	0.301155	0.188441	-0.430781	15	15	11	63.3	63.3	48.2	22.11	0	63.74	10040000000	69	28.5109	30.124	29.5407	29.6965	28.9604	28.8129
P35221;Q9UI47	P35221	Catenin alpha-1	CTNNA1	0.345046	0.301504	0.23815	0.195816	15	15	14	29.6	29.6	27.7	100.07	0	108.89	1477300000	51	24.8044	25.383	25.2465	25.544	25.3585	25.2206
Q13177;Q13153;O75914	Q13177	Serine/threonine-protein kinase PAK 2;PAK-2p27;PAK-2p34	PAK2	0.0861168	0.301719	0.188636	-0.625563	10	10	10	31.7	31.7	31.7	58.042	0	82.554	775460000	19	23.6996	25.9969	24.9451	25.3549	24.4703	23.9752
O14745	O14745	Na(+)/H(+) exchange regulatory cofactor NHE-RF1	SLC9A3R1	0.142144	0.3023	0.178316	-0.384072	11	11	11	43.6	43.6	43.6	38.868	0	108.42	1857300000	42	25.2394	26.6889	26.391	26.1418	25.8069	25.3532
P39748	P39748	Flap endonuclease 1	FEN1	0.309073	0.303728	0.0835998	-0.0631905	9	9	9	38.4	38.4	38.4	42.592	0	79.979	2018200000	31	26.3043	26.7327	27.1154	26.5292	26.5866	26.324
P55060	P55060	Exportin-2	CSE1L	0.153839	0.303792	0.0961309	-0.182116	25	25	25	35	35	35	110.42	0	118.25	2404500000	68	25.1536	26.4037	25.7964	26.3684	25.7119	25.4812
P67936	P67936	Tropomyosin alpha-4 chain	TPM4	0.115548	0.304177	0.141921	-0.376313	10	10	5	39.1	39.1	27.4	28.521	0	84.924	1831900000	34	25.5258	27.3068	26.8129	26.6281	26.2578	25.8222
O95243	O95243	Methyl-CpG-binding domain protein 4	MBD4	0.361632	0.305483	1.62201	1.85366	3	3	3	6.4	6.4	6.4	66.05	0	4.8093	71009000	4	22.2321	21.708	22.451	22.1001	23.6957	23.9518
P55735	P55735	Protein SEC13 homolog	SEC13	0.510072	0.305705	0.054886	0.0473299	3	3	3	18.6	18.6	18.6	35.54	0	26.283	522710000	12	25.5063	25.8951	25.8909	26.1219	25.9494	25.5466
Q96EH3	Q96EH3	Mitochondrial assembly of ribosomal large subunit protein 1	MALSU1	0.616282	0.306026	0.517597	0.399166	3	3	3	28.6	28.6	28.6	26.17	0	3.4895	171740000	9	24.0498	23.691	24.1265	24.2263	24.4986	24.0405
P46379	P46379	Large proline-rich protein BAG6	BAG6	0.305022	0.3078	0.347176	-0.579036	3	3	3	3.4	3.4	3.4	119.41	0	8.6496	131600000	2	23.4103	23.7293	23.5411	24.2142	22.3905	23.591
P19623	P19623	Spermidine synthase	SRM	0.0933392	0.309086	0.170263	-0.555139	6	6	6	33.1	33.1	33.1	33.824	0	9.1847	337060000	10	22.8721	25.0781	24.171	24.3973	23.7269	23.113
P61289	P61289	Proteasome activator complex subunit 3	PSME3	0.227575	0.309669	0.112174	-0.157332	4	4	4	19.7	19.7	19.7	29.506	0	18.785	250990000	13	23.9683	24.9052	24.8908	24.6021	24.3634	24.1955
P62258	P62258	14-3-3 protein epsilon	YWHAE	0.226133	0.31015	0.26983	-0.366102	16	14	14	63.1	60	60	29.174	0	145.71	5770000000	69	27.5846	28.5631	28.3174	28.4506	27.7885	27.627
Q99460	Q99460	26S proteasome non-ATPase regulatory subunit 1	PSMD1	0.218057	0.3111	0.101891	0.100509	11	11	11	22	22	22	105.84	0	24.787	812810000	30	24.0469	24.7022	24.2922	25.0791	24.4197	24.5304
P05455	P05455	Lupus La protein	SSB	0.157927	0.311426	0.0786748	-0.155542	15	15	15	44.6	44.6	44.6	46.836	0	42.539	1469000000	33	24.9823	26.1789	25.5524	26.2317	25.6908	25.1593
O43399	O43399	Tumor protein D54	TPD52L2	0.0605372	0.313825	0.115347	-0.532533	3	3	3	28.6	28.6	28.6	22.237	0	15.173	171650000	8	22.1488	25.267	23.3671	24.6764	23.3585	22.9922
O14818;Q8TAA3	O14818;Q8TAA3	Proteasome subunit alpha type-7;Proteasome subunit alpha type-7-like	PSMA7;PSMA8	0.185531	0.314805	0.116871	-0.206208	6	6	6	28.6	28.6	28.6	27.887	0	51.367	1041300000	22	25.1062	26.3033	25.9733	26.0658	25.4494	25.5477
Q9BSJ8	Q9BSJ8	Extended synaptotagmin-1	ESYT1	0.143515	0.314928	0.0380202	0.0704584	10	10	10	14.4	14.4	14.4	122.85	0	33.146	519440000	17	23.3601	24.5104	23.7544	24.746	24.1471	23.8644
P26583	P26583	High mobility group protein B2	HMGB2	0.176753	0.315069	0.166058	-0.249375	7	5	5	33	23	23	24.033	0	52.107	800450000	18	25.2186	26.2552	26.4066	25.6974	25.5783	25.3968
P35080	P35080	Profilin-2	PFN2	0.192963	0.315435	0.363196	-0.552453	3	3	3	26.4	26.4	26.4	15.046	0	20.516	428190000	8	25.1583	26.2296	25.786	26.2328	25.3304	24.9526
P16615;O14983;Q93084	P16615	Sarcoplasmic/endoplasmic reticulum calcium ATPase 2	ATP2A2	0.385355	0.317617	0.384959	0.28875	13	13	13	18.7	18.7	18.7	114.76	0	37.877	1322200000	35	24.7611	25.316	25.2207	25.4916	25.2831	25.3716
O15144	O15144	Actin-related protein 2/3 complex subunit 2	ARPC2	0.249175	0.31832	0.097107	-0.161899	8	8	8	35	35	35	34.333	0	11.747	408350000	16	23.8879	24.7916	24.5534	24.7627	24.5083	23.8475
Q8IXB1	Q8IXB1	DnaJ homolog subfamily C member 10	DNAJC10	1.48211	0.320304	1.27881	0.457565	5	5	5	10.7	10.7	10.7	91.079	0	17.263	279920000	25	23.997	24.115	24.3849	24.3677	24.6056	24.4215
P31350	P31350	Ribonucleoside-diphosphate reductase subunit M2	RRM2	0.187708	0.321931	0.00169794	-0.00298882	4	4	3	15.9	15.9	12.1	44.877	0	12.174	236140000	11	23.1487	24.2226	23.7236	24.2915	23.6118	23.7535
O14617	O14617	AP-3 complex subunit delta-1	AP3D1	0.335648	0.323092	0.928771	0.367782	3	3	3	4	4	4	130.16	0	4.409	100090000	10	22.9274	22.6809	22.7915	23.463	23.2358	23.1081
Q9H3U1	Q9H3U1	Protein unc-45 homolog A	UNC45A	0.208381	0.324182	0.365467	0.256119	6	6	6	9.7	9.7	9.7	103.08	0	35.712	343580000	16	23.8077	24.3099	23.8868	24.8792	24.389	24.2408
Q9UNS2	Q9UNS2	COP9 signalosome complex subunit 3	COPS3	0.223424	0.324887	0.266824	-0.391196	3	3	3	10.4	10.4	10.4	47.873	0	17.349	138290000	10	23.0074	24.0492	23.8066	23.8998	23.2607	23.0135
O43583	O43583	Density-regulated protein	DENR	0.136425	0.326015	0.353084	-0.851657	3	3	3	21.2	21.2	21.2	22.092	0	11.259	193990000	6	23.9052	25.0668	25.3958	24.2282	24.3207	22.948
Q5VYK3	Q5VYK3	Proteasome-associated protein ECM29 homolog	ECM29	0.155823	0.328299	0.0213467	-0.0468884	6	6	6	4.7	4.7	4.7	204.29	0	7.2603	94131000	12	21.6666	22.9655	22.302	22.9867	22.5036	22.0348
O15260	O15260	Surfeit locus protein 4	SURF4	0.147185	0.328815	0.0412362	-0.0779896	3	3	3	16.4	16.4	16.4	30.394	0	20.463	220250000	9	23.9102	24.9115	24.1485	25.3309	24.6749	23.9909
Q9Y6E2	Q9Y6E2	Basic leucine zipper and W2 domain-containing protein 2	BZW2	0.143884	0.33637	0.0274248	-0.0591459	4	4	3	13.4	13.4	11.7	48.162	0	9.242	84259000	12	22.0916	23.4548	22.6734	23.5457	22.686	22.7421
P49721	P49721	Proteasome subunit beta type-2	PSMB2	0.355968	0.336683	0.554137	-0.473152	5	5	5	29.4	29.4	29.4	22.836	0	24.006	368910000	13	24.7434	25.3867	25.5465	25.257	24.5873	24.5966
P54920	P54920	Alpha-soluble NSF attachment protein	NAPA	0.180572	0.336694	0.281054	-0.372396	6	6	4	31.5	31.5	20	33.232	0	28.423	360920000	12	23.6239	24.5957	24.0026	24.8904	23.7406	23.7342
P43243	P43243	Matrin-3	MATR3	0.365664	0.336828	0.369997	0.265344	8	8	8	13.8	13.8	13.8	94.622	0	49.571	874040000	30	24.7719	25.221	25.0726	25.594	25.4082	25.1154
P17858	P17858	ATP-dependent 6-phosphofructokinase, liver type	PFKL	0.121838	0.33758	0.108429	-0.282511	8	6	6	16.4	12.8	12.8	85.018	0	27.159	505960000	19	24.0572	25.7483	24.8157	25.6649	24.8706	24.3699
Q13362;Q14738	Q13362	Serine/threonine-protein phosphatase 2A 56 kDa regulatory subunit gamma isoform	PPP2R5C	0.296096	0.338696	0.829436	0.700021	4	3	3	10.5	7.3	7.3	61.06	0	5.4261	94339000	11	22.3247	22.8218	22.5719	23.252	23.0977	23.4488
Q99832	Q99832	T-complex protein 1 subunit eta	CCT7	0.232513	0.339342	0.103358	-0.154453	17	17	17	44.9	44.9	44.9	59.366	0	98.792	2727000000	58	25.8392	26.8388	26.5121	26.8446	26.2492	26.1199
P63010	P63010	AP-2 complex subunit beta	AP2B1	0.28702	0.342848	0.0107464	0.0119781	10	10	6	21.1	21.1	16.1	104.55	0	29.971	803740000	28	24.1903	24.8345	24.5573	25.1532	24.652	24.3968
P17096	P17096	High mobility group protein HMG-I/HMG-Y	HMGA1	0.181017	0.343466	0.743856	0.448527	4	4	4	41.1	41.1	41.1	11.676	0	53.616	3274000000	26	27.7968	27.3535	28.5507	27.2865	28.0251	28.0223
P36776	P36776	Lon protease homolog, mitochondrial	LONP1	0.203714	0.344594	0.0816152	0.127312	8	8	8	17.5	17.5	17.5	106.49	0	22.06	642230000	24	24.2498	25.2845	24.8011	25.4224	24.8762	24.9128
O43396	O43396	Thioredoxin-like protein 1	TXNL1	0.128943	0.345016	0.235185	-0.596687	6	6	6	28.7	28.7	28.7	32.251	0	28.005	446020000	14	23.9525	25.7853	25.1626	25.2652	24.2906	24.2539
Q9P0J7	Q9P0J7	E3 ubiquitin-protein ligase KCMF1	KCMF1	0.144004	0.34508	0.214048	0.116641	3	3	3	8.4	8.4	8.4	41.945	0	6.6293	62574000	11	22.7217	23.105	22.4514	24.0655	22.9926	23.0673
Q9Y678	Q9Y678	Coatomer subunit gamma-1	COPG1	0.120877	0.346111	0.0675641	0.168756	5	5	4	10	10	8.6	97.717	0	23.752	236290000	15	22.6179	24.1967	23.1775	24.3293	23.3557	23.7964
P21796	P21796	Voltage-dependent anion-selective channel protein 1	VDAC1	0.16234	0.346804	0.207357	0.440104	7	7	7	34.3	34.3	34.3	30.772	0	26.879	803820000	21	24.8958	26.3836	25.918	26.055	26.2272	25.9325
Q9H2U2	Q9H2U2	Inorganic pyrophosphatase 2, mitochondrial	PPA2	0.215444	0.347508	0.154591	-0.247435	8	8	8	33.2	33.2	33.2	37.92	0	33.802	534770000	23	23.8997	25.0141	24.6499	24.9589	24.2215	24.1975
P63241;Q6IS14;Q9GZV4	P63241;Q6IS14	Eukaryotic translation initiation factor 5A-1;Eukaryotic translation initiation factor 5A-1-like	EIF5A;EIF5AL1	0.189702	0.347722	0.121122	-0.227402	13	13	13	67.5	67.5	67.5	16.832	0	157.43	7403000000	71	27.4562	28.6461	28.6602	28.1376	28.0619	27.5856
P49327	P49327	Fatty acid synthase;[Acyl-carrier-protein] S-acetyltransferase;[Acyl-carrier-protein] S-malonyltransferase;3-oxoacyl-[acyl-carrier-protein] synthase;3-oxoacyl-[acyl-carrier-protein] reductase;3-hydroxyacyl-[acyl-carrier-protein] dehydratase;Enoyl-[acyl-carrier-protein] reductase;Oleoyl-[acyl-carrier-protein] hydrolase	FASN	0.178015	0.34925	0.108617	-0.199715	98	98	98	54.5	54.5	54.5	273.42	0	323.31	41750000000	487	27.4579	28.6984	28.1214	28.7333	27.9299	27.8269
P23284	P23284	Peptidyl-prolyl cis-trans isomerase B	PPIB	0.203293	0.349497	0.0918104	-0.165642	10	10	10	44.9	44.9	44.9	23.742	0	82.867	4069300000	55	26.3488	27.4988	27.4863	27.0603	26.9411	26.5753
Q9BR76	Q9BR76	Coronin-1B	CORO1B	0.198509	0.350407	0.19288	0.323231	7	7	7	27.2	27.2	27.2	54.234	0	47.507	1106800000	28	25.0023	26.1795	25.7215	26.1611	26.0009	25.8274
P25787	P25787	Proteasome subunit alpha type-2	PSMA2	0.219795	0.351152	0.118929	0.151443	6	6	6	41	41	41	25.898	0	58.995	766830000	24	24.6591	25.5217	25.0632	25.8199	25.1936	25.29
P27348	P27348	14-3-3 protein theta	YWHAQ	0.204835	0.352871	0.137736	-0.247111	12	9	8	40.4	33.5	30.6	27.764	0	137.11	1578000000	35	25.9494	27.153	26.7778	27.0303	26.448	26.1602
Q3LXA3	Q3LXA3	Bifunctional ATP-dependent dihydroxyacetone kinase/FAD-AMP lyase (cyclizing);ATP-dependent dihydroxyacetone kinase;FAD-AMP lyase (cyclizing)	DAK	0.103901	0.354058	0.399791	-1.80188	3	3	3	8.9	8.9	8.9	58.946	0	10.382	192630000	7	23.6914	25.8537	24.7356	25.5176	24.2713	21.67
P62993	P62993	Growth factor receptor-bound protein 2	GRB2	0.142177	0.354943	0.0819261	-0.167652	3	3	3	22.1	22.1	22.1	25.206	0.00046838	3.1032	134860000	5	22.8463	24.166	23.3045	24.4176	23.4998	23.1771
P14625;Q58FF3	P14625	Endoplasmin	HSP90B1	0.140934	0.360024	0.205134	-0.482151	30	28	28	42.3	40.6	40.6	92.468	0	175.56	5387400000	92	25.5803	27.2433	26.4756	27.0679	26.0416	25.8177
O00148	O00148	ATP-dependent RNA helicase DDX39A	DDX39A	0.272532	0.363896	0.1173	-0.171477	9	9	4	25.5	25.5	14.1	49.129	0	26.899	1310600000	21	25.6496	26.6256	26.5223	26.4807	26.0641	25.8682
Q92616	Q92616	Translational activator GCN1	GCN1L1	0.266132	0.36398	0.0660069	0.0699444	40	40	40	24.1	24.1	24.1	292.75	0	167.07	1982100000	108	24.3141	24.947	24.6083	25.3808	24.8435	24.5575
P06748	P06748	Nucleophosmin	NPM1	0.491204	0.36498	0.739081	0.418829	7	7	7	41.5	41.5	41.5	32.575	0	78.465	4025800000	42	27.1357	27.4112	27.3943	27.8826	27.8489	27.5357
P14618;P30613	P14618	Pyruvate kinase PKM	PKM	0.147179	0.365175	0.0597923	-0.155	37	37	37	75.5	75.5	75.5	57.936	0	323.31	33957000000	228	28.0871	29.7545	29.073	29.4989	28.9041	28.6275
Q14257	Q14257	Reticulocalbin-2	RCN2	0.290468	0.366258	0.544949	0.440014	3	3	3	18.6	18.6	18.6	36.876	0	15.104	267630000	11	24.0178	24.3872	24.1435	24.9939	24.8844	24.4006
P04843	P04843	Dolichyl-diphosphooligosaccharide--protein glycosyltransferase subunit 1	RPN1	0.214749	0.368291	0.132246	0.222685	17	17	17	42.3	42.3	42.3	68.569	0	124.33	2190900000	66	24.9217	26.0742	25.6525	26.08	25.7743	25.667
O43592	O43592	Exportin-T	XPOT	0.233157	0.370592	0.0859387	0.119094	13	13	13	19.6	19.6	19.6	109.96	0	74.515	793830000	46	23.7257	24.582	24.1424	24.9064	24.445	24.1009
O43776	O43776	Asparagine--tRNA ligase, cytoplasmic	NARS	0.330573	0.371529	0.151466	0.171329	16	16	16	34.9	34.9	34.9	62.942	0	97.689	2216900000	52	25.2426	26.029	25.8679	26.1468	25.8125	25.8018
P54727	P54727	UV excision repair protein RAD23 homolog B	RAD23B	0.154516	0.377044	0.0769401	-0.207939	10	10	10	32.8	32.8	32.8	43.171	0	60.958	1491700000	33	25.0581	26.7474	26.1871	26.3725	25.9866	25.403
P54105	P54105	Methylosome subunit pICln	CLNS1A	0.106815	0.377442	0.0745854	-0.215247	3	3	3	26.6	26.6	26.6	26.215	0	15.214	263890000	8	23.4721	25.3493	24.0491	25.5271	24.3573	24.0336
O60832	O60832	H/ACA ribonucleoprotein complex subunit 4	DKC1	0.150407	0.379333	0.251224	0.602118	3	3	3	8	8	8	57.673	0	7.5403	182200000	7	24.7242	22.9981	24.0892	24.3919	24.3473	24.5793
P25789	P25789	Proteasome subunit alpha type-4	PSMA4	0.332446	0.380334	0.104557	-0.106517	3	3	3	16.5	16.5	16.5	29.483	0	12.023	407420000	13	24.8185	25.4868	25.2707	25.7953	24.965	25.1272
O00410	O00410	Importin-5	IPO5	0.160982	0.380642	0.0712388	-0.151731	9	9	9	16.3	16.3	16.3	123.63	0	13.504	382930000	21	23.0529	24.4042	23.6336	24.5849	23.7639	23.3898
P31948	P31948	Stress-induced-phosphoprotein 1	STIP1	0.198643	0.381061	0.0610716	-0.129783	26	26	26	49.5	49.5	49.5	62.639	0	129.21	5034100000	85	25.9216	27.2786	26.9045	27.0579	26.6139	26.3268
Q13085;O00763	Q13085	Acetyl-CoA carboxylase 1;Biotin carboxylase	ACACA	0.667883	0.382911	0.360014	0.239237	25	25	25	16.5	16.5	16.5	265.55	0	80.569	1550400000	52	24.957	24.5538	25.0679	25.2087	24.8502	25.1391
P63092;Q5JWF2	P63092;Q5JWF2	Guanine nucleotide-binding protein G(s) subunit alpha isoforms short;Guanine nucleotide-binding protein G(s) subunit alpha isoforms XLas	GNAS	0.190589	0.38475	0.343507	-0.660274	6	6	5	17.3	17.3	14.5	45.664	0	18.267	439350000	18	23.5858	25.0112	24.6151	24.7513	23.6991	23.5773
P04792	P04792	Heat shock protein beta-1	HSPB1	0.175002	0.384801	0.0954044	0.216609	19	19	19	90.7	90.7	90.7	22.782	0	183.66	40111000000	125	29.5497	31.0286	30.4454	30.9025	30.3244	30.6871
P04632;Q96L46	P04632	Calpain small subunit 1	CAPNS1	0.621491	0.391532	0.161319	-0.115402	5	5	5	24.6	24.6	24.6	28.315	0	31.799	505250000	22	24.3701	24.8423	24.9972	24.9982	24.5732	24.4084
Q01518	Q01518	Adenylyl cyclase-associated protein 1	CAP1	0.14877	0.392449	0.0993378	-0.270625	8	8	8	25.5	25.5	25.5	51.901	0	38.587	547960000	16	23.8428	25.4981	24.6713	25.4545	24.7927	24.0069
P11586	P11586	C-1-tetrahydrofolate synthase, cytoplasmic;Methylenetetrahydrofolate dehydrogenase;Methenyltetrahydrofolate cyclohydrolase;Formyltetrahydrofolate synthetase;C-1-tetrahydrofolate synthase, cytoplasmic, N-terminally processed	MTHFD1	0.183393	0.396288	0.0568711	-0.135121	28	28	28	40.7	40.7	40.7	101.53	0	146.49	3512000000	83	25.4765	26.9553	26.4209	26.8034	26.3046	25.8569
O60716	O60716	Catenin delta-1	CTNND1	0.402037	0.397474	0.129537	0.12529	9	9	9	13.8	13.8	13.8	108.17	0	29.204	510860000	24	24.1452	24.768	24.6523	25.0559	24.4671	24.6967
Q96A33	Q96A33	Coiled-coil domain-containing protein 47	CCDC47	0.226524	0.397738	0.117899	-0.296808	3	3	3	10.4	10.4	10.4	55.873	0.0013083	2.1872	146710000	5	22.7093	23.7577	23.2777	23.9848	22.2581	23.6153
Q9NP92	Q9NP92	28S ribosomal protein S30, mitochondrial	MRPS30	0.209443	0.39929	0.172596	0.35415	3	3	3	10.5	10.5	10.5	50.364	0	14.223	365790000	12	25.3856	24.2529	25.5981	24.839	25.6202	24.7266
Q29RF7	Q29RF7	Sister chromatid cohesion protein PDS5 homolog A	PDS5A	0.308709	0.403617	0.0289259	0.0405779	4	4	4	5.6	5.6	5.6	150.83	0	13.025	141080000	12	22.6035	23.3325	23.0548	23.6884	23.2627	22.7544
P61026	P61026	Ras-related protein Rab-10	RAB10	0.129332	0.403726	0.069709	-0.25474	4	3	3	30	24.5	24.5	22.541	0	11.634	120320000	7	22.4275	24.5547	23.7687	24.0209	23.7947	22.678
P35998	P35998	26S protease regulatory subunit 7	PSMC2	0.230745	0.404201	0.0480589	0.0760765	12	12	12	34.2	34.2	34.2	48.633	0	85.458	993490000	27	24.7257	25.7378	25.2577	26.0142	25.3764	25.2392
P09622	P09622	Dihydrolipoyl dehydrogenase, mitochondrial	DLD	0.346032	0.4054	0.186223	0.221302	9	9	9	22.2	22.2	22.2	54.177	0	60.489	1604200000	35	25.4599	26.2992	26.166	26.4038	26.1287	26.0729
P42166;P42167	P42166;P42167	Lamina-associated polypeptide 2, isoform alpha;Thymopoietin;Thymopentin;Lamina-associated polypeptide 2, isoforms beta/gamma;Thymopoietin;Thymopentin	TMPO	0.182508	0.406217	0.159024	-0.367984	8	8	8	23.2	23.2	23.2	75.491	0	45.5	748400000	18	24.01	25.5824	25.1864	25.2185	24.6137	24.2427
Q8NFF5	Q8NFF5	FAD synthase;Molybdenum cofactor biosynthesis protein-like region;FAD synthase region	FLAD1	0.207763	0.409021	0.369153	-0.396526	3	3	3	8.9	8.9	8.9	65.265	0	3.8222	36130000	5	21.0286	21.8126	21.2455	22.4139	21.1108	20.9375
P07237	P07237	Protein disulfide-isomerase	P4HB	0.150908	0.412636	0.0964305	-0.269673	24	24	24	55.7	55.7	55.7	57.116	0	138.93	5515900000	94	25.3613	27.2284	26.5302	26.8847	26.1213	25.929
P15559	P15559	NAD(P)H dehydrogenase [quinone] 1	NQO1	0.14164	0.413072	0.152842	-0.445337	8	8	8	38.7	38.7	38.7	30.867	0	57.241	968910000	18	24.65	26.6216	25.838	26.2597	24.9544	25.4265
P52943	P52943	Cysteine-rich protein 2	CRIP2	0.179073	0.415182	0.112174	-0.279673	3	3	3	32.2	32.2	32.2	22.492	0	27.103	529600000	12	24.5582	26.1895	25.7308	25.8473	25.3186	24.8698
Q04837	Q04837	Single-stranded DNA-binding protein, mitochondrial	SSBP1	0.192234	0.416304	0.0468513	-0.110287	5	5	5	46.6	46.6	46.6	17.259	0	91.335	1141400000	20	25.2789	26.7371	26.1811	26.6675	26.1071	25.6884
P60660;P14649	P60660	Myosin light polypeptide 6	MYL6	0.550548	0.416421	0.530802	0.409636	7	7	7	48.3	48.3	48.3	16.93	0	45.301	3395100000	38	26.9381	27.4497	27.4846	27.736	27.7423	27.4647
Q13948;P39880	Q13948;P39880	Protein CASP;Homeobox protein cut-like 1	CUX1	0.338851	0.41739	0.00283117	0.00476933	4	4	4	8.4	8.4	8.4	77.454	0	8.5172	107900000	11	22.413	23.0368	22.8069	23.4777	23.1445	22.3148
Q15185	Q15185	Prostaglandin E synthase 3	PTGES3	0.145851	0.418943	0.0991048	-0.277141	3	3	3	26.2	26.2	26.2	18.697	0	23.687	255250000	4	23.6472	25.5151	24.6558	25.3444	24.4132	24.1948
Q9Y5Q9	Q9Y5Q9	General transcription factor 3C polypeptide 3	GTF3C3	0.473869	0.419497	0.544872	0.405867	4	4	4	7.7	7.7	7.7	101.27	0	6.5094	137430000	9	23.1281	22.9975	23.1548	23.8097	23.7417	23.1956
P12004	P12004	Proliferating cell nuclear antigen	PCNA	0.187421	0.420603	0.0293775	-0.0754108	6	6	6	37.9	37.9	37.9	28.768	0	62.693	1203400000	19	25.1981	26.7512	26.2265	26.5641	26.1416	25.6569
O14980	O14980	Exportin-1	XPO1	0.204063	0.426244	0.0332976	0.066082	22	22	22	27.7	27.7	27.7	123.38	0	101.9	2025100000	56	24.4526	25.714	25.1125	25.9065	25.1204	25.1783
Q93008;O00507	Q93008	Probable ubiquitin carboxyl-terminal hydrolase FAF-X	USP9X	0.918369	0.426687	0.599084	0.32171	5	5	5	3.4	3.4	3.4	290.46	0	4.9546	105130000	8	22.9713	22.6732	23.182	23.3159	23.2798	23.0081
Q02790	Q02790	Peptidyl-prolyl cis-trans isomerase FKBP4;Peptidyl-prolyl cis-trans isomerase FKBP4, N-terminally processed	FKBP4	0.148729	0.427676	0.165435	-0.471767	23	23	23	60.3	60.3	60.3	51.804	0	213.92	7015400000	102	26.0968	28.0874	27.5939	27.4456	26.7044	26.5363
P49720	P49720	Proteasome subunit beta type-3	PSMB3	0.348907	0.427809	0.0196822	0.029583	6	6	6	42.9	42.9	42.9	22.949	0	37.423	745040000	24	24.7794	25.5817	25.39	25.8267	25.4582	24.9621
P61978	P61978	Heterogeneous nuclear ribonucleoprotein K	HNRNPK	0.219028	0.432111	0.0128966	0.0293341	23	23	23	62	62	62	50.976	0	243.33	10208000000	112	27.2001	28.6028	28.4328	28.2343	28.0322	27.8294
Q15084	Q15084	Protein disulfide-isomerase A6	PDIA6	0.207303	0.433374	0.071065	0.167338	10	10	10	32.5	32.5	32.5	48.121	0	88.527	1632100000	42	24.9435	26.4105	25.9695	26.2512	26.0942	25.5945
Q92945	Q92945	Far upstream element-binding protein 2	KHSRP	0.145275	0.433983	0.0344571	-0.121365	13	12	12	30.2	28	28	73.114	0	58.701	1054100000	21	23.5844	25.6364	24.9098	25.179	24.9427	24.0354
Q15021	Q15021	Condensin complex subunit 1	NCAPD2	0.231378	0.434607	0.0551546	0.071312	6	6	6	6.6	6.6	6.6	157.18	0	11.008	130090000	14	22.4905	23.2453	22.7397	23.8653	23.1231	22.7554
O95347	O95347	Structural maintenance of chromosomes protein 2	SMC2	0.492711	0.438749	0.0451375	0.12848	6	6	6	8.4	8.4	8.4	135.65	0	12.583	338810000	6	23.7874	24.1143	24.096	24.6831	23.1782	24.9804
P13639	P13639	Elongation factor 2	EEF2	0.260377	0.44042	0.0638009	-0.117661	39	39	38	57.2	57.2	56.1	95.337	0	310.22	15828000000	216	27.1104	28.3083	28.004	28.2955	27.6636	27.5197
P16422	P16422	Epithelial cell adhesion molecule	EPCAM	0.16828	0.443175	0.0777482	-0.196405	3	3	3	21.3	21.3	21.3	34.932	0	20.271	380940000	10	24.3495	25.8412	24.9934	26.0836	25.2761	24.5218
P31946	P31946	14-3-3 protein beta/alpha;14-3-3 protein beta/alpha, N-terminally processed	YWHAB	0.302945	0.444864	0.173913	-0.299417	11	7	6	52.4	42.7	39	28.082	0	158.59	2290500000	42	26.1678	27.2498	27.1273	27.18	26.6816	26.1371
P43487	P43487	Ran-specific GTPase-activating protein	RANBP1	0.161312	0.445574	0.0263647	-0.0835257	4	4	4	32.3	32.3	32.3	23.31	0	28.979	1384200000	17	24.8929	26.8225	26.2692	26.3374	26.0409	25.5075
Q8WX92	Q8WX92	Negative elongation factor B	NELFB	0.628047	0.445992	0.179337	-0.14292	4	4	4	10.3	10.3	10.3	65.697	0	8.3704	106760000	10	22.7312	23.2344	23.3429	23.5147	22.9652	22.7145
Q9Y490;Q9Y4G6	Q9Y490	Talin-1	TLN1	0.263681	0.44615	0.137129	-0.234657	11	11	11	8.2	8.2	8.2	269.76	0	19.985	309430000	17	23.0361	24.0757	23.6691	24.335	23.6003	23.0422
P55327	P55327	Tumor protein D52	TPD52	0.133765	0.446164	0.306159	-0.922438	5	5	5	48.2	48.2	48.2	24.327	0	27.375	605020000	13	24.1433	26.319	25.3121	26.0425	24.5403	24.0772
P07355;A6NMY6	P07355;A6NMY6	Annexin A2;Putative annexin A2-like protein	ANXA2;ANXA2P2	0.222544	0.446488	0.0597386	0.132302	15	15	15	45.7	45.7	45.7	38.604	0	132.15	4177500000	69	25.6494	27.0916	26.8005	26.8335	26.4692	26.5364
P42704	P42704	Leucine-rich PPR motif-containing protein, mitochondrial	LRPPRC	0.200763	0.447328	0.0840595	-0.189632	35	35	35	34.6	34.6	34.6	157.9	0	195.08	3662600000	118	25.9036	27.354	26.7532	27.3991	26.6309	26.2474
P14314	P14314	Glucosidase 2 subunit beta	PRKCSH	0.182004	0.447998	0.147866	-0.36903	10	10	10	22.7	22.7	22.7	59.425	0	71.752	1669100000	29	24.8611	26.5693	26.0006	26.3258	25.4883	25.204
P46060	P46060	Ran GTPase-activating protein 1	RANGAP1	0.46533	0.452923	0.741384	0.796156	7	7	7	20.8	20.8	20.8	63.541	0	22.817	285070000	7	23.5098	23.6138	23.6514	24.378	23.9664	24.7495
O00429	O00429	Dynamin-1-like protein	DNM1L	0.17992	0.453705	0.289953	-0.638553	6	6	6	15.6	15.6	15.6	81.876	0	25.551	126340000	13	21.7428	23.2798	22.5165	23.4135	22.1275	21.618
Q96FQ6	Q96FQ6	Protein S100-A16	S100A16	0.691815	0.453994	1.12613	0.731204	5	5	5	53.4	53.4	53.4	11.801	0	26.164	1177700000	20	26.4788	26.1509	26.5888	26.9489	26.9116	27.1805
P04075;P05062	P04075	Fructose-bisphosphate aldolase A	ALDOA	0.163576	0.457043	0.148685	-0.424453	25	25	23	76.6	76.6	67	39.42	0	323.31	21579000000	145	27.9333	29.8856	29.3115	29.4214	28.6547	28.3153
Q02218	Q02218	2-oxoglutarate dehydrogenase, mitochondrial	OGDH	0.229115	0.458236	0.546927	0.6503	4	4	4	5	5	5	115.93	0	7.3737	127260000	11	22.5315	23.3403	22.7973	23.9909	23.7793	23.3931
P29084	P29084	Transcription initiation factor IIE subunit beta	GTF2E2	0.106002	0.458304	0.575425	1.8511	3	3	3	18.9	18.9	18.9	33.043	0	8.6788	254210000	8	24.5554	22.1528	24.6436	22.9812	25.0571	25.3533
O00232	O00232	26S proteasome non-ATPase regulatory subunit 12	PSMD12	0.330144	0.460646	0.0670596	0.0906582	9	9	9	29.2	29.2	29.2	52.904	0	37.077	514570000	22	23.9827	24.7315	24.46	25.1755	24.6853	24.2101
Q6AI08	Q6AI08	HEAT repeat-containing protein 6	HEATR6	0.263607	0.461174	0.249687	0.35847	7	7	7	8.7	8.7	8.7	128.78	0	16.315	222400000	16	22.4156	23.3741	22.9346	23.7775	23.4585	23.0481
Q96TA1	Q96TA1	Niban-like protein 1	FAM129B	0.170386	0.464979	0.0424098	-0.101057	4	4	4	10.5	10.5	10.5	84.137	0	8.2279	90258000	8	21.6542	23.0465	22.1568	23.474	22.5658	21.9328
Q15366;P57721	Q15366	Poly(rC)-binding protein 2	PCBP2	0.153178	0.465606	0.0653403	-0.196353	10	7	7	50.1	39.5	39.5	38.58	0	60.851	1355600000	21	25.1488	27.1042	26.1886	26.9956	26.0437	25.8166
P61981	P61981	14-3-3 protein gamma;14-3-3 protein gamma, N-terminally processed	YWHAG	0.29447	0.470711	0.0276923	-0.0386658	11	7	7	49.4	39.7	39.7	28.302	0	64.396	673960000	14	25.1388	25.9426	25.5818	26.4411	25.6853	25.3188
Q14697	Q14697	Neutral alpha-glucosidase AB	GANAB	0.251658	0.471524	0.175075	-0.333312	27	27	27	44	44	44	106.87	0	201.13	3715100000	79	25.1354	26.4672	26.1308	26.4148	25.5435	25.3925
P54819	P54819	Adenylate kinase 2, mitochondrial;Adenylate kinase 2, mitochondrial, N-terminally processed	AK2	0.321825	0.471711	0.209582	0.278247	8	8	8	49	49	49	26.477	0	36.124	638510000	27	24.0391	24.9682	24.6941	25.2566	24.8801	24.6836
Q9H910	Q9H910	Hematological and neurological expressed 1-like protein	HN1L	0.125957	0.472755	0.0711703	-0.266833	3	3	3	27.9	27.9	27.9	20.063	0	6.4076	208430000	6	22.857	25.3206	24.1954	24.9277	23.8947	23.7492
P50454	P50454	Serpin H1	SERPINH1	0.222536	0.473526	0.0417114	-0.0969391	14	14	14	47.8	47.8	47.8	46.44	0	160.29	3350200000	57	25.8309	27.3212	26.8763	27.2229	26.4972	26.4611
P30084	P30084	Enoyl-CoA hydratase, mitochondrial	ECHS1	0.196149	0.475906	0.0623126	-0.163962	7	7	7	29.7	29.7	29.7	31.387	0	79.895	1292600000	25	25.6835	27.4008	26.9353	27.1008	26.3378	26.4186
Q13148	Q13148	TAR DNA-binding protein 43	TARDBP	0.172816	0.478987	0.0171926	0.056406	6	6	6	23.4	23.4	23.4	44.739	0	47.216	391500000	14	23.1168	25.0547	24.4604	24.669	24.482	23.8022
P12268	P12268	Inosine-5-monophosphate dehydrogenase 2	IMPDH2	0.285932	0.48289	0.041756	0.0800447	6	6	6	17.1	17.1	17.1	55.804	0	27.142	495460000	15	23.7692	24.9558	24.6648	25.026	24.6039	24.2812
P15170	P15170	Eukaryotic peptide chain release factor GTP-binding subunit ERF3A	GSPT1	0.334415	0.484865	0.456545	-1.205	5	5	3	14.4	14.4	10.8	55.755	0	19.454	389950000	8	24.0228	24.8151	24.539	25.2687	24.1265	22.3014
P12814;P35609	P12814	Alpha-actinin-1	ACTN1	0.166333	0.488889	0.0380259	-0.1204	12	12	6	17.8	17.8	10.1	103.06	0	57.665	720790000	25	23.2846	25.2042	24.3594	25.1071	24.4447	23.8032
P22830	P22830	Ferrochelatase, mitochondrial	FECH	0.256564	0.491029	0.051728	0.0656509	4	4	4	16.1	16.1	16.1	47.862	0	14.98	261340000	6	23.8179	24.6389	24.1566	25.2822	24.2775	24.3106
P11413	P11413	Glucose-6-phosphate 1-dehydrogenase	G6PD	0.217891	0.493679	0.112409	-0.270034	31	31	31	68.9	68.9	68.9	59.256	0	205.03	13202000000	149	26.8344	28.4578	28.0924	28.1871	27.4518	27.3003
Q14157	Q14157	Ubiquitin-associated protein 2-like	UBAP2L	0.322506	0.495121	0.00825467	0.0153704	8	8	8	12.3	12.3	12.3	114.53	0	35.675	662250000	22	23.8875	25.0207	24.8981	25.0004	24.5795	24.3594
P06753;P09493	P06753	Tropomyosin alpha-3 chain	TPM3	0.190707	0.498664	0.255646	-0.602705	10	7	7	30.5	20.4	20.4	32.95	0	34.14	876480000	16	24.5139	26.2232	26.2272	25.5072	24.8397	24.692
O75083	O75083	WD repeat-containing protein 1	WDR1	0.1619	0.49902	0.200818	-0.601319	6	6	6	20.3	20.3	20.3	66.193	0	30.365	652690000	14	23.669	25.8027	25.0831	25.3868	24.1335	24.1356
O95433	O95433	Activator of 90 kDa heat shock protein ATPase homolog 1	AHSA1	0.180306	0.500589	0.131412	-0.374882	7	7	7	28.1	28.1	28.1	38.274	0	70.005	1057900000	19	24.5647	26.4877	25.8382	26.2154	25.3411	24.9615
Q9H773	Q9H773	dCTP pyrophosphatase 1	DCTPP1	0.145389	0.502704	0.142713	-0.487996	5	5	5	50	50	50	18.681	0	18.101	551710000	11	23.6991	26.0645	25.1948	25.5742	24.4031	24.3846
P11498	P11498	Pyruvate carboxylase, mitochondrial	PC	0.767793	0.507452	0.442298	0.271095	34	34	34	44.3	44.3	44.3	129.63	0	323.31	9649800000	184	27.3357	26.8927	27.7186	27.5247	27.3202	27.4504
P49756	P49756	RNA-binding protein 25	RBM25	0.145497	0.508467	0.254941	0.707057	5	5	5	9.1	9.1	9.1	100.18	0	5.0249	128050000	4	21.9631	23.9737	22.8021	24.1516	23.7609	23.59
P27824	P27824	Calnexin	CANX	0.180845	0.508978	0.060092	-0.173114	15	15	15	32.9	32.9	32.9	67.567	0	54.04	2348100000	45	25.292	27.1632	26.4023	27.0708	26.1383	25.9706
P09972	P09972	Fructose-bisphosphate aldolase C	ALDOC	0.126095	0.511704	0.145971	0.347061	7	5	5	31	21.4	21.4	39.455	0	7.1851	190950000	4	22.308	23.9297	22.5021	24.759	23.6123	23.3195
P07339	P07339	Cathepsin D;Cathepsin D light chain;Cathepsin D heavy chain	CTSD	0.29342	0.512276	0.0396456	-0.0807924	10	10	10	27.9	27.9	27.9	44.552	0	35.725	1353300000	32	25.0023	26.2858	26.127	26.1857	25.6802	25.4463
P22234	P22234	Multifunctional protein ADE2;Phosphoribosylaminoimidazole-succinocarboxamide synthase;Phosphoribosylaminoimidazole carboxylase	PAICS	0.271037	0.514814	0.00964469	0.0206995	12	12	12	36.2	36.2	36.2	47.079	0	81.879	2084700000	36	25.1278	26.4473	26.0853	26.5194	25.9014	25.7151
Q14247	Q14247	Src substrate cortactin	CTTN	0.217718	0.51627	0.131657	-0.349043	11	11	11	27.6	27.6	27.6	61.585	0	60.148	1137900000	24	24.4406	26.1423	25.7982	25.8172	25.2677	24.6171
Q15181	Q15181	Inorganic pyrophosphatase	PPA1	0.163024	0.519975	0.0604217	-0.197217	10	10	10	58.5	58.5	58.5	32.66	0	57.857	1756100000	38	24.9023	27.0236	26.1365	26.8294	25.8576	25.6738
O75874	O75874	Isocitrate dehydrogenase [NADP] cytoplasmic	IDH1	0.163072	0.525385	0.04903	-0.1565	10	9	9	33.1	30.9	30.9	46.659	0	26.988	533740000	21	23.0587	25.0745	24.0876	25.0964	24.1254	23.6948
A5YKK6	A5YKK6	CCR4-NOT transcription complex subunit 1	CNOT1	0.861963	0.526829	0.608358	0.261245	5	5	5	2.7	2.7	2.7	266.94	0	13.718	132850000	10	23.214	23.0417	23.4539	23.8555	23.2529	23.5253
Q9GZT3	Q9GZT3	SRA stem-loop-interacting RNA-binding protein, mitochondrial	SLIRP	0.24312	0.527215	0.406529	-1.53031	4	4	4	44	44	44	12.349	0	47.177	365860000	13	24.1751	25.7313	25.3714	25.5894	24.6031	22.2426
P63104	P63104	14-3-3 protein zeta/delta	YWHAZ	0.294289	0.527918	0.0265908	0.0557175	16	16	12	69.8	69.8	60	27.745	0	190.61	10141000000	104	27.3528	28.6708	28.4993	28.5801	28.1326	28.0024
O00299	O00299	Chloride intracellular channel protein 1	CLIC1	0.181434	0.528237	0.069331	-0.217006	6	6	6	39.8	39.8	39.8	26.922	0	39.263	791180000	14	24.5808	26.6348	26.0893	26.1828	25.4478	25.3338
P06744;CON__Q3ZBD7	P06744	Glucose-6-phosphate isomerase	GPI	0.205912	0.530476	0.13649	-0.358668	20	20	20	49.5	49.5	49.5	63.146	0	311.68	7784800000	99	26.2908	28.0696	27.4756	27.9458	26.992	26.651
P23921	P23921	Ribonucleoside-diphosphate reductase large subunit	RRM1	0.232466	0.530642	0.0719209	0.15422	6	6	6	15	15	15	90.069	0	14.945	293610000	15	23.0533	24.4395	23.8317	24.7223	24.0357	23.7655
Q9H993	Q9H993	Protein-glutamate O-methyltransferase	ARMT1	0.231829	0.534617	0.19461	-0.472553	7	7	7	27	27	27	51.172	0	17.863	402820000	14	23.4488	25.0623	24.5863	24.994	24.0888	23.4772
P18859	P18859	ATP synthase-coupling factor 6, mitochondrial	ATP5J	0.24912	0.536447	0.249571	0.474702	3	3	3	44.4	44.4	44.4	12.587	0	24.939	607630000	15	24.2816	25.638	25.1073	25.8852	25.5652	25.3038
P53004	P53004	Biliverdin reductase A	BLVRA	0.212215	0.536757	0.116823	-0.317497	4	4	4	22.3	22.3	22.3	33.428	0	15.907	213760000	8	23.274	25.0653	24.8399	24.5729	24.0833	23.621
Q9HCC0	Q9HCC0	Methylcrotonoyl-CoA carboxylase beta chain, mitochondrial	MCCC2	0.927997	0.537817	1.40198	0.4468	23	23	23	56.7	56.7	56.7	61.332	0	108.53	4532400000	87	26.605	26.4352	26.8733	27.2425	26.9322	27.0015
Q10567	Q10567	AP-1 complex subunit beta-1	AP1B1	0.455752	0.538359	0.21777	0.239918	9	5	5	16.8	11.8	11.8	104.64	0	13.132	230330000	14	23.2974	24.0183	23.9348	24.4576	24.0602	23.7353
O75390	O75390	Citrate synthase, mitochondrial	CS	0.227837	0.540176	0.000889739	-0.00231743	11	11	11	36.1	36.1	36.1	51.712	0	73.752	1490100000	35	24.7605	26.3592	25.7989	26.4011	25.6037	25.5114
P30086	P30086	Phosphatidylethanolamine-binding protein 1;Hippocampal cholinergic neurostimulating peptide	PEBP1	0.185614	0.54055	0.125647	-0.397647	10	10	10	71.7	71.7	71.7	21.057	0	105.16	2594900000	35	26.0181	28.0769	27.5423	27.6338	26.9875	26.3122
Q92620	Q92620	Pre-mRNA-splicing factor ATP-dependent RNA helicase PRP16	DHX38	0.406531	0.540897	0.160093	0.127607	4	4	4	3.8	3.8	3.8	140.5	0	4.8183	40268000	6	21.2367	21.7747	21.6255	22.4677	21.5615	21.7051
Q9UNM6	Q9UNM6	26S proteasome non-ATPase regulatory subunit 13	PSMD13	0.402735	0.541282	0.0930709	0.115344	7	7	7	26.1	26.1	26.1	42.945	0	17.162	489970000	22	24.021	24.7152	24.5433	25.2755	24.2562	24.7107
P53396	P53396	ATP-citrate synthase	ACLY	0.263326	0.542823	0.0228187	0.0483103	34	34	34	43.2	43.2	43.2	120.84	0	203.92	4177600000	102	25.256	26.5846	26.1109	26.8154	26.0228	25.9144
Q96G21	Q96G21	U3 small nucleolar ribonucleoprotein protein IMP4	IMP4	0.449716	0.547697	0.790778	0.977563	3	3	3	10.3	10.3	10.3	33.756	0	9.3642	181010000	10	23.0968	23.9958	24.1865	24.0014	24.5438	24.5039
P78417	P78417	Glutathione S-transferase omega-1	GSTO1	0.198578	0.548658	0.19498	-0.603929	3	3	3	11.2	11.2	11.2	27.566	0	9.9661	166740000	10	22.805	24.7707	24.3707	24.3024	23.6795	22.6884
P50395	P50395	Rab GDP dissociation inhibitor beta	GDI2	0.267731	0.548674	0.0718874	-0.163064	18	18	11	49.9	49.9	30.8	50.663	0	119.35	3229100000	83	25.4693	26.9184	26.5545	26.9306	26.2124	25.8492
P37837	P37837	Transaldolase	TALDO1	0.177644	0.550865	0.215464	-0.695431	5	5	5	13.9	13.9	13.9	37.54	0	11.169	352800000	14	23.7466	25.9125	25.2328	25.5281	24.5419	23.7264
P23526	P23526	Adenosylhomocysteinase	AHCY	0.229584	0.552151	0.0534133	-0.141716	12	12	12	32.4	32.4	32.4	47.716	0	72.061	1775400000	38	24.677	26.3816	25.9221	26.2408	25.5032	25.2719
P40925	P40925	Malate dehydrogenase, cytoplasmic	MDH1	0.187938	0.552546	0.0890703	-0.277178	8	8	8	38.6	38.6	38.6	36.426	0	80.046	1168700000	26	24.8059	26.8831	26.321	26.473	25.5573	25.5773
Q9NY33	Q9NY33	Dipeptidyl peptidase 3	DPP3	0.170821	0.554661	0.0859467	-0.275348	10	10	10	28.9	28.9	28.9	82.588	0	61.974	610820000	21	23.3977	25.4937	24.5505	25.4503	24.3695	23.9712
P61604	P61604	10 kDa heat shock protein, mitochondrial	HSPE1	0.173636	0.55692	0.066021	-0.227558	8	8	8	62.7	62.7	62.7	10.932	0	36.063	3977200000	37	26.1782	28.4324	27.8123	27.9122	27.1524	27.0031
Q96SB4	Q96SB4	SRSF protein kinase 1	SRPK1	0.313797	0.557045	0.198992	0.365473	5	3	3	8.7	6.1	6.1	74.324	0	12.141	122590000	5	24.1035	22.8169	24.1483	23.8862	23.9426	23.7087
O43852	O43852	Calumenin	CALU	0.24538	0.557218	0.0143087	-0.0383968	6	6	6	27.6	27.6	27.6	37.106	0	26.415	762720000	21	23.9099	25.5361	25.1503	25.4102	24.8845	24.4848
P52209	P52209	6-phosphogluconate dehydrogenase, decarboxylating	PGD	0.211476	0.557364	0.0919247	-0.255755	14	14	14	41	41	41	53.139	0	56.673	1404400000	36	24.3621	26.1695	25.5525	26.0938	25.2323	24.7878
Q86VP6;O75155	Q86VP6	Cullin-associated NEDD8-dissociated protein 1	CAND1	0.262187	0.559012	0.0199189	0.0406704	22	22	22	26.7	26.7	26.7	136.37	0	131.1	2591000000	69	24.7065	25.963	25.4358	26.3517	25.5019	25.2489
P55795	P55795	Heterogeneous nuclear ribonucleoprotein H2	HNRNPH2	0.229725	0.559735	0.136555	0.307792	7	3	3	24.5	12	12	49.263	0	14.743	255070000	10	23.4326	24.8374	24.1672	25.2223	24.7745	24.1112
Q9Y365	Q9Y365	PCTP-like protein	STARD10	0.21896	0.559757	0.0532908	-0.150918	7	7	7	32	32	32	33.048	0	38.752	700470000	23	23.9882	25.8156	25.3748	25.5486	24.8392	24.6628
P31939	P31939	Bifunctional purine biosynthesis protein PURH;Phosphoribosylaminoimidazolecarboxamide formyltransferase;IMP cyclohydrolase	ATIC	0.198405	0.570656	0.0526472	-0.16718	19	19	19	44.4	44.4	44.4	64.615	0	120.56	2391400000	74	24.2912	26.2735	25.597	26.1089	25.3905	24.8398
Q9Y5L0	Q9Y5L0	Transportin-3	TNPO3	0.164258	0.573111	0.0577581	0.179447	3	3	3	6.7	6.7	6.7	104.2	0	6.6848	55521000	11	20.6601	22.6273	21.4927	22.9408	22.0569	21.5893
P22392;O60361	P22392;O60361	Nucleoside diphosphate kinase B;Putative nucleoside diphosphate kinase	NME2;NME2P1	0.269132	0.57358	0.0859034	-0.198269	10	10	5	62.5	62.5	31.6	17.298	0	83.289	6901900000	61	27.4198	28.9514	28.6174	28.901	28.052	27.9227
Q9NQC3	Q9NQC3	Reticulon-4	RTN4	0.211314	0.574716	0.148591	-0.379426	3	3	3	6.3	6.3	6.3	129.93	0	7.7847	498760000	10	24.3545	26.1054	25.3791	26.2302	24.9882	24.7128
P61158;Q9C0K3;Q9P1U1	P61158	Actin-related protein 3	ACTR3	0.347786	0.575543	0.0430374	0.0877581	6	6	6	17.9	17.9	17.9	47.371	0	21.13	357960000	16	24.353	25.5753	25.4599	25.6194	25.287	24.8168
P62942	P62942	Peptidyl-prolyl cis-trans isomerase FKBP1A	FKBP1A	0.202101	0.575967	0.0123496	0.036871	3	3	3	54.6	54.6	54.6	11.951	0	35.381	429520000	12	24.146	25.9406	26.0957	25.1429	25.323	24.8374
P61970	P61970	Nuclear transport factor 2	NUTF2	0.395561	0.576801	0.00137829	0.00241375	4	4	4	45.7	45.7	45.7	14.478	0	17.465	551690000	13	24.686	25.6856	25.5405	25.9848	25.3891	24.9873
O75947	O75947	ATP synthase subunit d, mitochondrial	ATP5H	0.302814	0.584156	0.302409	-1.11438	4	4	4	39.1	39.1	39.1	18.491	0	16.966	693410000	16	24.8132	25.994	25.5906	26.3849	23.0651	25.5133
P22102	P22102	Trifunctional purine biosynthetic protein adenosine-3;Phosphoribosylamine--glycine ligase;Phosphoribosylformylglycinamidine cyclo-ligase;Phosphoribosylglycinamide formyltransferase	GART	0.208069	0.588368	0.0522414	-0.167534	8	8	8	13.1	13.1	13.1	107.77	0	25.118	423760000	18	22.8485	24.7348	24.0168	24.7432	24.0588	23.1894
P30040	P30040	Endoplasmic reticulum resident protein 29	ERP29	0.222069	0.593143	0.0210832	-0.0588064	7	7	7	30.3	30.3	30.3	28.993	0	27.593	771610000	21	23.9701	25.7222	25.0464	25.8322	24.7585	24.8162
P55786;A6NEC2	P55786	Puromycin-sensitive aminopeptidase	NPEPPS	0.222132	0.594632	0.108139	0.287974	14	14	14	21.5	21.5	21.5	103.28	0	71.843	1182000000	36	23.8551	25.6472	24.9949	25.6967	25.1345	24.9438
Q15363	Q15363	Transmembrane emp24 domain-containing protein 2	TMED2	0.37005	0.595719	0.247308	-0.246555	4	4	4	24.4	24.4	24.4	22.761	0	11.898	5000600000	9	28.972	29.6784	29.4337	30.4081	29.1568	29.0005
Q8WUM4	Q8WUM4	Programmed cell death 6-interacting protein	PDCD6IP	0.182587	0.596607	0.240733	-0.759976	10	10	10	19	19	19	96.022	0	42.203	499930000	20	23.1614	25.427	24.6682	25.1135	23.6855	23.383
P04181	P04181	Ornithine aminotransferase, mitochondrial;Ornithine aminotransferase, hepatic form;Ornithine aminotransferase, renal form	OAT	0.162566	0.597853	0.104275	-0.473049	5	5	5	17.3	17.3	17.3	48.534	0	6.4474	197120000	5	22.4758	24.9991	24.0852	24.5854	24.1316	22.3972
P30041	P30041	Peroxiredoxin-6	PRDX6	0.229546	0.59857	0.00583717	0.016552	11	11	11	63.4	63.4	63.4	25.035	0	99.771	1889200000	41	25.2623	27.0113	26.3904	27.0803	26.2137	26.0929
P04406;O14556	P04406	Glyceraldehyde-3-phosphate dehydrogenase	GAPDH	0.216385	0.60094	0.0239487	-0.0729942	20	20	20	72.2	72.2	72.2	36.053	0	239.63	28440000000	115	29.025	30.946	30.3228	30.8501	29.9293	29.8957
Q9H4A4	Q9H4A4	Aminopeptidase B	RNPEP	0.228695	0.604077	0.0230001	0.0622168	7	7	7	15.5	15.5	15.5	72.595	0	17.985	321740000	11	22.71	24.3518	23.6529	24.617	23.8204	23.3659
P14174	P14174	Macrophage migration inhibitory factor	MIF	0.273178	0.604292	0.00378129	0.0101061	3	3	3	35.7	35.7	35.7	12.476	0	28.937	2564900000	19	27.2829	28.901	28.7191	28.6734	28.2601	27.9441
O95373	O95373	Importin-7	IPO7	0.280947	0.608017	0.0679583	0.14991	9	9	9	13.2	13.2	13.2	119.52	0	31.687	453280000	29	23.3015	24.7477	24.3056	24.9596	24.2117	24.1373
P22314	P22314	Ubiquitin-like modifier-activating enzyme 1	UBA1	0.293151	0.612054	0.114854	0.24531	22	22	22	30.2	30.2	30.2	117.85	0	170.44	2847600000	79	24.5446	25.9763	25.5938	26.1512	25.6268	25.3847
Q96CN7	Q96CN7	Isochorismatase domain-containing protein 1	ISOC1	0.204929	0.613034	0.0612205	0.181524	3	3	3	16.1	16.1	16.1	32.236	0	17.712	259690000	10	23.0816	24.9699	24.1402	25.1374	24.4198	23.9948
P31943	P31943	Heterogeneous nuclear ribonucleoprotein H;Heterogeneous nuclear ribonucleoprotein H, N-terminally processed	HNRNPH1	0.405257	0.614822	0.0146735	0.0273647	10	9	6	37.2	35	24.7	49.229	0	58.826	1798100000	34	26.0704	27.2056	27.2049	27.3008	26.7944	26.5364
P07108	P07108	Acyl-CoA-binding protein	DBI	0.182802	0.616251	0.0225056	-0.085866	3	3	3	34.5	34.5	34.5	10.044	0	20.43	735050000	10	25.1674	27.4876	27.2139	26.6736	26.5513	25.932
Q6DD88	Q6DD88	Atlastin-3	ATL3	0.260454	0.617541	0.00495767	-0.0141678	4	4	4	12.8	12.8	12.8	60.541	0	12.403	157790000	5	22.527	24.2547	23.9895	24.0272	23.5573	23.1961
Q12931	Q12931	Heat shock protein 75 kDa, mitochondrial	TRAP1	0.213363	0.623126	0.077932	0.244292	9	9	9	21	21	21	80.109	0	66.564	889600000	26	23.5498	25.5963	24.9784	25.4139	24.9877	24.647
P23528;Q9Y281	P23528;Q9Y281	Cofilin-1;Cofilin-2	CFL1;CFL2	0.191225	0.623196	0.0195134	-0.0752697	10	10	9	56.6	56.6	52.4	18.502	0	100.76	9460600000	55	27.4221	29.6468	28.8425	29.4727	28.9358	27.9825
Q99497	Q99497	Protein deglycase DJ-1	PARK7	0.177696	0.626394	0.0216361	-0.0882521	9	9	9	64.6	64.6	64.6	19.891	0	67.312	1283400000	27	24.6178	27.0901	26.3552	26.6055	26.1076	25.4238
P51148	P51148	Ras-related protein Rab-5C	RAB5C	0.179321	0.627848	0.0935031	-0.445072	6	6	4	39.4	39.4	29.6	23.482	0	41.202	363310000	13	22.9526	25.3829	24.5747	25.0165	24.7543	22.6911
Q8TEX9	Q8TEX9	Importin-4	IPO4	0.282237	0.628795	0.0885262	0.134505	8	8	8	12	12	12	118.71	0	25.607	251930000	26	22.5093	23.503	22.986	24.2838	23.2411	23.0402
P07954	P07954	Fumarate hydratase, mitochondrial	FH	0.163301	0.629025	0.00555486	0.0224228	6	6	6	22.4	22.4	22.4	54.636	0	41.434	394980000	12	22.5121	24.883	23.6855	24.9677	24.1084	23.3316
P10809	P10809	60 kDa heat shock protein, mitochondrial	HSPD1	0.2701	0.631503	0.0521964	-0.134935	37	37	37	76.3	76.3	76.3	61.054	0	323.31	36665000000	217	30.3932	32.0415	31.6227	32.075	31.2291	30.9357
P21266	P21266	Glutathione S-transferase Mu 3	GSTM3	0.195573	0.63352	0.000728711	-0.00256348	4	4	4	20.9	20.9	20.9	26.559	0	4.6434	95395000	6	21.4464	23.4659	22.5363	23.6431	22.8402	22.067
P00558;P07205	P00558	Phosphoglycerate kinase 1	PGK1	0.238205	0.634119	0.0464609	-0.137209	13	13	13	46	46	46	44.614	0	107.22	4104900000	56	26.016	27.8997	27.3921	27.7918	26.9549	26.6863
Q9NTK5	Q9NTK5	Obg-like ATPase 1	OLA1	0.308683	0.638926	0.00637985	0.0149117	6	6	6	21.7	21.7	21.7	44.743	0	23.139	397660000	19	23.5285	24.9717	24.6364	25.1417	24.3095	24.2205
P16435	P16435	NADPH--cytochrome P450 reductase	POR	0.39923	0.64324	0.249229	-0.261605	4	4	4	11.1	11.1	11.1	76.689	0	6.8014	91621000	7	22.624	23.3386	23.1369	24.1123	22.5872	22.8523
Q15758	Q15758	Neutral amino acid transporter B(0)	SLC1A5	0.308274	0.644061	0.205702	0.336627	4	4	4	11.1	11.1	11.1	56.598	0	40.311	501680000	17	24.6015	25.7265	25.2798	26.3363	25.6588	25.3425
P29401	P29401	Transketolase	TKT	0.242774	0.649698	0.0320924	-0.0976009	24	24	24	57.3	57.3	57.3	67.877	0	159.13	8916200000	110	26.4486	28.3672	27.9176	28.1976	27.4273	27.1934
P42765	P42765	3-ketoacyl-CoA thiolase, mitochondrial	ACAA2	0.199653	0.65281	0.0743674	-0.259877	6	6	6	29.5	29.5	29.5	41.924	0	38.209	601960000	16	23.5842	25.8879	25.2187	25.559	24.5289	24.4234
O75131;Q96FN4;Q8IYJ1;Q96A23;O95741;Q86YQ8;Q9HCH3;Q9UBL6	O75131	Copine-3	CPNE3	0.237523	0.655267	0.0863135	-0.25892	7	7	7	14	14	14	60.13	0	26.254	623090000	21	23.6792	25.673	25.3663	25.2964	24.3504	24.4839
Q13617	Q13617	Cullin-2	CUL2	0.345537	0.659251	0.264303	0.4853	5	5	5	9	9	9	86.982	0	10.737	225120000	5	24.1053	22.7661	23.8581	24.3318	23.8986	23.9434
P00492	P00492	Hypoxanthine-guanine phosphoribosyltransferase	HPRT1	0.230429	0.65981	0.00787445	-0.0246897	6	6	6	30.7	30.7	30.7	24.579	0	18.211	326490000	19	22.8831	24.7957	24.1096	24.8889	23.9857	23.6437
P32119	P32119	Peroxiredoxin-2	PRDX2	0.268815	0.661806	0.0128472	-0.035758	14	13	13	67.2	61.6	61.6	21.892	0	86.178	6507600000	61	26.9344	28.6607	28.2061	28.7126	27.8439	27.6797
Q15907;P62491	Q15907;P62491	Ras-related protein Rab-11B;Ras-related protein Rab-11A	RAB11B;RAB11A	0.22603	0.662146	0.12755	-0.399984	8	8	8	39	39	39	24.488	0	25.776	648410000	23	23.6373	25.724	25.1886	25.497	24.5386	24.0228
P48735	P48735	Isocitrate dehydrogenase [NADP], mitochondrial	IDH2	0.252453	0.666136	0.0210313	0.0641985	10	10	9	27.2	27.2	25.2	50.909	0	37.224	1147200000	35	24.8505	26.7677	26.4457	26.5048	25.9066	25.84
P08133	P08133	Annexin A6	ANXA6	0.255891	0.666798	0.145666	0.388649	4	4	4	9.8	9.8	9.8	75.872	0	10.58	164680000	5	22.4729	24.3131	23.8306	24.2891	23.8713	23.6921
P30101	P30101	Protein disulfide-isomerase A3	PDIA3	0.244036	0.668756	0.0458434	-0.145278	17	17	17	40.2	40.2	40.2	56.782	0	116.8	1928000000	48	24.1876	26.1739	25.8589	25.8401	25.2692	24.8017
P19105;O14950;P24844	P19105;O14950;P24844	Myosin regulatory light chain 12A;Myosin regulatory light chain 12B;Myosin regulatory light polypeptide 9	MYL12A;MYL12B;MYL9	0.705864	0.669106	0.495859	0.32411	8	8	8	50.9	50.9	50.9	19.794	0	103.2	2143300000	35	25.9463	26.438	26.6108	27.1118	26.4965	26.5361
Q99549	Q99549	M-phase phosphoprotein 8	MPHOSPH8	0.46359	0.6707	0.594696	0.822846	3	3	3	7.4	7.4	7.4	97.181	0.00046404	2.9754	264710000	5	24.7199	23.6815	25.0385	24.7042	24.9988	25.0483
P58107	P58107	Epiplakin	EPPK1	0.424175	0.670765	0.0567575	0.0807467	17	17	13	29	29	23.3	555.65	0	102.35	1438700000	43	24.7131	25.6224	25.4549	26.2221	25.3338	25.1632
P52732	P52732	Kinesin-like protein KIF11	KIF11	1.26872	0.671146	0.958839	0.506254	7	7	7	10.8	10.8	10.8	119.16	0	20.102	302100000	15	23.5041	23.4422	23.9849	24.3037	24.1601	23.7987
P49591	P49591	Serine--tRNA ligase, cytoplasmic	SARS	0.197309	0.671716	0.0278873	0.102494	9	9	9	22	22	22	58.777	0	33.367	545950000	20	22.7369	25.0576	24.2221	24.9158	24.0791	23.9203
P80723	P80723	Brain acid soluble protein 1	BASP1	0.2679	0.677094	0.0990252	0.265096	3	3	3	29.5	29.5	29.5	22.693	0	8.1605	124780000	6	22.4455	24.2366	23.7937	24.2426	23.6964	23.5159
P0DP25;P0DP24;P0DP23;P27482;P02585	P0DP25;P0DP24;P0DP23			0.455344	0.678504	0.411007	0.555249	12	12	12	60.4	60.4	60.4	16.837	0	204.77	13244000000	91	28.7037	29.7187	30.1303	29.6491	29.7744	29.7585
Q9UL46	Q9UL46	Proteasome activator complex subunit 2	PSME2	0.25005	0.681667	0.10396	0.274356	7	7	7	42.3	42.3	42.3	27.401	0	49.388	617640000	28	23.5391	25.2755	24.6131	25.5648	24.8791	24.4842
Q9HCI7	Q9HCI7	E3 ubiquitin-protein ligase MSL2	MSL2	0.413419	0.683102	0.473606	0.749541	3	3	3	6.4	6.4	6.4	62.54	0.0013274	2.3299	165710000	4	23.9692	22.8329	24.3347	23.8336	23.9675	24.3337
Q04760	Q04760	Lactoylglutathione lyase	GLO1	0.211459	0.683352	0.0700659	-0.251625	5	5	5	29.3	29.3	29.3	20.777	0	20.822	474280000	14	23.3255	25.5295	24.7595	25.4623	24.6003	23.7515
O95716;P20336	O95716	Ras-related protein Rab-3D	RAB3D	0.178643	0.68488	0.0235556	-0.0937681	3	3	3	20.5	20.5	20.5	24.267	0	12.331	158180000	9	22.1912	24.6146	23.4882	24.6873	23.6327	22.9856
P61204;P84077;P84085	P61204;P84077;P84085	ADP-ribosylation factor 3;ADP-ribosylation factor 1;ADP-ribosylation factor 5	ARF3;ARF1;ARF5	0.273265	0.695152	0.00324728	-0.00977516	9	9	5	54.7	54.7	26	20.601	0	80.98	2517200000	39	25.8198	27.6555	27.2784	27.5872	26.8637	26.5921
P00338;Q6ZMR3;P07864;P07195	P00338	L-lactate dehydrogenase A chain	LDHA	0.277021	0.698258	0.0535458	-0.147837	18	18	18	65.4	65.4	65.4	36.688	0	98.811	4910700000	81	26.2293	27.9943	27.5388	28.0813	27.1136	26.8143
P00505	P00505	Aspartate aminotransferase, mitochondrial	GOT2	0.34424	0.699977	0.179919	-0.403984	7	7	7	17	17	17	47.517	0	26.582	569610000	12	23.7602	25.2714	25.1732	25.2584	24.3501	23.8735
P06733;P13929	P06733	Alpha-enolase	ENO1	0.236453	0.703524	0.00388864	-0.0135612	28	28	26	71.4	71.4	62.2	47.168	0	323.31	17788000000	155	27.1311	29.275	28.82	28.9931	28.2798	28.0992
P09467	P09467	Fructose-1,6-bisphosphatase 1	FBP1	0.222166	0.706065	0.0259147	-0.0947142	7	7	7	31.7	31.7	31.7	36.842	0	47.725	1377800000	31	24.4954	26.7244	26.0648	26.5671	25.8155	25.2149
P30048	P30048	Thioredoxin-dependent peroxide reductase, mitochondrial	PRDX3	0.27091	0.718468	0.092398	0.253077	7	7	7	36.7	36.7	36.7	27.692	0	38.133	1120900000	22	24.6388	26.3776	25.7973	26.6561	26.0512	25.4713
P07741	P07741	Adenine phosphoribosyltransferase	APRT	0.306409	0.7193	0.0119556	0.0321636	8	8	8	56.1	56.1	56.1	19.608	0	73.739	1243000000	30	24.213	25.8678	25.5019	26.0175	25.2007	24.9444
P62937;P0DN26;A0A0B4J2A2;A0A075B767;A0A075B759;Q9Y536;F5H284;P0DN37	P62937	Peptidyl-prolyl cis-trans isomerase A;Peptidyl-prolyl cis-trans isomerase A, N-terminally processed	PPIA	0.237403	0.729842	0.00224801	-0.0081377	12	12	12	71.5	71.5	71.5	18.012	0	183.03	17331000000	100	27.024	29.2416	28.9409	28.7844	28.2375	28.0119
P35237	P35237	Serpin B6	SERPINB6	0.255202	0.734049	0.023375	-0.049943	5	5	5	21	21	21	42.621	0	15.462	161340000	8	22.2581	23.5823	22.8439	24.4646	22.9911	22.7495
P13804	P13804	Electron transfer flavoprotein subunit alpha, mitochondrial	ETFA	0.246617	0.736724	0.0260131	0.0884409	8	8	8	44.7	44.7	44.7	35.079	0	43.78	863840000	26	23.7454	25.767	25.1023	25.8836	25.2071	24.4822
P61088;Q5JXB2	P61088;Q5JXB2	Ubiquitin-conjugating enzyme E2 N;Putative ubiquitin-conjugating enzyme E2 N-like	UBE2N;UBE2NL	0.330994	0.737228	0.0461534	0.118152	6	6	6	60.5	60.5	60.5	17.138	0	29.868	936860000	24	24.6452	26.2938	26.271	26.1425	25.6019	25.5734
P29373	P29373	Cellular retinoic acid-binding protein 2	CRABP2	0.333927	0.738734	0.319042	-0.718503	4	4	4	29.7	29.7	29.7	15.693	0	13.452	1081500000	21	25.2227	26.8584	26.8591	26.6995	25.4848	25.1593
P61019;Q8WUD1	P61019;Q8WUD1	Ras-related protein Rab-2A;Ras-related protein Rab-2B	RAB2A;RAB2B	0.256308	0.747239	0.113013	-0.354148	7	7	7	45.3	45.3	45.3	23.545	0	44.852	453100000	13	22.8014	24.8966	24.4279	24.7646	23.6804	23.3094
Q8NBS9	Q8NBS9	Thioredoxin domain-containing protein 5	TXNDC5	0.228662	0.762556	0.200472	-0.596631	3	3	3	12	12	12	47.628	0	13.368	290930000	8	23.5603	25.6759	24.8101	25.9512	24.0932	23.9498
Q99798	Q99798	Aconitate hydratase, mitochondrial	ACO2	0.241632	0.764792	0.117109	-0.375295	6	6	6	13.5	13.5	13.5	85.424	0	18.838	248100000	15	22.2851	24.3754	23.6246	24.5655	23.2679	22.642
Q96AE4	Q96AE4	Far upstream element-binding protein 1	FUBP1	0.235872	0.765303	0.0241976	-0.0903149	15	15	13	35.6	35.6	32.9	67.56	0	122.58	1509900000	40	24.0202	26.3149	25.6913	26.1744	25.3384	24.816
P35579;P35749	P35579	Myosin-9	MYH9	0.594659	0.765862	0.502676	0.266168	46	46	40	34.6	34.6	30.6	226.53	0	323.31	5390200000	135	25.5178	25.8068	25.9664	26.8899	25.7905	26.0664
P60174	P60174	Triosephosphate isomerase	TPI1	0.232858	0.769674	0.00781927	0.0305338	17	17	17	77.9	77.9	77.9	26.669	0	280.48	10130000000	76	27.0503	29.4169	28.8507	29.1558	28.516	28.0123
Q5T280	Q5T280	Putative methyltransferase C9orf114	C9orf114	0.202219	0.770579	0.231256	0.878948	4	4	4	21	21	21	42.008	0	33.412	391850000	10	25.3382	22.6307	24.6414	24.8686	25.0807	24.646
P43304	P43304	Glycerol-3-phosphate dehydrogenase, mitochondrial	GPD2	0.286137	0.771806	0.0668508	0.194366	4	4	4	9.2	9.2	9.2	80.852	0	9.5546	110390000	6	21.6464	23.5206	23.0343	23.6764	22.954	22.6018
P26599	P26599	Polypyrimidine tract-binding protein 1	PTBP1	0.280205	0.773922	0.0737456	0.225508	15	15	15	51	51	51	57.221	0	99.954	2570100000	56	25.0097	26.9912	26.5651	26.9836	26.4144	26.0375
Q16890	Q16890	Tumor protein D53	TPD52L1	0.196691	0.775803	0.0915664	-0.381431	3	3	3	18.1	18.1	18.1	22.449	0	12.759	217900000	6	22.5257	25.3088	24.8697	24.5165	23.4737	23.598
P31947	P31947	14-3-3 protein sigma	SFN	0.253609	0.777745	0.00820938	0.029521	8	5	5	41.9	31.9	31.9	27.774	0	12.222	246160000	10	22.3364	24.5608	24.3067	24.146	23.5507	23.4055
P19367;P52789	P19367	Hexokinase-1	HK1	0.332153	0.782194	0.181648	-0.518145	8	8	8	11.3	11.3	11.3	102.48	0	37.107	336600000	12	22.6489	24.3357	24.0439	24.5051	23.5249	22.4234
P07737;CON__P02584	P07737	Profilin-1	PFN1	0.26016	0.783179	0.0130687	0.0457926	10	10	10	84.3	84.3	84.3	15.054	0	74.865	10002000000	50	27.3297	29.4697	28.9409	29.4248	28.6629	28.2281
P46108	P46108	Adapter molecule crk	CRK	0.3608	0.785448	0.1122	-0.255941	3	3	3	11.2	11.2	11.2	33.83	0	4.9304	109700000	6	22.3399	23.5847	23.2254	24.2701	23.1665	22.2463
Q15056	Q15056	Eukaryotic translation initiation factor 4H	EIF4H	0.209992	0.785747	0.0119816	0.0542192	3	3	3	20.2	20.2	20.2	27.385	0	36.975	533350000	10	23.9905	26.6674	26.118	26.1113	25.8215	24.9448
Q15102	Q15102	Platelet-activating factor acetylhydrolase IB subunit gamma	PAFAH1B3	0.184255	0.795733	0.0468576	-0.214702	5	5	5	32.5	32.5	32.5	25.734	0	36.538	395100000	10	22.7558	25.6863	24.5868	25.4468	24.189	23.8237
O43681	O43681	ATPase ASNA1	ASNA1	0.270589	0.79938	0.0928597	0.308208	8	8	8	36.5	36.5	36.5	38.792	0	27.479	650760000	19	23.2161	25.2605	24.689	25.3864	24.1114	24.9816
Q07960	Q07960	Rho GTPase-activating protein 1	ARHGAP1	0.226773	0.801424	0.0657387	-0.219847	4	4	4	18	18	18	50.435	0	18.023	199560000	12	22.3968	24.5348	23.5766	24.9578	23.4863	23.0056
Q96QK1	Q96QK1	Vacuolar protein sorting-associated protein 35	VPS35	0.307103	0.806029	0.147524	-0.393518	7	7	7	14.7	14.7	14.7	91.706	0	28.489	236300000	11	22.7485	24.5686	24.1315	24.7976	23.4317	23.0983
Q9Y4P3	Q9Y4P3	Transducin beta-like protein 2	TBL2	0.264005	0.825843	0.401277	1.19386	5	5	5	13.4	13.4	13.4	49.797	0	39.994	287860000	12	22.9283	25.1535	25.1209	24.6126	25.3294	25.1401
P40926	P40926	Malate dehydrogenase, mitochondrial	MDH2	0.265988	0.831482	0.00596438	-0.0218725	13	13	13	50.6	50.6	50.6	35.503	0	144.64	4153600000	48	26.097	28.3581	27.9032	28.2148	27.1195	27.2918
P13797	P13797	Plastin-3	PLS3	0.245942	0.831645	0.0345089	-0.123433	9	9	8	22.2	22.2	20.2	70.81	0	49.87	526050000	18	22.9212	25.1912	24.4234	25.3523	24.0316	23.8339
P49588	P49588	Alanine--tRNA ligase, cytoplasmic	AARS	0.293926	0.831866	0.00101219	-0.00352001	19	19	19	31.4	31.4	31.4	106.81	0	154.58	2028500000	53	23.8796	25.8663	25.3916	26.018	25.265	24.4738
P30044	P30044	Peroxiredoxin-5, mitochondrial	PRDX5	0.311142	0.835073	0.0101927	-0.0356283	5	5	5	25.7	25.7	25.7	22.086	0	62.771	518430000	20	23.4972	25.4158	25.0391	25.544	24.9294	23.9122
P31949	P31949	Protein S100-A11;Protein S100-A11, N-terminally processed	S100A11	0.348202	0.836632	0.0521343	0.156299	5	5	5	72.4	72.4	72.4	11.74	0	34.086	942370000	15	25.2059	26.9759	26.7945	27.0605	26.6462	25.8482
Q9UHV9	Q9UHV9	Prefoldin subunit 2	PFDN2	0.178302	0.838251	0.0841199	0.418932	3	3	3	26.6	26.6	26.6	16.648	0	59.065	374680000	7	22.9487	26.2605	25.3697	25.5161	25.0084	25.0387
P49915	P49915	GMP synthase [glutamine-hydrolyzing]	GMPS	0.251483	0.84036	0.0132196	0.0523939	10	10	10	25.4	25.4	25.4	76.715	0	21.817	531090000	23	22.8137	25.0386	24.2799	25.253	24.5153	23.4418
P45974;Q92995	P45974	Ubiquitin carboxyl-terminal hydrolase 5	USP5	0.253557	0.840934	0.0629859	0.223211	11	11	11	23.7	23.7	23.7	95.785	0	73.374	800300000	39	23.3568	25.6107	24.8954	25.7539	24.975	24.4388
P13667	P13667	Protein disulfide-isomerase A4	PDIA4	0.32643	0.841996	0.0142749	-0.0441427	23	23	23	42.5	42.5	42.5	72.932	0	95.067	2236300000	51	24.4012	26.3133	26.1667	26.2318	25.4428	25.1834
P61160	P61160	Actin-related protein 2	ACTR2	0.250376	0.849328	0.243599	-1.14472	4	4	4	13.2	13.2	13.2	44.76	0	13.401	277760000	5	22.5814	24.9958	24.3915	24.8845	23.8449	21.4429
Q9NYL9	Q9NYL9	Tropomodulin-3	TMOD3	0.299955	0.849376	0.0380155	0.108306	5	5	5	24.7	24.7	24.7	39.594	0	27.769	361700000	14	23.3166	25.1182	24.5396	25.5939	24.4585	24.1929
P41250	P41250	Glycine--tRNA ligase	GARS	0.310679	0.8495	0.0143407	-0.0464611	8	8	8	18.1	18.1	18.1	83.165	0	57.647	489580000	22	22.894	24.7748	24.3141	25.0537	24.1589	23.417
Q96JB2	Q96JB2	Conserved oligomeric Golgi complex subunit 3	COG3	0.531926	0.853323	0.389564	0.699632	4	4	4	6.6	6.6	6.6	94.095	0	7.5698	61616000	8	21.2486	21.8949	21.9136	22.9365	22.8619	21.6809
P54725	P54725	UV excision repair protein RAD23 homolog A	RAD23A	0.369575	0.860422	0.000354893	-0.00117779	3	3	3	21.2	21.2	21.2	39.609	0	18.309	227310000	13	23.3031	24.9648	25.2532	24.7356	24.7237	23.5418
Q96FW1	Q96FW1	Ubiquitin thioesterase OTUB1	OTUB1	0.255256	0.864602	0.0698762	-0.265708	4	4	4	19.6	19.6	19.6	31.284	0	13.42	290970000	10	22.7867	25.2513	24.8868	24.8804	23.9638	23.5429
P27797	P27797	Calreticulin	CALR	0.250976	0.867983	0.0234433	0.0918312	17	17	17	69.3	69.3	69.3	48.141	0	115.49	5377500000	65	25.5061	27.971	27.3621	27.851	26.7685	26.8923
P48556	P48556	26S proteasome non-ATPase regulatory subunit 8	PSMD8	0.443313	0.873027	0.328167	0.654364	3	3	3	9.1	9.1	9.1	39.611	0	7.0186	133480000	5	22.2941	23.7583	23.7797	24.0188	23.787	23.5742
O95983	O95983	Methyl-CpG-binding domain protein 3	MBD3	0.400084	0.873839	0.501356	0.934443	3	3	3	16.2	16.2	16.2	32.844	0	7.8715	80791000	10	21.7679	23.1736	22.9228	23.7663	23.4284	23.3819
P00966	P00966	Argininosuccinate synthase	ASS1	0.275414	0.877971	0.0599105	0.198047	15	15	15	41.3	41.3	41.3	46.53	0	39.174	1134400000	32	23.4343	25.5892	24.9411	25.8383	24.7336	24.686
Q16836	Q16836	Hydroxyacyl-coenzyme A dehydrogenase, mitochondrial	HADH	0.265288	0.881145	0.0120059	-0.043294	8	8	8	55.4	55.4	55.4	34.293	0	26.966	597460000	21	23.2551	25.313	24.5241	25.8062	24.689	23.7924
Q7Z4W1	Q7Z4W1	L-xylulose reductase	DCXR	0.22888	0.888127	0.112674	0.468986	4	4	4	28.3	28.3	28.3	25.913	0	22.613	340980000	8	23.0798	25.8769	25.3681	25.3649	25.1475	24.7472
P10768	P10768	S-formylglutathione hydrolase	ESD	0.267967	0.889482	0.19677	-0.678477	5	5	5	31.2	31.2	31.2	31.462	0	20.76	15268000000	15	29.804	32.2059	31.7271	32.0618	30.5745	30.0784
P57678	P57678	Gem-associated protein 4	GEMIN4	0.580792	0.897762	0.413706	0.679442	3	3	3	3.9	3.9	3.9	120.04	0	6.188	55151000	6	23.2244	22.0744	23.6331	23.4611	23.5531	23.1046
P13693;Q56UQ5;Q9HAU6	P13693	Translationally-controlled tumor protein	TPT1	0.339248	0.89801	0.0375708	0.116666	6	6	6	43.6	43.6	43.6	19.595	0	46.022	1696700000	31	25.0065	26.9664	26.7927	26.9763	26.2573	25.949
P08243	P08243	Asparagine synthetase [glutamine-hydrolyzing]	ASNS	0.281141	0.900764	0.0578975	0.190993	4	4	4	9.3	9.3	9.3	64.369	0	12.002	246300000	12	22.3629	24.5065	23.854	24.8169	23.6881	23.5633
Q00796	Q00796	Sorbitol dehydrogenase	SORD	0.27437	0.901103	0.0665706	0.238901	5	5	5	21.8	21.8	21.8	38.324	0	30.138	259050000	9	22.6794	25.0177	24.4704	25.0289	24.2196	23.9553
P15924	P15924	Desmoplakin	DSP	1.51944	0.902797	0.505169	0.239745	25	25	25	13.5	13.5	13.5	331.77	0	61.411	1121200000	44	23.9769	24.192	25.1066	24.8679	24.4674	24.181
O14787	O14787	Transportin-2	TNPO2	0.308888	0.908031	0.248899	0.66288	6	6	4	9.8	9.8	7.5	101.39	0	11.383	205130000	8	22.2162	24.1409	23.5835	24.5896	23.7481	23.9347
Q9UJS0	Q9UJS0	Calcium-binding mitochondrial carrier protein Aralar2	SLC25A13	0.317242	0.918647	0.217556	0.606355	4	4	4	12.7	12.7	12.7	74.175	0	5.2874	137720000	9	21.8596	23.8581	23.3901	24.1649	23.5049	23.4255
P18669;P15259;Q8N0Y7	P18669	Phosphoglycerate mutase 1	PGAM1	0.278569	0.931937	0.0468736	-0.187324	8	8	8	47.6	47.6	47.6	28.804	0	36.316	2116900000	27	25.0254	27.477	27.1631	27.2032	26.459	25.6688
P37802;Q9UI15	P37802	Transgelin-2	TAGLN2	0.296611	0.932765	0.0999137	0.355806	10	10	10	61.3	61.3	61.3	22.391	0	89.728	2911500000	44	25.0773	27.3777	27.0254	27.2952	26.9185	26.2481
P13984	P13984	General transcription factor IIF subunit 2	GTF2F2	0.308739	0.932784	0.277028	0.843414	3	3	3	18.9	18.9	18.9	28.38	0	3.3216	333540000	5	25.2747	23.0445	25.1375	25.0474	25.0156	24.9905
Q13907	Q13907	Isopentenyl-diphosphate Delta-isomerase 1	IDI1	0.297942	0.937568	0.0941257	0.324147	4	4	4	29.5	29.5	29.5	26.319	0	20.954	193470000	9	22.2374	24.518	24.1065	24.524	23.8774	23.5264
Q9UQ80	Q9UQ80	Proliferation-associated protein 2G4	PA2G4	0.251181	0.938072	0.0620131	-0.281282	5	5	5	18.5	18.5	18.5	43.786	0	17.461	166400000	8	22.0607	24.7434	24.1355	24.5447	23.7496	22.4919
Q96B26	Q96B26	Exosome complex component RRP43	EXOSC8	0.257969	0.94399	0.252897	0.938277	4	4	4	18.1	18.1	18.1	30.039	0	18.444	255620000	11	24.9045	22.2484	24.6295	24.4115	24.2794	24.7502
O60701	O60701	UDP-glucose 6-dehydrogenase	UGDH	0.241506	0.950373	0.0137283	0.0585356	8	8	8	27.7	27.7	27.7	55.023	0	22.647	497270000	15	23.2021	25.8589	24.9653	25.9964	24.6442	24.5339
P35580	P35580	Myosin-10	MYH10	0.545253	0.950693	0.0731091	0.0929937	13	9	9	10.8	8.2	8.2	229	0	86.259	369810000	15	23.2594	23.7555	23.8496	25.0667	23.9385	23.2624
Q16891	Q16891	MICOS complex subunit MIC60	IMMT	0.350537	0.951335	0.0706467	-0.347831	5	5	5	11.6	11.6	11.6	83.677	0	11.827	267490000	5	22.632	24.3906	23.9632	24.962	24.5237	21.8032
O75319	O75319	RNA/RNP complex-1-interacting phosphatase	DUSP11	0.239496	0.975909	0.417153	1.63936	4	4	4	14.9	14.9	14.9	43.71	0	14.388	336680000	6	24.9222	21.9749	24.4741	24.3748	24.9832	25.1926
Q8IY67	Q8IY67	Ribonucleoprotein PTB-binding 1	RAVER1	0.390661	0.980674	0.0294875	0.117378	3	3	3	13.2	13.2	13.2	63.876	0	7.3875	98630000	8	21.8647	23.6182	23.3803	24.0639	23.7661	21.9516
P08758	P08758	Annexin A5	ANXA5	0.298285	0.994221	0.00158341	0.00615883	12	12	12	42.2	42.2	42.2	35.936	0	89.958	937120000	41	23.6471	26.0032	25.4727	26.1661	25.0415	24.6212
P14923	P14923	Junction plakoglobin	JUP	0.614825	1.01294	0.587142	0.561159	8	8	7	13.2	13.2	12.1	81.744	0	26.816	366360000	19	23.3376	24.0558	25.2123	24.2069	24.2466	24.2691
P17174	P17174	Aspartate aminotransferase, cytoplasmic	GOT1	0.322585	1.01368	0.0561365	-0.200817	10	10	10	43.3	43.3	43.3	46.247	0	38.13	616430000	19	23.051	25.2729	24.8268	25.5245	24.3033	23.619
P18085	P18085	ADP-ribosylation factor 4	ARF4	0.74146	1.03145	0.189341	0.238517	8	4	4	52.8	23.9	23.9	20.511	0	16.873	190580000	10	22.9811	23.874	24.209	24.7089	23.672	23.6601
Q9NVP2	Q9NVP2	Histone chaperone ASF1B	ASF1B	0.438611	1.03759	0.4983	1.144	3	3	3	31.2	31.2	31.2	22.433	0	9.8303	187500000	5	22.3048	24.0276	23.9768	24.4307	24.4013	24.219
Q9ULV4	Q9ULV4	Coronin-1C	CORO1C	0.263543	1.06803	0.476687	1.3011	3	3	3	12.4	12.4	12.4	53.248	0	8.3363	206160000	6	23.9361	21.9009	22.9141	25.0589	24.3759	24.0632
P09525	P09525	Annexin A4	ANXA4	0.361914	1.07619	0.102976	-0.493798	3	3	3	13.8	13.8	13.8	35.882	0	27.275	162480000	9	22.337	24.4026	24.039	24.853	24.1199	21.6321
Q9HC38	Q9HC38	Glyoxalase domain-containing protein 4	GLOD4	0.279774	1.11074	0.148226	0.604112	5	5	5	28.4	28.4	28.4	34.793	0	16.961	249020000	10	21.8424	24.6697	24.0208	24.7127	23.8987	23.8215
P58546	P58546	Myotrophin	MTPN	0.264929	1.13864	0.0038618	-0.0199776	3	3	3	33.9	33.9	33.9	12.895	0	50.292	368290000	7	22.8104	25.9446	25.5831	25.4491	24.6579	24.0571
P68036;A0A1B0GUS4	P68036	Ubiquitin-conjugating enzyme E2 L3	UBE2L3	0.303959	1.17179	0.195139	0.784117	3	3	3	31.2	31.2	31.2	17.861	0	5.8244	318710000	7	22.6643	25.5089	25.2464	25.2703	24.9984	24.7429
Q96DH6	Q96DH6	RNA-binding protein Musashi homolog 2	MSI2	0.416603	1.17632	0.317207	0.737677	3	3	3	15.9	15.9	15.9	35.196	0	4.7693	131110000	3	21.6936	23.4133	23.1074	24.3521	23.3302	23.252
O15355	O15355	Protein phosphatase 1G	PPM1G	0.639437	1.19076	0.00555998	0.00916004	5	5	5	17.8	17.8	17.8	59.271	0	8.93	245470000	7	22.9752	23.7763	23.9969	25.1361	23.6992	23.0706
P35270	P35270	Sepiapterin reductase	SPR	0.432303	1.20152	0.0736629	0.229436	5	5	5	31	31	31	28.048	0	36.202	259510000	14	22.4697	24.3635	24.1735	25.0628	24.0441	23.248
P09382	P09382	Galectin-1	LGALS1	0.380192	1.26878	0.0978865	0.371695	3	3	3	23.7	23.7	23.7	14.716	0	11.62	372290000	14	22.8052	25.2964	25.2236	25.4156	24.6978	24.1472
P09960	P09960	Leukotriene A-4 hydrolase	LTA4H	0.336735	1.32326	0.219306	0.852105	6	6	6	15.5	15.5	15.5	69.284	0	24.474	294970000	12	21.8347	24.6209	24.1127	24.9894	24.1555	24.0043
Q96HQ2	Q96HQ2	CDKN2AIP N-terminal-like protein	CDKN2AIPNL	0.365567	1.3726	0.464926	1.7292	3	3	3	40.5	40.5	40.5	13.196	0	26.684	243020000	10	21.7828	24.5846	24.4885	24.6242	24.9777	24.8482
Q9UBE0	Q9UBE0	SUMO-activating enzyme subunit 1;SUMO-activating enzyme subunit 1, N-terminally processed	SAE1	0.404078	1.37577	0.0183863	-0.0652065	5	5	5	24.3	24.3	24.3	38.449	0	19.648	174850000	11	21.9639	24.1339	23.7489	25.1005	23.2242	22.7431
P43490	P43490	Nicotinamide phosphoribosyltransferase	NAMPT	0.319623	1.4111	0.079413	0.380692	8	8	8	24.8	24.8	24.8	55.52	0	40.074	483780000	11	22.1943	25.3485	24.7517	25.6133	24.3393	23.9649
Q9NZM1	Q9NZM1	Myoferlin	MYOF	0.420577	1.42492	0.46857	1.58445	8	8	8	4	4	4	234.71	0	11.361	268990000	6	22.278	24.8152	25.0889	24.8541	25.0017	25.2604
Q9BQA1	Q9BQA1	Methylosome protein 50	WDR77	0.310577	1.48238	0.0203757	-0.152126	3	3	3	20.5	20.5	20.5	36.724	0	13.143	360750000	6	22.0642	25.5773	25.1427	25.4635	25.2215	22.1158
P51149	P51149	Ras-related protein Rab-7a	RAB7A	0.309122	1.53259	0.047685	-0.353016	5	5	5	32.9	32.9	32.9	23.489	0	55.736	620260000	14	22.2163	25.7755	25.0956	25.9614	25.2345	22.0513
O60563	O60563	Cyclin-T1	CCNT1	0.304005	1.54446	0.255168	1.31823	4	4	4	11.8	11.8	11.8	80.684	0	29.647	311600000	9	25.8929	22.1463	25.6292	25.4989	25.186	25.4896
P14324	P14324	Farnesyl pyrophosphate synthase	FDPS	0.400717	1.81142	0.0402909	-0.228909	6	6	6	21.2	21.2	21.2	48.275	0	12.654	272440000	7	22.0603	25.4531	25.5876	25.5486	24.1862	22.8693
Q9Y266	Q9Y266	Nuclear migration protein nudC	NUDC	0.450375	1.82581	0.303985	1.17893	5	5	5	21.1	21.1	21.1	38.242	0	9.9013	174110000	7	21.7871	24.6488	24.5088	25.5787	24.4065	24.3873
Q9UKY7	Q9UKY7	Protein CDV3 homolog	CDV3	0.268192	1.89027	0.186152	1.34024	6	6	6	45.3	45.3	45.3	27.335	0	26.732	537650000	7	21.5115	26.6031	26.3332	25.562	25.2912	25.5039
P52565	P52565	Rho GDP-dissociation inhibitor 1	ARHGDIA	0.305202	1.98556	0.0818269	0.595041	4	4	4	31.4	31.4	31.4	23.207	0	40.392	1170600000	14	22.5468	27.3482	26.9765	26.8896	25.7935	25.2915
Q9BUF5	Q9BUF5	Tubulin beta-6 chain	TUBB6	0.632991	1.99729	0.660551	2.03085	14	5	5	38.6	20.9	20.9	49.857	0	36.265	783890000	10	26.003	23.724	26.5513	27.1703	26.7685	27.0202

## Sheet: PBMC
Protein IDs	Majority protein IDs	Protein names	Gene names	pvalue (-log10)_UNC0638_DMSO	FC_UNC0638_DMSO	pvalue (-log10)_UNC0737_DMSO	FC_UNC0737_DMSO	Peptides	Razor + unique peptides	Unique peptides	Sequence coverage [%]	Unique + razor sequence coverage [%]	Unique sequence coverage [%]	Mol. weight [kDa]	Q-value	Score	Intensity	MS/MS count	LFQ intensity UNC0638_1	LFQ intensity UNC0638_2	LFQ intensity UNC0737_1	LFQ intensity UNC0737_2	LFQ intensity DMSO_1	LFQ intensity DMSO_2
P42785	P42785	Lysosomal Pro-X carboxypeptidase	PRCP	2.04833	-3.26798	1.17778	-0.433803	8	8	8	47.9	47.9	47.9	17	0	37.885	274040000	32	-2.94685	-2.12104	-1.87426	-2.17385	-1.50878	-2.01241
Q9H9B1	Q9H9B1	Histone-lysine N-methyltransferase EHMT1	EHMT1	2.32249	-2.04984	0.296026	0.15243	26	25	25	25.9	25.9	25.9	141.46	0	199.11	8344100000	128	0.129757	0.266031	2.54317	2.25716	2.37222	2.12325
Q13610	Q13610	Periodic tryptophan protein 1 homolog	PWP1	0.942787	-2.00189	0.0823829	-0.127516	50	47	47	33	31.5	31.5	180.58	0	323.31	19269000000	207	2.60275	2.53851	2.77543	2.59231	2.54154	2.69466
P14923	P14923	Junction plakoglobin	JUP	0.630789	-1.79035	0.279178	-0.717405	9	9	9	26.9	26.9	26.9	57.936	0	33.373	687530000	22	-0.459902	-0.635315	-0.943956	-0.499021	-1.16759	-0.575943
Q16630	Q16630	Cleavage and polyadenylation specificity factor subunit 6	CPSF6	0.436497	-1.78722	0.265283	-0.18678	13	13	12	20.2	20.2	19.3	103.93	0	52.066	1468200000	40	-0.104267	-0.250387	-0.0690212	-0.311864	0.0122375	-0.0134029
Q96KQ7	Q96KQ7	Histone-lysine N-methyltransferase EHMT2	EHMT2	1.69456	-1.76937	0.204549	0.0949397	17	17	17	22.9	22.9	22.9	89.834	0	80.039	3095600000	64	1.03048	0.815046	1.10171	0.879439	0.883568	0.862082
Q9NZR1	Q9NZR1	Tropomodulin-2	TMOD2	0.429258	-1.75125	0.0140047	0.0620273	4	3	3	13.4	10.8	10.8	39.595	0	5.8621	137280000	7	-2.29005	-3.97447	-1.82981	-0.80816	-2.66458	-0.0974445
Q13231	Q13231	Chitotriosidase-1	CHIT1	1.26281	-1.74511	0.982916	-1.41909	3	3	3	21.3	21.3	21.3	20.811	0	10.248	255270000	9	-2.05717	-1.37278	-1.51664	-1.46263	-1.19906	-1.43519
O60828	O60828	Polyglutamine-binding protein 1	PQBP1	0.469982	-1.65047	0.454903	-0.490039	14	14	14	25.9	25.9	25.9	65.521	0	46.397	994620000	42	-1.04199	-0.513128	-0.210415	-0.268184	-0.14257	-0.429247
Q96MU7	Q96MU7	YTH domain-containing protein 1	YTHDC1	0.354543	-1.62369	0.014105	0.021625	4	4	4	12.8	12.8	12.8	37.137	0	10.42	74722000	8	-2.56213	-2.14222	-2.12716	-2.64377	-2.19691	-3.38745
O95785	O95785	Protein Wiz	WIZ	0.948697	-1.60398	0.0809253	-0.0665593	4	4	4	4.2	4.2	4.2	119.52	0	15.437	158040000	14	-2.47401	-2.14165	-2.52324	-1.9934	-2.44829	-2.33902
P32119	P32119	Peroxiredoxin-2	PRDX2	0.402772	-1.57485	0.166978	0.120844	20	19	19	41.4	39.9	39.9	51.026	0	107.64	13998000000	87	2.10973	2.8331	1.88174	3.06218	1.70662	3.0737
P35790	P35790	Choline kinase alpha	CHKA	2.36001	-1.57447	2.37474	-3.91387	19	19	19	25.5	25.5	25.5	102.49	0	84.489	3245500000	55	2.16911	2.30215	1.88724	2.71366	1.5481	2.4388
Q16540	Q16540	39S ribosomal protein L23, mitochondrial	MRPL23	0.436572	-1.54224	0.339171	-1.77674	9	9	9	38.7	38.7	38.7	36.091	0	60.838	1225400000	30	0.306974	0.246237	0.463762	0.09163	0.375832	0.407295
O95866	O95866	Protein G6b	G6B	0.436825	-1.42169	0.208237	0.0700002	14	14	12	23.1	23.1	20.5	63.182	0	47.433	2626200000	63	1.40146	0.986916	1.30221	1.20097	1.14475	1.14575
Q9BRJ2	Q9BRJ2	39S ribosomal protein L45, mitochondrial	MRPL45	0.733901	-1.4021	0.374534	-1.1966	5	5	5	23.5	23.5	23.5	35.351	0	11.082	347050000	7	-0.670057	-2.04571	-2.33813	0.0333643	0.192966	-0.10454
P05089	P05089	Arginase-1	ARG1	0.676532	-1.33383	0.285362	-0.290146	15	15	15	7.2	7.2	7.2	309.26	0	42.153	913150000	29	-0.659147	-0.742798	-0.506048	-0.767081	-0.909088	-0.405176
Q96CX2;Q6ZWB6	Q96CX2	BTB/POZ domain-containing protein KCTD12	KCTD12	0.810982	-1.3237	0.41051	0.575663	3	3	3	10.3	10.3	10.3	25.835	0	6.5899	239380000	7	-0.787781	-0.656662	-0.558584	-4.04261	-0.440418	-0.47315
Q15118	Q15118	[Pyruvate dehydrogenase (acetyl-transferring)] kinase isozyme 1, mitochondrial	PDK1	0.563528	-1.31146	0.206283	0.105652	33	33	33	45.1	45.1	45.1	109.43	0	160.43	5875700000	134	0.688698	0.956573	0.980072	0.987924	1.10633	0.811594
O75888	O75888	Tumor necrosis factor ligand superfamily member 13	TNFSF13	0.332102	-1.29112	0.301875	-0.457371	34	34	34	19.8	19.8	19.8	244.5	0	161.7	2546800000	101	-0.201639	-0.230383	-0.136436	-0.187161	-0.155025	-0.263895
Q10567	Q10567	AP-1 complex subunit beta-1	AP1B1	0.594592	-1.27746	0.454081	-1.33377	25	25	25	40.5	40.5	40.5	86.47	0	158.01	6180300000	107	1.51842	1.32411	1.60023	1.50053	1.54012	1.40753
P68871	P68871	Hemoglobin subunit beta;LVV-hemorphin-7;Spinorphin	HBB	0.354357	-1.27067	0.282117	-0.995762	11	11	11	29	29	29	50.14	0	48.256	3015300000	53	1.98332	2.09492	2.18995	2.30342	2.0852	2.13693
Q6IN84	Q6IN84	rRNA methyltransferase 1, mitochondrial	MRM1	0.479726	-1.27021	0.617815	-0.216977	4	4	4	18.8	18.8	18.8	29.669	0	19.718	391610000	18	-0.773754	-0.881081	-0.329975	-0.496661	-0.916496	-1.03966
P05386	P05386	60S acidic ribosomal protein P1	RPLP1	0.919321	-1.22902	0.962157	-0.605595	24	24	24	40.9	40.9	40.9	80.058	0	125.85	3966900000	94	0.509974	0.707129	0.49164	0.942773	0.5688	0.498705
P25311	P25311	Zinc-alpha-2-glycoprotein	AZGP1	1.44315	-1.19862	0.607069	-0.835875	26	26	26	44.8	44.8	44.8	82.629	0	195.97	11041000000	123	2.56756	2.36674	2.66547	2.38102	2.43821	2.56581
Q9BZL4	Q9BZL4	Protein phosphatase 1 regulatory subunit 12C	PPP1R12C	0.292606	-1.12904	0.846342	0.23653	4	4	4	9.5	9.5	9.5	84.88	0	42.641	344540000	12	-3.02403	-0.187763	-0.318977	-0.161672	-0.539135	-0.414574
P82673	P82673	28S ribosomal protein S35, mitochondrial	MRPS35	0.278066	-1.12653	0.182485	-0.124131	5	5	5	45.7	45.7	45.7	10.575	0	15.093	371180000	10	-1.54292	1.66671	-0.662111	-1.20571	-0.789728	-0.268353
P10809	P10809	60 kDa heat shock protein, mitochondrial	HSPD1	0.779355	-1.12262	0.427135	-1.15259	40	40	40	46.8	46.8	46.8	103.91	0	182.72	8475800000	153	1.64505	1.58277	1.71816	1.42179	1.86875	1.5453
Q8TDW0;Q6NSJ5	Q8TDW0	Volume-regulated anion channel subunit LRRC8C	LRRC8C	0.682464	-1.02782	1.22998	-0.0668159	13	13	13	16.8	16.8	16.8	98.594	0	46.691	984300000	40	-0.358753	-0.506514	-0.324669	-0.157229	-0.216711	-0.312511
Q9H6Y2	Q9H6Y2	WD repeat-containing protein 55	WDR55	0.736156	-1.02078	0.247457	0.271382	4	4	4	17.8	17.8	17.8	42.07	0	11.706	163910000	8	-3.27837	-2.36393	-1.85571	-1.20226	-2.02755	-1.57319
P40937	P40937	Replication factor C subunit 5	RFC5	0.362798	-1.01331	0.155102	-0.110531	19	19	17	45.7	45.7	39.9	46.871	0	108.32	5608800000	83	1.88732	2.11243	2.17406	1.99629	2.12979	2.01069
Q9NPE3	Q9NPE3	H/ACA ribonucleoprotein complex subunit 3	NOP10	0.301574	-1.00354	0.245542	-0.451652	4	4	4	76.6	76.6	76.6	7.7059	0	35.387	1228900000	19	-1.42976	0.866299	-0.23707	0.777373	1.15495	0.288652
Q9NS86	Q9NS86	LanC-like protein 2	LANCL2	0.518509	-0.993591	0.171961	0.0963893	5	5	5	13.3	13.3	13.3	50.854	0	15.664	178760000	8	-3.00645	-1.59397	-1.33284	-1.08761	-1.46081	-1.15243
P61964	P61964	WD repeat-containing protein 5	WDR5	0.402526	-0.980256	0.285294	0.0897717	3	3	3	26.7	26.7	26.7	17.163	0	12.946	722650000	8	-0.134169	0.231186	0.171032	0.163617	0.435703	0.127979
Q92918	Q92918	Mitogen-activated protein kinase kinase kinase kinase 1	MAP4K1	0.38997	-0.956774	0.0857429	0.0990529	9	9	9	12.9	12.9	12.9	102.43	0	36.86	388850000	18	-2.27855	-1.22192	-2.62804	-0.809674	-3.16273	-1.22178
Q15046	Q15046	Lysine--tRNA ligase	KARS	0.276116	-0.952662	0.063607	0.0350642	4	4	4	2.3	2.3	2.3	186.79	0	10.729	259740000	6	-1.29926	-2.93358	-1.36796	-1.8124	-1.37998	-0.983545
Q14766	Q14766	Latent-transforming growth factor beta-binding protein 1	LTBP1	0.417884	-0.934655	0.517403	-0.408418	17	17	17	11	11	11	208.7	0	65.107	1292500000	53	0.0611839	-0.161613	0.0044384	0.121123	-0.109219	0.078598
Q9BWS9	Q9BWS9	Chitinase domain-containing protein 1	CHID1	0.35124	-0.932487	1.98223	-0.496977	4	4	4	11.2	11.2	11.2	44.94	0	10.754	235120000	5	-3.12035	-1.14305	-1.66077	-1.73161	-1.16235	-1.23608
O60888	O60888	Protein CutA	CUTA	0.617093	-0.9185	0.439702	-0.624192	4	4	4	21.1	21.1	21.1	30.472	0	17.666	272260000	5	-3.54503	-1.02097	-1.0625	-1.18264	-1.03407	-0.230986
Q7Z2W9	Q7Z2W9	39S ribosomal protein L21, mitochondrial	MRPL21	0.214579	-0.90561	0.253831	-0.3785	4	4	4	7.1	7.1	7.1	69.248	0	16.579	275440000	19	-1.6736	-1.20136	-1.47498	-1.37558	-1.47649	-1.46004
P62306	P62306	Small nuclear ribonucleoprotein F	SNRPF	0.849988	-0.851996	1.00117	-0.724756	3	3	3	33.9	33.9	33.9	6.6767	0	10.414	4730800000	17	3.21181	3.76984	3.34841	3.27035	3.90982	3.12684
Q96EK7	Q96EK7	Constitutive coactivator of peroxisome proliferator-activated receptor gamma	FAM120B	0.512208	-0.840777	0.231251	0.250626	11	11	11	33.9	33.9	33.9	44.596	0	41.068	132660000000	35	8.70073	8.71812	8.77994	8.70093	9.01817	8.80305
P51858	P51858	Hepatoma-derived growth factor	HDGF	1.46905	-0.837647	0.453056	-0.469313	8	8	8	22.9	22.9	22.9	45.566	0	44.91	1019000000	32	0.404633	-0.191721	0.369835	0.133048	-0.0751152	0.216455
Q6P4A8	Q6P4A8	Phospholipase B-like 1;Phospholipase B-like 1 chain A;Phospholipase B-like 1 chain B;Phospholipase B-like 1 chain C	PLBD1	1.3131	-0.824542	0.938311	-0.614801	3	3	3	25.5	25.5	25.5	15.947	0	8.3749	115760000	9	-2.15656	-1.57314	-4.20141	-0.936711	-1.47684	-1.60476
Q6P158	Q6P158	Putative ATP-dependent RNA helicase DHX57	DHX57	0.445981	-0.824297	0.0924781	-0.0175385	9	9	7	10.9	10.9	9	108.31	0	41.297	924770000	30	-0.381516	-0.59852	-0.279219	-0.915254	-0.524296	-0.356749
P16401	P16401	Histone H1.5	HIST1H1B	0.5865	-0.823035	0.379815	-0.4911	23	11	11	33.1	19.1	19.1	69.412	0	54.658	1535500000	36	0.777964	0.570583	0.89373	0.750945	0.659613	0.769148
Q9Y2R4	Q9Y2R4	Probable ATP-dependent RNA helicase DDX52	DDX52	0.170617	-0.815977	0.18176	0.340911	8	8	8	21.4	21.4	21.4	67.497	0	37.128	780870000	28	-2.65679	0.488926	-0.229296	0.375211	0.321466	-0.857374
Q13243	Q13243	Serine/arginine-rich splicing factor 5	SRSF5	1.44816	-0.814164	0.637693	-0.26299	40	40	40	37.6	37.6	37.6	138.11	0	319.05	18639000000	181	2.64697	2.88441	2.8077	2.84031	2.95931	2.67943
P63220	P63220	40S ribosomal protein S21	RPS21	0.576631	-0.801079	0.439768	-0.313088	6	6	6	50	50	50	8.2178	0	30.959	2847200000	48	1.3986	1.71013	1.19737	1.71875	2.00308	1.36074
P41223	P41223	Protein BUD31 homolog	BUD31	0.600448	-0.773351	0.333987	-0.263458	3	3	3	10	10	10	38.496	0	7.6204	102350000	7	-3.98862	-1.93243	-1.88157	-2.23393	-1.77234	-2.12209
O96019	O96019	Actin-like protein 6A	ACTL6A	0.484428	-0.766299	0.05836	0.0279241	16	16	16	35.5	35.5	35.5	47.173	0	120.88	28301000000	85	4.83181	4.76548	5.02458	4.60846	5.13688	5.07221
Q9BRR9	Q9BRR9	Rho GTPase-activating protein 9	ARHGAP9	0.251479	-0.761333	0.192351	-0.965952	3	3	3	4.5	4.5	4.5	83.259	0	6.4303	173150000	6	-3.29934	-1.13218	-4.19268	-0.648078	-1.26482	-1.64404
P42766	P42766	60S ribosomal protein L35	RPL35	0.226274	-0.7585	0.106275	0.0843892	27	27	27	54.1	54.1	54.1	45.836	0	225.54	75415000000	148	5.66794	5.82229	5.91421	5.99469	6.38594	5.88059
P62857	P62857	40S ribosomal protein S28	RPS28	0.855508	-0.744901	0.641151	-0.684874	6	6	6	36.8	36.8	36.8	15.423	0	22.193	7803000000	46	2.62607	3.48904	3.33171	3.01049	3.92695	2.99539
P16403	P16403	Histone H1.2	HIST1H1C	0.695138	-0.73781	0.114394	-0.162055	6	6	6	7.7	7.7	7.7	98.313	0	17.86	286180000	14	-1.19948	-1.92321	-1.60655	-1.60744	-1.58206	-1.55425
Q8IY17	Q8IY17	Neuropathy target esterase	PNPLA6	0.420498	-0.731418	0.123577	0.0112205	7	7	7	26.7	26.7	26.7	42.961	0	24.967	642860000	24	-0.0189342	-0.434097	-0.172768	0.0340967	-0.440727	-0.0400162
Q9BUL9	Q9BUL9	Ribonuclease P protein subunit p25	RPP25	1.17081	-0.721333	0.0341969	-0.065763	3	3	3	29.1	29.1	29.1	20.632	0	14.854	373310000	12	-1.44365	-1.67634	-0.31324	-1.4956	-0.679035	-0.998283
Q92522	Q92522	Histone H1x	H1FX	0.342212	-0.708416	0.270693	-0.213341	9	9	9	43.8	43.8	43.8	29.909	0	31.531	977760000	32	0.171616	-0.35375	0.0143509	-0.0555792	0.0581493	-0.162415
Q9NZZ3	Q9NZZ3	Charged multivesicular body protein 5	CHMP5	0.708568	-0.705981	0.245381	-0.44071	5	5	5	18.3	18.3	18.3	24.57	0	12.295	518810000	8	-0.465853	-0.243757	-0.637695	0.458629	-0.000427246	0.70278
Q8WUW1	Q8WUW1	Protein BRICK1	BRK1	0.404741	-0.702892	0.375408	-0.366107	11	11	11	12.5	12.5	12.5	117.87	0	49.485	577100000	24	-1.23798	-0.216787	-1.69975	0.0977812	-2.32199	-0.42894
O43822;REV__O75691	O43822	Protein C21orf2	C21orf2	0.339662	-0.695951	0.686364	-0.441411	6	6	6	27.3	27.3	27.3	26.227	0	39.02	1457300000	40	0.0110722	0.44087	0.504845	0.377564	0.415922	0.499996
P49458	P49458	Signal recognition particle 9 kDa protein	SRP9	1.67558	-0.690162	0.857264	-0.3263	4	4	4	10.6	10.6	10.6	47.33	0	9.9329	234190000	8	-1.24101	-1.42236	-1.32943	-1.42235	-1.49851	-1.14497
Q9NW13	Q9NW13	RNA-binding protein 28	RBM28	1.00973	-0.686915	0.28233	-0.208847	7	7	7	9.9	9.9	9.9	85.737	0	20.334	394060000	16	-1.61298	-1.62886	-1.00217	-1.28353	-0.701952	-1.16606
P07305	P07305	Histone H1.0;Histone H1.0, N-terminally processed	H1F0	0.908308	-0.68325	0.172281	-0.219838	4	4	4	21.8	21.8	21.8	32.575	0	18.8	799870000	10	0.547253	1.71993	0.344906	1.48877	0.336538	1.15331
P20160	P20160	Azurocidin	AZU1	0.448091	-0.679938	0.612274	-0.400578	19	19	19	19.2	19.2	19.2	123.8	0	103	14518000000	74	3.52009	3.98424	3.50323	4.51495	3.00151	4.47087
P62314	P62314	Small nuclear ribonucleoprotein Sm D1	SNRPD1	0.193293	-0.675402	0.0174446	0.0272422	14	14	14	57.6	57.6	57.6	18.431	0	95.861	49596000000	105	4.73905	4.85777	5.31864	5.13235	5.50757	5.05194
P55039	P55039	Developmentally-regulated GTP-binding protein 2	DRG2	0.419525	-0.651566	0.609223	-0.234989	5	5	5	38	38	38	17.018	0	17.029	763920000	17	-1.32913	0.909828	-0.160294	0.0873518	0.735077	0.077301
P02776	P02776	Platelet factor 4;Platelet factor 4, short form	PF4	0.293648	-0.648848	0.429451	0.337945	14	14	14	44.4	44.4	44.4	51.511	0	93.265	3281000000	52	0.290745	1.32362	0.936399	1.14553	0.838005	1.07069
P05387	P05387	60S acidic ribosomal protein P2	RPLP2	0.879351	-0.638775	0.607717	-0.675637	18	18	18	41.7	41.7	41.7	58.215	0	84.951	3225800000	65	1.16886	0.808111	0.820248	1.33148	0.868185	1.07145
Q9Y4E6	Q9Y4E6	WD repeat-containing protein 7	WDR7	0.730056	-0.634306	0.0868807	0.0827565	7	7	7	6.6	6.6	6.6	163.81	0	14.699	1113100000	13	1.61075	1.39167	2.11746	2.31909	1.83455	2.43648
Q05397;Q14289	Q05397	Focal adhesion kinase 1	PTK2	0.402891	-0.634085	0.344307	-0.227863	18	18	18	50.3	50.3	50.3	32.728	0	100.95	13408000000	100	3.31799	3.23878	3.7417	3.26737	3.39945	3.41215
Q9NVS2	Q9NVS2	28S ribosomal protein S18a, mitochondrial	MRPS18A	1.35369	-0.627984	0.350133	-1.08878	3	3	3	16.8	16.8	16.8	22.184	0	5.7765	139610000	6	-2.66019	-2.71279	-4.29807	-1.9965	-1.92431	-2.1927
Q96QH2	Q96QH2	PML-RARA-regulated adapter molecule 1	PRAM1	1.00312	-0.618502	0.217968	-0.283531	3	3	3	5.7	5.7	5.7	75.035	0	7.379	111500000	5	-2.37319	-2.68397	-2.31592	-2.28171	-2.53635	-2.32386
P63208	P63208	S-phase kinase-associated protein 1	SKP1	1.19683	-0.616094	0.957834	-0.464784	3	3	3	8.1	8.1	8.1	51.691	0	8.2852	110360000	6	-2.57654	-1.69122	-4.03577	-2.46595	-1.90855	-2.56697
P53680	P53680	AP-2 complex subunit sigma	AP2S1	0.186858	-0.615839	0.4751	-0.44266	4	4	4	14.1	14.1	14.1	34.012	0	16.841	431500000	16	-1.13882	-0.726458	-0.634073	-0.269572	-0.848892	-0.777079
Q99714	Q99714	3-hydroxyacyl-CoA dehydrogenase type-2	HSD17B10	0.787102	-0.611153	0.945783	-0.322044	3	3	3	11	11	11	52.391	0	14.105	474460000	14	-0.221189	-0.528908	-0.208284	-0.0096674	-0.364229	-0.131407
Q9BYD3	Q9BYD3	39S ribosomal protein L4, mitochondrial	MRPL4	0.235132	-0.608383	0.146724	0.12836	4	4	4	13.5	13.5	13.5	34.919	0	10.1	277340000	10	-2.81239	-0.944624	-1.44241	-0.841123	-1.3102	-1.23005
P67809;Q9Y2T7	P67809	Nuclease-sensitive element-binding protein 1	YBX1	0.544259	-0.60193	0.548221	-0.459243	19	19	19	76.3	76.3	76.3	35.076	0	182.95	32129000000	135	3.6148	3.57129	3.61459	3.54757	3.69864	3.81894
Q32NC0	Q32NC0	UPF0711 protein C18orf21	C18orf21	1.49207	-0.584555	1.07326	-0.416819	33	33	33	41.2	41.2	41.2	85.104	0	167.25	12782000000	143	2.73929	2.93734	3.03354	2.97025	3.06952	3.00977
P12724	P12724	Eosinophil cationic protein	RNASE3	0.492678	-0.58115	0.321065	0.156661	42	42	11	59.4	59.4	21.7	70.67	0	296.38	138790000000	310	5.67933	5.80019	6.04429	5.66211	6.12218	5.7245
Q9Y2Q9	Q9Y2Q9	28S ribosomal protein S28, mitochondrial	MRPS28	0.395245	-0.580678	0.241332	0.212367	3	3	3	23.5	23.5	23.5	20.843	0	10.266	231510000	12	-1.99689	-0.95553	-0.945835	-0.420497	-0.715185	-1.07588
Q13492;O60641	Q13492	Phosphatidylinositol-binding clathrin assembly protein	PICALM	0.752822	-0.57718	0.761696	-0.328311	11	11	11	23.5	23.5	23.5	51.419	0	34.239	1181800000	41	-0.0335617	0.193064	0.27878	0.309497	0.135618	0.227995
Q8NF50;Q96N67	Q8NF50	Dedicator of cytokinesis protein 8	DOCK8	0.172833	-0.57341	0.451984	-0.326757	7	7	7	20	20	20	49.481	0	34.326	638830000	30	-0.517483	-0.708282	-0.622173	-0.489039	-0.539799	-0.762878
Q9BXX0	Q9BXX0	EMILIN-2	EMILIN2	1.0063	-0.570891	0.328315	-0.187948	10	10	10	10.6	10.6	10.6	115.69	0	27.366	351340000	17	-1.58334	-1.90255	-1.17834	-1.54167	-1.06202	-1.28209
P08246	P08246	Neutrophil elastase	ELANE	0.547785	-0.560765	0.584083	-0.424226	20	20	5	55.9	55.9	16.2	49.67	0	168.49	11322000000	104	2.40854	3.04542	2.73935	3.06577	2.8465	2.86742
P38646	P38646	Stress-70 protein, mitochondrial	HSPA9	0.708169	-0.543469	0.558472	-0.385659	3	3	3	11.1	11.1	11.1	32.996	0	17.034	268200000	12	-1.82622	-0.617792	-0.68922	-0.824088	-0.738783	-3.08097
P62304	P62304	Small nuclear ribonucleoprotein E	SNRPE	0.502081	-0.538061	0.993418	0.378725	16	16	16	61.8	61.8	61.8	17.718	0	111.79	44890000000	103	4.8693	4.62117	5.29107	4.91664	4.9656	4.65907
Q9H479	Q9H479	Fructosamine-3-kinase	FN3K	1.34306	-0.534876	0.406615	-0.202372	14	14	14	40.8	40.8	40.8	35.171	0	74.509	7054800000	66	2.00925	2.23828	2.64099	2.27155	2.68713	2.63015
P12544	P12544	Granzyme A	GZMA	0.399391	-0.529018	0.233335	-0.134645	7	7	7	8.3	8.3	8.3	129.63	0	12.927	214050000	8	-1.76764	-1.14175	-2.05538	-1.61664	-1.99611	-2.14116
Q7RTV0	Q7RTV0	PHD finger-like domain-containing protein 5A	PHF5A	0.273271	-0.52668	0.194834	-0.406304	22	18	18	23	20.6	20.6	116.07	0	130.08	3341900000	82	0.251568	0.522064	0.50255	0.207944	0.74474	0.448675
P84022;Q15796;O15198;Q99717;Q15797	P84022;Q15796;O15198	Mothers against decapentaplegic homolog 3;Mothers against decapentaplegic homolog 2;Mothers against decapentaplegic homolog 9	SMAD3;SMAD2;SMAD9	0.64014	-0.522664	0.366206	0.0978885	7	7	7	37.2	37.2	37.2	25.65	0	28.327	473000000	26	-1.3723	-0.815655	-1.02792	-1.0411	-0.851154	-0.915903
Q13523	Q13523	Serine/threonine-protein kinase PRP4 homolog	PRPF4B	0.377543	-0.52132	0.0357118	-0.0273585	18	18	18	23.4	23.4	23.4	100.23	0	77.215	1749100000	57	-0.531441	-0.31996	-0.0285301	-0.333627	0.163227	-0.11272
Q8IUX4	Q8IUX4	DNA dC->dU-editing enzyme APOBEC-3F	APOBEC3F	0.254961	-0.521256	0.248792	-0.264102	7	7	7	9.2	9.2	9.2	77.412	0	14.606	294600000	7	-0.635048	-0.99378	-3.05597	-0.80584	-0.410246	-1.11946
P22626	P22626	Heterogeneous nuclear ribonucleoproteins A2/B1	HNRNPA2B1	0.454577	-0.520781	0.707843	-0.273259	123	123	112	62.7	62.7	60.1	280.74	0	323.31	76972000000	523	3.01439	4.42128	2.71247	4.50897	2.38898	4.4236
Q9BQ39	Q9BQ39	ATP-dependent RNA helicase DDX50	DDX50	0.487038	-0.51861	0.472484	0.350091	8	6	6	12.2	8.5	8.5	82.564	0	13.133	269020000	9	-2.41537	-1.82767	-1.19749	-1.30815	-1.32899	-1.87683
P14222	P14222	Perforin-1	PRF1	0.632419	-0.51256	0.0821334	-0.0340209	10	10	10	2.9	2.9	2.9	372.82	0	69.028	5900600000	46	2.76468	2.62341	2.92199	2.56121	3.06646	2.4693
P50552	P50552	Vasodilator-stimulated phosphoprotein	VASP	0.276459	-0.512011	0.0013339	-0.00350809	11	11	11	44.7	44.7	44.7	28.882	0	68.299	8181500000	65	3.54993	3.46826	3.46043	3.68379	3.80132	3.68897
Q7LBR1	Q7LBR1	Charged multivesicular body protein 1b	CHMP1B	0.613228	-0.509047	0.452379	-0.245263	4	4	4	6.8	6.8	6.8	74.354	0	20.419	489960000	24	-0.110346	-0.0787926	0.127571	-0.462039	-0.129786	-0.0345726
Q9ULX6	Q9ULX6	A-kinase anchor protein 8-like	AKAP8L	0.489456	-0.507985	0.954649	-0.284322	3	3	3	6.5	6.5	6.5	71.639	0	12.23	414010000	12	-1.18424	-0.427994	-0.602036	-0.562875	-0.196442	-0.399824
Q13131;P54646	Q13131;P54646	5-AMP-activated protein kinase catalytic subunit alpha-1;5-AMP-activated protein kinase catalytic subunit alpha-2	PRKAA1;PRKAA2	0.174985	-0.505965	0.288855	0.183095	23	23	23	21.4	21.4	21.4	144.75	0	90.527	2693900000	64	0.604916	0.851809	0.665279	1.1675	0.318634	1.10835
P50914	P50914	60S ribosomal protein L14	RPL14	0.769918	-0.504013	0.0554492	-0.0298076	6	4	4	16.8	12	12	42.766	0	17.556	240300000	8	-1.17775	-1.45996	-0.622757	-0.923537	-3.36092	-0.629736
Q8IZP0;Q9NYB9	Q8IZP0	Abl interactor 1	ABI1	0.506869	-0.500883	0.14156	0.113009	11	11	11	29.9	29.9	29.9	61.856	0	75.958	6893100000	61	2.9766	2.85163	3.17532	2.95153	3.10243	2.86711
P55769	P55769	NHP2-like protein 1;NHP2-like protein 1, N-terminally processed	NHP2L1	1.14187	-0.499187	1.14479	-0.564301	21	21	21	44.3	44.3	44.3	51.294	0	87.763	4580500000	77	1.1253	1.3192	1.41486	1.50989	1.39872	1.2741
Q4AE62	Q4AE62	Glycosyltransferase-like domain-containing protein 1	GTDC1	0.122924	-0.493501	0.177083	-0.21344	3	3	3	10	10	10	24.826	0	4.8454	82278000	8	-2.80985	-2.81266	-2.57132	-2.71572	-2.11919	-2.33421
Q9HCS7	Q9HCS7	Pre-mRNA-splicing factor SYF1	XAB2	0.667104	-0.492599	0.0139353	0.0108619	5	5	5	7.3	7.3	7.3	100.01	0	12.187	154900000	11	-2.56531	-2.21866	-1.77248	-2.00457	-1.68577	-2.113
O60508	O60508	Pre-mRNA-processing factor 17	CDC40	0.613044	-0.491649	0.10784	0.0466094	11	11	8	18.7	18.7	14.4	73.259	0	56.668	2041200000	41	0.930241	0.542717	0.939457	0.748477	0.631987	0.668808
Q7KZI7;Q9P0L2;Q96L34	Q7KZI7	Serine/threonine-protein kinase MARK2	MARK2	1.08477	-0.491389	0.659215	-0.15591	8	8	8	8.5	8.5	8.5	104.9	0	43.971	2401400000	44	0.89007	1.09093	1.211	1.28516	1.30157	0.938566
P28482;P27361;P31152;Q16659	P28482	Mitogen-activated protein kinase 1	MAPK1	0.270794	-0.489745	0.490457	-0.249098	3	3	3	17.7	17.7	17.7	31.73	0	17.972	183260000	9	-1.06595	-1.59181	-3.94909	-1.23295	-1.60143	-1.44655
Q99733	Q99733	Nucleosome assembly protein 1-like 4	NAP1L4	0.148282	-0.489159	0.147986	-0.140854	6	6	6	44.8	44.8	44.8	26.923	0	37.855	564940000	25	-1.01928	-0.469484	-0.55364	-0.356906	-0.0667305	-0.199728
P06702	P06702	Protein S100-A9	S100A9	1.17676	-0.486403	0.864191	-0.417888	24	24	24	49.5	49.5	49.5	46.836	0	131.2	5193400000	90	1.88408	1.91408	2.101	1.78916	2.3415	2.1052
P62263	P62263	40S ribosomal protein S14	RPS14	1.06622	-0.484422	0.114449	-0.0788455	11	11	3	44	44	12.2	37.186	0	52.353	1728000000	30	-0.187939	0.452347	-0.286606	0.0224581	0.328522	-0.174789
P07339	P07339	Cathepsin D;Cathepsin D light chain;Cathepsin D heavy chain	CTSD	0.401036	-0.484236	0.561065	-0.491244	35	14	13	67.7	27	24.6	32.95	0	104.89	40072000000	101	4.57978	6.19763	4.54285	6.02137	4.08197	6.14796
P62266	P62266	40S ribosomal protein S23	RPS23	0.963685	-0.483984	0.43657	-0.266251	16	16	16	60.1	60.1	60.1	24.205	0	154.57	73422000000	126	5.72215	6.24088	6.37127	6.09378	6.37684	6.00713
Q9NY12	Q9NY12	H/ACA ribonucleoprotein complex subunit 1	GAR1	0.435129	-0.481892	0.319998	-0.232274	8	8	8	35.5	35.5	35.5	22.348	0	47.999	5374100000	37	2.18047	2.89883	2.62359	2.95495	3.23323	2.80985
P62280	P62280	40S ribosomal protein S11	RPS11	0.75065	-0.481344	0.0726396	-0.054256	6	6	6	30.1	30.1	30.1	15.807	0	27.045	16707000000	40	4.52591	4.54885	4.90524	4.60498	5.1951	4.84763
P69905;CON__P01966	P69905	Hemoglobin subunit alpha	HBA1	0.14326	-0.480563	0.358963	-1.11982	23	4	4	61.4	12.1	12.1	49.924	0	17.607	2247300000	20	2.12294	1.76314	1.42253	1.89618	1.38455	2.14791
Q9ULH1;O43150	Q9ULH1	Arf-GAP with SH3 domain, ANK repeat and PH domain-containing protein 1	ASAP1	0.391483	-0.478385	0.299959	-0.243626	7	7	7	8.2	8.2	8.2	125.5	0	41.657	489200000	23	-1.55229	-0.824583	-1.06386	-0.843499	-0.4317	-0.988403
P30419	P30419	Glycylpeptide N-tetradecanoyltransferase 1	NMT1	0.236267	-0.477138	0.521319	-0.0860181	14	13	13	13.6	12.8	12.8	133.65	0	39.482	604180000	35	-1.11863	-1.58114	-1.16539	-1.34117	-1.25132	-1.57787
P62308;A8MWD9	P62308;A8MWD9	Small nuclear ribonucleoprotein G;Putative small nuclear ribonucleoprotein G-like protein 15	SNRPG;SNRPGP15	0.295247	-0.4751	0.478961	0.107152	16	16	16	58.3	58.3	58.3	17.222	0	87.724	45130000000	117	5.2096	5.44196	5.55945	5.73034	5.46766	5.13492
Q9ULW3	Q9ULW3	Activator of basal transcription 1	ABT1	2.26475	-0.470004	0.158757	-0.131008	4	4	4	14	14	14	31.079	0	12.066	307580000	6	-1.41396	-1.44728	-0.805229	-1.37802	-0.991159	-0.930071
Q9Y613	Q9Y613	FH1/FH2 domain-containing protein 1	FHOD1	0.337624	-0.469761	0.16142	0.167642	4	4	4	3.9	3.9	3.9	126.55	0	10.283	131430000	13	-3.06155	-2.31126	-1.97817	-2.11983	-2.57267	-1.86062
Q5VSL9;Q9ULQ0	Q5VSL9;Q9ULQ0	Striatin-interacting protein 1;Striatin-interacting protein 2	STRIP1;STRIP2	0.940564	-0.463238	0.219307	-0.156254	21	21	21	31.1	31.1	31.1	61.206	0	82.579	8192500000	72	2.71645	2.28029	2.61591	2.51518	2.83719	2.6158
P01834	P01834	Ig kappa chain C region	IGKC	0.73598	-0.462701	0.891943	-0.515905	17	17	17	27.8	27.8	27.8	90.568	0	57.965	933710000	37	-0.670193	-0.889988	-1.00293	-0.682528	-0.430777	-0.956062
P15924	P15924	Desmoplakin	DSP	0.444046	-0.461278	0.726391	-0.806511	7	7	7	16.8	16.8	16.8	64.132	0	69.621	918870000	20	0.519669	-0.118267	0.108486	0.35661	0.354223	0.526453
Q9UKV3	Q9UKV3	Apoptotic chromatin condensation inducer in the nucleus	ACIN1	0.606989	-0.461074	0.0120978	0.00898504	3	3	3	2.6	2.6	2.6	151.86	0	10.416	274960000	15	-1.03566	-1.45938	-0.908106	-0.646813	-0.977171	-0.595718
P62829	P62829	60S ribosomal protein L23	RPL23	0.822703	-0.460826	0.00515801	-0.0043788	11	11	11	44.2	44.2	44.2	17.695	0	61.745	29778000000	79	5.41763	5.74194	5.91115	5.72381	6.23611	5.64512
P61353	P61353	60S ribosomal protein L27	RPL27	0.243696	-0.456816	0.148858	-0.227941	20	20	20	50.5	50.5	50.5	44.76	0	127.66	12589000000	76	2.94774	3.98873	2.9735	4.11435	2.66194	4.1597
Q9Y5Q8	Q9Y5Q8	General transcription factor 3C polypeptide 5	GTF3C5	0.432844	-0.454346	0.926012	-0.168343	8	8	8	16.2	16.2	16.2	59.57	0	29.574	492670000	22	-0.661175	-1.45073	-0.831715	-0.708188	-0.617548	-0.585669
P32969	P32969	60S ribosomal protein L9	RPL9	0.262293	-0.453947	0.0459081	0.0271544	6	4	3	28.9	21.5	17.9	28.082	0	28.299	253030000	9	-2.06702	-1.4043	-1.57037	-1.25878	-1.30455	-1.60194
P07910;P0DMR1;O60812;B7ZW38;B2RXH8;Q86SE5	P07910	Heterogeneous nuclear ribonucleoproteins C1/C2	HNRNPC	1.96644	-0.45266	2.35191	-0.313528	11	11	11	35.1	35.1	35.1	38.604	0	67.043	872370000	44	-0.732115	-0.462095	-0.372162	-0.68225	-0.268661	-0.789743
Q13435	Q13435	Splicing factor 3B subunit 2	SF3B2	0.91367	-0.450953	0.375256	-0.206332	6	6	6	6.8	6.8	6.8	124.18	0	11.095	250740000	12	-1.3945	-2.12214	-1.42559	-1.74735	-2.06369	-2.01071
P16109	P16109	P-selectin	SELP	0.828353	-0.450558	1.50807	-0.453267	10	10	10	19.6	19.6	19.6	81.744	0	29.347	385000000	15	-3.24313	-1.40384	-0.473312	-2.02776	-0.0011692	-1.0651
Q9Y305	Q9Y305	Acyl-coenzyme A thioesterase 9, mitochondrial	ACOT9	0.37531	-0.449994	0.185744	0.110309	18	18	18	46	46	46	49.901	0	112.05	5924800000	82	1.20319	2.04264	2.3216	2.04483	2.23105	1.91477
Q9H3M7	Q9H3M7	Thioredoxin-interacting protein	TXNIP	0.284579	-0.44938	0.200653	0.150363	6	6	6	18.9	18.9	18.9	43.661	0	21.954	345610000	20	-2.09225	-0.995302	-0.754038	-1.13403	-0.906841	-1.28195
Q8IXM3	Q8IXM3	39S ribosomal protein L41, mitochondrial	MRPL41	0.349867	-0.447481	0.0242952	-0.0194726	29	29	29	21.1	21.1	21.1	184.53	0	104.35	2127400000	70	-0.0968418	-0.09478	-0.0701027	-0.151395	0.313549	-0.295399
Q9Y265	Q9Y265	RuvB-like 1	RUVBL1	0.688093	-0.446326	0.563281	0.145948	13	13	13	43	43	43	50.227	0	55.366	998110000	39	-0.953478	-0.480764	-0.210667	-0.0390272	-0.317217	-0.224373
P62316	P62316	Small nuclear ribonucleoprotein Sm D2	SNRPD2	0.692492	-0.445233	0.4616	-0.333816	3	3	3	29.3	29.3	29.3	10.803	0	11.531	2348900000	18	1.61968	2.42451	3.06368	2.81408	2.59952	2.5208
Q7Z2W4	Q7Z2W4	Zinc finger CCCH-type antiviral protein 1	ZC3HAV1	0.761174	-0.442213	0.138178	-0.0751443	3	3	3	11.6	11.6	11.6	22.109	0	10.659	666650000	15	0.865198	0.250792	0.623798	1.01976	1.01656	1.11753
Q9C0C9	Q9C0C9	E2/E3 hybrid ubiquitin-protein ligase UBE2O	UBE2O	0.543511	-0.441487	0.447305	-0.314892	8	8	8	9.4	9.4	9.4	141.29	0	34.858	686950000	22	-0.906725	-0.378	-0.731356	-0.300179	-0.0463886	-0.355362
P46782	P46782	40S ribosomal protein S5;40S ribosomal protein S5, N-terminally processed	RPS5	0.942086	-0.439063	0.213324	-0.141064	24	24	24	57.6	57.6	57.6	34.362	0	131.91	57744000000	183	4.57654	4.50329	4.95999	4.57309	5.19506	4.5106
Q9Y224	Q9Y224	UPF0568 protein C14orf166	C14orf166	0.670311	-0.436662	0.344114	-0.217457	16	16	16	72.5	72.5	72.5	28.068	0	84.357	4693800000	65	1.60359	1.89254	2.09897	1.83557	2.37958	1.98988
Q9UKM9	Q9UKM9	RNA-binding protein Raly	RALY	1.46975	-0.435837	1.17566	-0.340642	9	9	9	24.8	24.8	24.8	32.463	0	33.54	2437600000	34	1.46007	1.31031	1.39426	1.56651	1.85532	1.78673
P49619	P49619	Diacylglycerol kinase gamma	DGKG	0.143033	-0.432566	0.481814	0.219242	6	6	6	36.8	36.8	36.8	13.293	0	22.296	12677000000	24	4.09259	3.80804	3.98059	3.93633	4.39457	4.0109
P60866	P60866	40S ribosomal protein S20	RPS20	0.300918	-0.429858	0.270355	-0.0978608	11	11	11	27.4	27.4	27.4	52.22	0	36.687	532490000	35	-1.34381	-1.45784	-1.21525	-1.34595	-1.12929	-1.21806
P39019	P39019	40S ribosomal protein S19	RPS19	0.848457	-0.427975	0.311834	0.0979447	11	11	11	53.7	53.7	53.7	14.57	0	100.14	44372000000	104	4.93506	5.11844	5.38891	5.28115	5.54371	5.1291
P19105;O14950	P19105;O14950	Myosin regulatory light chain 12A;Myosin regulatory light chain 12B	MYL12A;MYL12B	0.129118	-0.424339	0.0309147	-0.0897222	7	7	7	17.3	17.3	17.3	60.343	0	16.865	223970000	15	-1.74374	-1.47767	-2.03804	-1.89	-2.25306	-1.78661
Q53GL7	Q53GL7	Poly [ADP-ribose] polymerase 10	PARP10	0.275331	-0.424162	1.40242	-0.402936	14	14	12	43.2	43.2	35.6	45.547	0	91.27	4565000000	58	1.56574	2.0187	1.92827	1.94034	1.92944	1.96054
Q8N5L8	Q8N5L8	Ribonuclease P protein subunit p25-like protein	RPP25L	0.495031	-0.424033	0.0195912	0.0191121	11	3	3	7.4	2.8	2.8	149.82	0	10.533	235370000	6	-0.737949	-0.509357	-0.672445	-0.55803	-0.806984	-0.566029
Q9UJA5	Q9UJA5	tRNA (adenine(58)-N(1))-methyltransferase non-catalytic subunit TRM6	TRMT6	0.253678	-0.423677	0.119352	-0.129701	13	13	13	28.6	28.6	28.6	55.799	0	58.62	2976700000	58	-0.215073	0.762806	0.654469	0.481217	1.05777	0.337322
P48047	P48047	ATP synthase subunit O, mitochondrial	ATP5O	1.10118	-0.42346	0.536508	-0.210354	13	13	13	60	60	60	18.898	0	66.382	31141000000	136	4.53367	4.83732	5.0431	4.80809	5.3193	4.6762
Q02543	Q02543	60S ribosomal protein L18a	RPL18A	0.359065	-0.423115	0.517977	-0.450059	9	9	9	33.9	33.9	33.9	25.476	0	78.776	14971000000	72	4.28181	3.70029	4.02453	3.62919	4.283	4.00867
Q9BY43	Q9BY43	Charged multivesicular body protein 4a	CHMP4A	0.5902	-0.421715	0.463458	-0.311614	6	6	6	32.4	32.4	32.4	25.098	0	67.839	2637500000	30	1.68149	1.14845	1.77643	1.27372	1.86965	1.80372
P18621	P18621	60S ribosomal protein L17	RPL17	0.311709	-0.42021	0.174067	-0.181774	24	16	16	46.4	32.4	32.4	69.147	0	82.391	2564200000	55	0.637379	0.522636	0.655743	0.468198	0.479553	0.74889
Q14739	Q14739	Lamin-B receptor	LBR	0.410824	-0.419789	0.481673	-0.332662	8	7	7	6.1	5.6	5.6	170.37	0	16.909	256630000	15	-2.13092	-2.07936	-1.91559	-1.78208	-1.8724	-1.94515
Q9Y2A7	Q9Y2A7	Nck-associated protein 1	NCKAP1	0.270528	-0.41955	1.65305	0.541531	5	4	4	4.8	4.2	4.2	128.79	0	12.086	156990000	12	-3.18513	-2.0538	-1.58578	-1.73098	-2.23829	-2.16154
O43447	O43447	Peptidyl-prolyl cis-trans isomerase H	PPIH	1.61705	-0.418288	0.405231	-0.141263	20	20	14	36.8	36.8	28	70.942	0	74.947	4262900000	75	0.722513	1.50275	1.54639	1.52456	1.37332	1.32681
P04843	P04843	Dolichyl-diphosphooligosaccharide--protein glycosyltransferase subunit 1	RPN1	0.45841	-0.416544	0.247917	0.187871	8	8	8	32.9	32.9	32.9	38.714	0	76.018	829990000	25	-0.258545	0.282127	-0.022789	0.15293	-0.0876656	-0.130344
P43243	P43243	Matrin-3	MATR3	0.253788	-0.416296	0.206274	-0.151175	7	7	7	30.6	30.6	30.6	26.458	0	23.657	482870000	17	-0.464554	-0.765112	-0.419672	-1.02929	-0.327341	-0.383287
Q9NRW3	Q9NRW3	DNA dC->dU-editing enzyme APOBEC-3C	APOBEC3C	0.127978	-0.415875	0.168469	-0.146533	8	7	7	54.2	47.9	47.9	22.826	0	27.074	1831400000	26	0.0755749	2.21896	1.39165	1.44157	1.86726	1.25902
Q14149	Q14149	MORC family CW-type zinc finger protein 3	MORC3	1.26031	-0.412479	0.966695	-0.0801358	99	99	99	48.8	48.8	48.8	284.54	0	323.31	13411000000	302	0.681387	1.34623	0.331396	1.33809	-0.43833	1.41386
P51608	P51608	Methyl-CpG-binding protein 2	MECP2	1.13516	-0.407908	1.18306	-0.209832	6	6	6	13	13	13	59.62	0	19.325	217960000	16	-2.51225	-1.77772	-2.11459	-1.64314	-2.17478	-1.79132
P62995	P62995	Transformer-2 protein homolog beta	TRA2B	0.318607	-0.406403	0.128255	-0.12609	17	17	17	53.7	53.7	53.7	28.024	0	172.01	54908000000	102	4.9942	5.25735	5.61173	5.17132	5.77281	5.218
Q93091	Q93091	Ribonuclease K6	RNASE6	1.02965	-0.405023	0.0229505	0.0157599	13	13	13	6.5	6.5	6.5	290.46	0	48.308	568760000	38	-1.34392	-0.983627	-1.09132	-0.880044	-1.22309	-1.23891
Q53EL6	Q53EL6	Programmed cell death protein 4	PDCD4	0.441252	-0.40481	0.907698	-0.525651	11	11	11	22	22	22	66.898	0	64.987	1846900000	49	1.14464	0.731665	1.21362	1.03486	1.11649	1.12212
P62854;Q5JNZ5	P62854;Q5JNZ5	40S ribosomal protein S26;Putative 40S ribosomal protein S26-like 1	RPS26;RPS26P11	0.411808	-0.403627	0.0330463	-0.0528922	6	6	6	38.6	38.6	38.6	17.04	0	39.579	8080800000	55	3.0297	2.95466	3.20884	2.88787	3.43494	2.88398
P62847	P62847	40S ribosomal protein S24	RPS24	0.229139	-0.403618	0.210655	-0.290071	7	7	7	52.4	52.4	52.4	11.367	0	35.511	3908400000	36	2.24511	1.7534	1.96443	1.87344	1.77783	1.51831
P26583	P26583	High mobility group protein B2	HMGB2	0.537643	-0.401963	0.318254	-0.252302	8	8	8	5.3	5.3	5.3	183.16	0	18.923	1458100000	19	2.26783	2.07984	2.13262	1.92763	2.23977	1.89486
P98171	P98171	Rho GTPase-activating protein 4	ARHGAP4	1.76055	-0.399066	0.398902	-0.17529	10	10	10	36.7	36.7	36.7	23.466	0	45.712	10783000000	48	4.25819	4.22136	4.72695	3.97971	3.98623	3.75061
Q13185	Q13185	Chromobox protein homolog 3	CBX3	0.413005	-0.397853	0.537042	-0.172508	4	4	4	20.3	20.3	20.3	30.156	0	9.7337	264590000	13	-1.34609	-0.46096	-1.07649	-1.20041	-0.677393	-0.916763
Q9Y676	Q9Y676	28S ribosomal protein S18b, mitochondrial	MRPS18B	1.04996	-0.39609	0.830717	-0.31049	4	4	4	23.6	23.6	23.6	29.395	0	30.418	639460000	18	0.162516	0.165174	0.294691	0.204198	0.686827	0.433043
P62318	P62318	Small nuclear ribonucleoprotein Sm D3	SNRPD3	0.393931	-0.395785	0.777552	-0.481233	5	5	5	48.8	48.8	48.8	9.7251	0	26.008	1346000000	22	0.802731	0.274368	0.621332	0.710248	1.63434	1.14675
P09012	P09012	U1 small nuclear ribonucleoprotein A	SNRPA	0.25931	-0.395288	0.209171	-0.218988	17	17	17	76.3	76.3	76.3	15.55	0	131.99	30382000000	95	4.08845	4.47104	4.42603	4.81281	4.74932	4.52719
P23284	P23284	Peptidyl-prolyl cis-trans isomerase B	PPIB	0.436375	-0.395036	0.387628	-0.320399	10	10	9	12.6	12.6	11.7	99.632	0	48.601	1387800000	44	-0.0423393	-0.105495	-0.070673	-0.342221	-0.0284214	0.0814571
P62906	P62906	60S ribosomal protein L10a	RPL10A	0.238611	-0.392724	0.273765	0.128803	3	3	3	20.3	20.3	20.3	6.6478	0	12.015	5956900000	21	4.17546	4.22208	4.89557	3.90655	4.51175	4.21087
Q9HA64	Q9HA64	Ketosamine-3-kinase	FN3KRP	0.257498	-0.388585	0.52214	0.299914	7	7	7	24.9	24.9	24.9	34.412	0	17.498	313250000	20	-2.40859	-1.31387	-0.961376	-1.38408	-1.52033	-1.42495
P41218	P41218	Myeloid cell nuclear differentiation antigen	MNDA	0.553547	-0.388152	0.25417	-0.178813	13	13	13	49.8	49.8	49.8	23.577	0	50.554	15929000000	96	3.9285	3.82246	4.19547	3.71818	3.80838	3.54631
A2RUS2	A2RUS2	DENN domain-containing protein 3	DENND3	0.604172	-0.387437	0.441869	-0.0988278	15	15	15	18.2	18.2	18.2	135.89	0	44.344	842160000	36	-1.2702	-0.819178	-0.753489	-0.758672	-0.741449	-0.573055
Q96AG4	Q96AG4	Leucine-rich repeat-containing protein 59	LRRC59	0.479127	-0.3794	0.430196	-0.098	3	3	3	19.3	19.3	19.3	17.196	0	9.4022	1564100000	16	1.85684	1.64646	2.37254	1.97233	2.23856	2.07479
Q86U42;A6NDY0	Q86U42	Polyadenylate-binding protein 2	PABPN1	1.08306	-0.377985	0.591954	-0.419792	17	3	3	6.4	1.2	1.2	227.87	0	21.569	24814000000	20	6.01537	6.39508	5.79964	6.88318	4.87027	6.96834
Q9H0S4	Q9H0S4	Probable ATP-dependent RNA helicase DDX47	DDX47	1.68484	-0.375036	1.55748	-0.447003	6	6	6	18	18	18	50.646	0	22.487	484930000	19	-0.770687	-0.705593	-0.872032	-0.748181	-0.319065	-0.407143
P25398	P25398	40S ribosomal protein S12	RPS12	0.788807	-0.371002	0.154001	-0.181492	4	4	4	20.7	20.7	20.7	27.807	0	17.035	567740000	22	-1.55731	-0.125755	-0.671148	-0.115245	-0.814688	-1.14534
P11678	P11678	Eosinophil peroxidase;Eosinophil peroxidase light chain;Eosinophil peroxidase heavy chain	EPX	0.424832	-0.37063	0.244194	-0.217354	12	12	11	14.1	14.1	13.2	97.016	0	62.179	11298000000	83	2.73776	3.14165	3.32388	3.3819	3.22752	2.99847
P62917	P62917	60S ribosomal protein L8	RPL8	0.453728	-0.369635	0.0985853	-0.103885	15	15	15	59.4	59.4	59.4	24.831	0	93.144	51988000000	135	4.19627	5.34071	5.34129	5.23875	5.32557	4.99686
P46778	P46778	60S ribosomal protein L21	RPL21	0.333657	-0.36692	0.189969	-0.252185	16	16	16	29.9	29.9	29.9	73.457	0	80.74	3074400000	75	0.327389	0.56753	0.558588	0.519347	0.520878	0.294338
P80188	P80188	Neutrophil gelatinase-associated lipocalin	LCN2	0.343202	-0.364801	0.369861	-0.0542846	13	13	10	23.1	23.1	18.9	77.526	0	47.812	2262200000	55	0.371048	0.85425	0.969395	0.831546	0.745863	0.732849
P68133;P68032;P63267;P62736	P68133;P68032;P63267;P62736	Actin, alpha skeletal muscle;Actin, alpha cardiac muscle 1;Actin, gamma-enteric smooth muscle;Actin, aortic smooth muscle	ACTA1;ACTC1;ACTG2;ACTA2	0.0927886	-0.36349	0.0186793	-0.0425076	43	43	25	89.5	89.5	66.1	28.521	0	323.31	128510000000	221	6.01014	7.39832	6.0633	7.57277	5.4482	7.79398
O95782	O95782	AP-2 complex subunit alpha-1	AP2A1	0.83017	-0.361008	0.206165	-0.0422988	29	29	26	26.3	26.3	24.9	137.42	0	151.99	16386000000	175	2.69139	2.9103	3.10346	3.13339	2.98518	2.95573
P62750	P62750	60S ribosomal protein L23a	RPL23A	0.401807	-0.360829	0.136922	-0.123132	19	19	19	50	50	50	29.995	0	133.37	63813000000	138	4.83861	5.28243	5.13533	5.00379	5.54127	5.06858
P22059;Q969R2	P22059	Oxysterol-binding protein 1	OSBP	0.342117	-0.360289	0.297536	0.0738816	8	8	7	15.5	15.5	14.2	66.408	0	24.337	266450000	19	-1.43692	-1.62382	-1.65114	-1.45247	-1.72292	-1.34939
P08708	P08708	40S ribosomal protein S17	RPS17	0.608157	-0.35851	0.0266958	-0.0188365	3	3	3	4	4	4	139.09	0	10.298	172430000	6	-1.56995	-1.73781	-1.82334	-1.76006	-1.37518	-1.78968
P00450	P00450	Ceruloplasmin	CP	2.2873	-0.358157	0.257411	-0.087852	3	3	3	13.7	13.7	13.7	26.163	0	12.7	274440000	13	-3.24785	-0.80134	-0.62895	-0.43686	-0.530708	-0.675102
Q8N1G4	Q8N1G4	Leucine-rich repeat-containing protein 47	LRRC47	1.42351	-0.354903	0.868206	-0.169843	7	7	7	16.7	16.7	16.7	56.947	0	24.107	290240000	20	-1.70824	-1.11057	-1.23044	-1.64474	-1.23821	-1.20248
Q99848	Q99848	Probable rRNA-processing protein EBP2	EBNA1BP2	0.327998	-0.353943	0.533965	-0.154037	5	4	4	17.3	14.7	14.7	42.823	0	19.017	351810000	17	-2.13692	0.118757	-0.926743	-0.394813	-0.324196	-0.715651
P22087	P22087	rRNA 2-O-methyltransferase fibrillarin	FBL	0.227214	-0.353417	0.0326465	-0.0323043	16	16	15	45.9	45.9	41.5	27.315	0	83.262	15023000000	93	3.18221	3.37356	3.62495	3.35861	3.94487	3.25534
Q07955	Q07955	Serine/arginine-rich splicing factor 1	SRSF1	0.678178	-0.353311	0.493135	-0.247835	6	6	5	9.3	9.3	7.8	77.504	0	24.963	651920000	20	-0.342834	0.0348015	0.00541115	0.148362	-0.0873623	0.0393372
P51991	P51991	Heterogeneous nuclear ribonucleoprotein A3	HNRNPA3	0.475381	-0.352901	0.584415	-0.304165	3	3	3	19.7	19.7	19.7	18.998	0	13.416	267420000	12	-0.747536	-1.31625	-0.981361	-1.12646	-1.318	-1.08553
P08238;Q58FF8;Q14568	P08238	Heat shock protein HSP 90-beta	HSP90AB1	0.231942	-0.352622	0.227494	-0.345207	8	8	8	12.7	12.7	12.7	81.889	0	27.437	616030000	18	-0.593946	-0.473154	-0.927053	-0.566197	-1.03922	-0.774246
Q9H299	Q9H299	SH3 domain-binding glutamic acid-rich-like protein 3	SH3BGRL3	0.0579733	-0.352208	0.0505794	-0.381234	5	5	5	47.3	47.3	47.3	10.438	0	53.573	3588400000	13	0.737461	2.98655	0.017889	3.64807	0.587746	3.84068
P41091;Q2VIR3	P41091;Q2VIR3	Eukaryotic translation initiation factor 2 subunit 3;Putative eukaryotic translation initiation factor 2 subunit 3-like protein	EIF2S3;EIF2S3L	0.424441	-0.351961	0.274665	-0.0550122	31	31	31	56.8	56.8	56.8	46.108	0	173.88	45688000000	165	4.11403	4.4279	4.65956	4.54898	4.70999	4.22936
P0DN76;Q01081;Q8WU68	P0DN76;Q01081	Splicing factor U2AF 35 kDa subunit	U2AF1	0.635302	-0.349718	0.384027	-0.322164	10	10	10	32.3	32.3	32.3	38.746	0	45.247	795370000	29	-0.65962	-0.0771179	-0.00603104	0.00740147	0.272167	-0.337088
Q3KQU3	Q3KQU3	MAP7 domain-containing protein 1	MAP7D1	0.379349	-0.348999	0.601336	-0.373429	11	11	11	12.6	12.6	12.6	136.4	0	34.952	508350000	30	-1.69905	-1.58743	-1.21878	-1.37398	-1.30455	-1.48932
O75594	O75594	Peptidoglycan recognition protein 1	PGLYRP1	0.547463	-0.347657	0.239402	-0.135555	18	18	18	18.3	18.3	18.3	145.83	0	65.094	1609200000	50	0.350775	0.390709	0.188219	-0.0857763	0.187569	0.194092
P08567	P08567	Pleckstrin	PLEK	0.314633	-0.345813	1.10891	-0.489365	6	6	6	26.2	26.2	26.2	28.518	0	58.944	14454000000	22	3.78931	4.54324	4.04235	4.56328	4.80919	4.64489
P27635;Q96L21	P27635	60S ribosomal protein L10	RPL10	0.259044	-0.343618	0.0953607	-0.138083	6	6	6	36.6	36.6	36.6	11.728	0	23.515	3528400000	27	2.02771	1.92069	2.30655	1.88673	1.99409	2.42972
P08311	P08311	Cathepsin G	CTSG	0.191752	-0.34304	0.147046	0.160161	17	17	17	41.5	41.5	41.5	33.67	0	107.52	17348000000	73	3.8797	3.78524	3.99212	3.95108	4.28077	4.28949
P78345	P78345	Ribonuclease P protein subunit p38	RPP38	0.598988	-0.342576	0.426106	-0.25536	3	3	3	9.5	9.5	9.5	45.219	0	11.806	180580000	12	-1.14231	-1.35931	-1.04639	-1.06104	-3.40079	-1.40361
P09429;B2RPK0	P09429;B2RPK0	High mobility group protein B1;Putative high mobility group protein B1-like 1	HMGB1;HMGB1P1	0.285704	-0.341832	0.0806018	-0.0863128	9	9	7	35.1	35.1	29.8	31.279	0	43.054	9138800000	53	3.30974	4.1988	4.10191	3.75922	4.4824	3.81671
P62851	P62851	40S ribosomal protein S25	RPS25	0.509437	-0.339061	0.379852	-0.0736394	7	7	7	46.4	46.4	46.4	14.865	0	33.918	19059000000	51	4.23413	4.55582	4.61967	5.08318	4.7331	4.9785
P09651;Q32P51	P09651;Q32P51	Heterogeneous nuclear ribonucleoprotein A1;Heterogeneous nuclear ribonucleoprotein A1, N-terminally processed;Heterogeneous nuclear ribonucleoprotein A1-like 2	HNRNPA1;HNRNPA1L2	0.293261	-0.335909	0.0346537	0.0331454	4	4	4	24.5	24.5	24.5	17.394	0	16.502	1475900000	14	0.88723	1.85479	1.18777	1.77008	1.62233	1.49711
P13727	P13727	Bone marrow proteoglycan;Eosinophil granule major basic protein	PRG2	0.539802	-0.335831	0.513917	-0.209264	13	13	13	17.6	17.6	17.6	82.704	0	39.359	1630200000	42	0.329023	-0.00276566	0.329023	0.364598	0.0572166	0.174059
E9PAV3;Q13765;Q9BZK3	E9PAV3;Q13765	Nascent polypeptide-associated complex subunit alpha, muscle-specific form;Nascent polypeptide-associated complex subunit alpha	NACA	0.751536	-0.334362	0.484702	-0.30554	26	26	26	33.7	33.7	33.7	116.44	0	163.18	3570500000	84	-0.101467	1.01483	-0.153824	1.04626	-0.740114	0.827591
P20290	P20290	Transcription factor BTF3	BTF3	0.0727879	-0.330905	0.42944	-0.579175	13	13	13	58.7	58.7	58.7	21.397	0	81.896	45168000000	133	4.30393	4.97773	4.89234	4.86619	5.42821	4.69387
Q00325	Q00325	Phosphate carrier protein, mitochondrial	SLC25A3	0.183806	-0.327876	0.272378	-0.0681129	4	4	4	6.1	6.1	6.1	75.456	0	7.2933	93635000	8	-2.64513	-2.47855	-2.99213	-2.46376	-2.41752	-2.90794
P05455	P05455	Lupus La protein	SSB	0.948573	-0.324267	0.536338	-0.278269	3	3	3	52.6	52.6	52.6	11.514	0	19.021	9034000000	20	3.39409	4.2828	4.61735	4.30639	5.22073	4.9142
Q6P1L8	Q6P1L8	39S ribosomal protein L14, mitochondrial	MRPL14	0.407522	-0.324045	0.226671	-1.02826	16	16	16	15.1	15.1	15.1	154.69	0	93.002	1521000000	50	0.205635	-0.231556	0.104759	-0.0562391	-0.112852	0.174412
Q8N490	Q8N490	Probable hydrolase PNKD	PNKD	0.339485	-0.322929	0.243017	-0.0528827	19	19	19	37.4	37.4	37.4	63.472	0	86.554	2961100000	68	0.911318	0.780443	1.09515	0.966733	1.17338	1.22819
P20718;P03952	P20718	Granzyme H	GZMH	0.334542	-0.322215	0.0985045	-0.108323	10	10	10	25.8	25.8	25.8	38.388	0	40.631	5953100000	51	2.4188	2.49035	2.90313	2.45519	2.81767	2.61933
P05198	P05198	Eukaryotic translation initiation factor 2 subunit 1	EIF2S1	1.41159	-0.321942	0.722063	-0.22072	50	50	43	59.5	59.5	51.5	83.868	0	323.31	413340000000	470	6.81983	7.13901	7.29163	7.06239	7.31455	6.98758
Q13547;O15379	Q13547	Histone deacetylase 1	HDAC1	0.699069	-0.320323	0.157007	-0.0546012	6	6	6	27.6	27.6	27.6	20.63	0	41.477	2026200000	19	1.83747	1.15309	1.53433	1.2746	1.81117	1.65507
O75818	O75818	Ribonuclease P protein subunit p40	RPP40	1.06732	-0.318383	2.24605	0.262789	3	3	3	19.9	19.9	19.9	21.731	0	39.666	338140000	13	-0.793697	-0.449432	-0.289785	-0.52914	-0.10762	-0.440195
P62899	P62899	60S ribosomal protein L31	RPL31	0.569798	-0.318172	0.170217	-0.114199	4	4	4	52.2	52.2	52.2	7.8409	0	32.467	8512600000	28	3.79871	3.9471	3.67263	4.19323	4.31495	4.92065
O43660	O43660	Pleiotropic regulator 1	PLRG1	0.995901	-0.315706	0.258956	-0.11088	4	4	4	18.6	18.6	18.6	19.208	0	12.603	298370000	17	-1.59944	-1.66559	-1.47315	-1.23783	-1.15687	-1.27159
P02775	P02775	Platelet basic protein;Connective tissue-activating peptide III;TC-2;Connective tissue-activating peptide III(1-81);Beta-thromboglobulin;Neutrophil-activating peptide 2(74);Neutrophil-activating peptide 2(73);Neutrophil-activating peptide 2;TC-1;Neutrophil-activating peptide 2(1-66);Neutrophil-activating peptide 2(1-63)	PPBP	0.355773	-0.314579	0.0817172	-0.0706859	19	19	19	46.8	46.8	46.8	55.928	0	97.634	2858300000	63	0.687107	0.98745	0.598991	0.761554	0.684877	0.936005
P46777	P46777	60S ribosomal protein L5	RPL5	0.337957	-0.312909	0.0723031	-0.0862842	13	13	10	34.8	34.8	26.3	51.839	0	66.448	1930100000	50	0.190432	0.430523	0.862431	0.468406	0.509346	0.399834
P46783;Q9NQ39	P46783	40S ribosomal protein S10	RPS10	0.325603	-0.312255	0.0692532	-0.0721517	14	14	14	54.4	54.4	54.4	18.565	0	48.812	28617000000	69	4.3625	4.38033	4.72018	4.25211	5.14668	4.32998
P37108	P37108	Signal recognition particle 14 kDa protein	SRP14	0.515347	-0.309656	0.00197128	-0.00137186	12	12	12	28.2	28.2	28.2	52.248	0	41.58	665020000	24	-1.58616	-1.64082	-3.71858	-4.1872	0.0617046	-0.13974
P08865	P08865	40S ribosomal protein SA	RPSA	0.506477	-0.309568	0.121308	-0.0392299	12	12	12	20.6	20.6	20.6	51.556	0	51.403	5983600000	57	1.91592	2.1674	2.29179	2.1034	2.32384	2.01196
P61626	P61626	Lysozyme C	LYZ	1.09216	-0.308132	0.128692	0.132474	15	15	15	54.4	54.4	54.4	24.146	0	81.892	26194000000	83	4.30113	5.03802	4.68804	4.26074	4.97948	4.31671
P82933	P82933	28S ribosomal protein S9, mitochondrial	MRPS9	0.738047	-0.308131	0.204344	-0.102272	6	6	6	18.8	18.8	18.8	48.006	0	26.472	274580000	16	-2.59118	-0.177818	-1.37934	-0.947005	-0.774918	-1.4222
P02788;CON__Q29443;CON__Q0IIK2	P02788	Lactotransferrin;Lactoferricin-H;Kaliocin-1;Lactoferroxin-A;Lactoferroxin-B;Lactoferroxin-C	LTF	0.54864	-0.307269	0.104343	-0.043736	3	3	3	1.7	1.7	1.7	272.32	0	7.1041	103380000	5	-2.39869	-2.18201	-2.64642	-2.29794	-2.34681	-2.51992
P09132	P09132	Signal recognition particle 19 kDa protein	SRP19	0.594752	-0.306404	0.193894	-0.0955091	17	17	17	61.4	61.4	61.4	32.854	0	196.49	78397000000	107	5.65484	6.06935	6.08814	6.17673	6.27279	6.07055
O95810	O95810	Serum deprivation-response protein	SDPR	1.65428	-0.305897	0.516037	-0.288023	22	22	14	25.9	25.9	16.8	107.54	0	105.46	5175000000	99	0.851877	1.16392	1.39827	1.25494	1.35367	1.38414
P35268	P35268	60S ribosomal protein L22	RPL22	0.548283	-0.30522	0.61936	0.376856	15	15	15	35.9	35.9	35.9	55.992	0	61.495	2210700000	55	0.483587	0.730566	0.682713	0.778449	0.629923	0.636259
P57772	P57772	Selenocysteine-specific elongation factor	EEFSEC	1.26644	-0.304932	0.341645	-0.237842	5	5	5	8.2	8.2	8.2	92.48	0	19.541	265940000	10	-1.89585	-1.94198	-1.21967	-1.79388	-1.62611	-1.60834
Q9BV38	Q9BV38	WD repeat-containing protein 18	WDR18	0.206133	-0.302748	0.166786	-0.206311	4	4	4	11.1	11.1	11.1	47.405	0	10.721	193700000	7	-1.53769	-0.852768	-1.27252	-0.925067	-0.495228	-1.28974
P55884	P55884	Eukaryotic translation initiation factor 3 subunit B	EIF3B	2.17751	-0.301687	0.132163	0.110452	25	25	24	24.8	24.8	24.1	128.15	0	129.95	5746800000	101	1.80616	1.79646	1.82541	1.79359	1.8029	1.70712
Q9BX10	Q9BX10	GTP-binding protein 2	GTPBP2	0.362743	-0.300926	0.435189	0.206685	7	7	7	14.8	14.8	14.8	65.768	0	30.09	699260000	17	-0.457846	-1.07136	-0.0834274	-0.430556	-0.506607	-0.420746
Q96EY4	Q96EY4	Translation machinery-associated protein 16	TMA16	0.142616	-0.297933	0.95229	-0.448561	10	10	10	37.2	37.2	37.2	39.648	0	60.527	1310200000	40	-0.0927334	0.245989	0.172909	0.351741	0.236649	0.128084
P28799	P28799	Granulins;Acrogranin;Paragranulin;Granulin-1;Granulin-2;Granulin-3;Granulin-4;Granulin-5;Granulin-6;Granulin-7	GRN	0.370898	-0.296976	0.983764	-0.552115	11	11	11	49.5	49.5	49.5	24.604	0	71.197	21570000000	99	3.61106	3.82038	4.03631	3.8062	4.53107	3.58761
P61513;A6NKH3	P61513	60S ribosomal protein L37a	RPL37A	0.354537	-0.295918	0.00573587	-0.00589991	30	30	30	74.2	74.2	74.2	29.945	0	173.86	94558000000	208	5.02064	5.19018	5.24706	5.16332	5.43204	5.27279
Q14103	Q14103	Heterogeneous nuclear ribonucleoprotein D0	HNRNPD	0.334759	-0.29446	1.16979	-0.209806	4	4	4	12	12	12	55.827	0	21.837	231130000	10	-2.87212	-3.94764	-1.59945	-1.47156	-0.897993	-1.91799
O00602	O00602	Ficolin-1	FCN1	0.316443	-0.292415	0.590452	-0.172266	29	29	29	52.4	52.4	52.4	66.049	0	164.13	11092000000	120	3.04252	2.86339	2.99393	2.89347	2.95909	2.82499
Q15404	Q15404	Ras suppressor protein 1	RSU1	0.548686	-0.292202	0.559052	0.262166	4	4	4	8.4	8.4	8.4	59.152	0	13.474	235110000	12	-1.7642	-1.43577	-1.79874	-1.69341	-1.65377	-1.43503
Q8IV04	Q8IV04	Carabin	TBC1D10C	0.243346	-0.291132	0.219247	0.0707231	3	3	3	15.9	15.9	15.9	22.936	0	12.084	161630000	9	-2.31596	-1.33403	-1.56709	-1.67057	-1.492	-1.61148
P17480	P17480	Nucleolar transcription factor 1	UBTF	0.664622	-0.290153	0.196747	-0.124371	11	9	9	31	25.7	25.7	22.58	0	41.927	4314600000	27	1.68973	2.73802	2.06556	3.02607	2.9768	3.09702
Q9NXC5	Q9NXC5	WD repeat-containing protein mio	MIOS	1.03428	-0.289457	0.115935	0.0263638	11	11	11	15.3	15.3	15.3	98.583	0	40.437	720840000	25	-0.568872	-0.747629	-0.271671	-0.413188	-0.337538	-0.400049
P83731	P83731	60S ribosomal protein L24	RPL24	0.956363	-0.288584	0.662521	-0.205305	8	8	8	23	23	23	29.842	0	22.872	627320000	16	-0.398996	-1.26692	-0.569002	-0.752833	-0.88109	-0.981403
Q96CW1	Q96CW1	AP-2 complex subunit mu	AP2M1	0.923837	-0.288227	0.463378	-0.125346	5	5	5	12.5	12.5	12.5	43.088	0	17.249	380440000	15	-0.284344	-0.397387	-0.360975	-0.741904	-0.40752	-0.490597
P30050	P30050	60S ribosomal protein L12	RPL12	0.215764	-0.286753	0.00828937	-0.00740767	4	4	4	7.3	7.3	7.3	63.544	0	17.274	1701700000	16	1.30918	1.85081	1.17963	1.47009	2.0045	1.74945
Q8WUA4	Q8WUA4	General transcription factor 3C polypeptide 2	GTF3C2	0.385777	-0.286599	0.164256	-0.126947	4	4	4	5.7	5.7	5.7	92.448	0	14.656	129350000	12	-2.25319	-3.37221	-1.85085	-1.85252	-1.80182	-1.76792
O94804	O94804	Serine/threonine-protein kinase 10	STK10	0.66979	-0.285953	0.0968703	-0.0776238	3	3	3	15.6	15.6	15.6	27.433	0	11.602	217820000	7	-3.6234	-0.961245	-1.47253	-1.44462	-0.442663	-1.55974
P82675	P82675	28S ribosomal protein S5, mitochondrial	MRPS5	0.0755968	-0.285939	0.0538394	-0.0646138	14	14	14	35.3	35.3	35.3	41.28	0	56.806	1709700000	50	0.396179	0.170303	0.236696	0.473893	0.407261	0.14278
P62249	P62249	40S ribosomal protein S16	RPS16	0.422192	-0.28547	0.267318	0.164886	21	21	21	83	83	83	22.127	0	93.936	37322000000	112	4.61065	4.51061	4.71691	4.52214	4.72112	4.43672
P60660;P14649	P60660	Myosin light polypeptide 6	MYL6	0.092601	-0.284863	0.0759475	-0.232728	6	6	6	11.2	11.2	11.2	65.304	0	16.422	337200000	15	-1.58295	-1.61298	-1.28225	-1.77951	-1.36549	-1.22058
O14974	O14974	Protein phosphatase 1 regulatory subunit 12A	PPP1R12A	1.41933	-0.28319	0.820779	-0.601696	3	3	3	7.5	7.5	7.5	61.247	0	10.875	170650000	10	-2.27146	-1.74534	-1.97316	-1.69834	-1.83456	-1.63918
P31946	P31946	14-3-3 protein beta/alpha;14-3-3 protein beta/alpha, N-terminally processed	YWHAB	0.285507	-0.282413	0.0584687	0.038672	25	25	24	58.6	58.6	55.9	42.741	0	213.53	54930000000	167	4.75894	4.86704	5.01618	4.75663	5.02825	4.62773
Q9BQ67	Q9BQ67	Glutamate-rich WD repeat-containing protein 1	GRWD1	0.937956	-0.277555	0.231164	0.146089	4	4	4	16.1	16.1	16.1	49.419	0	14.966	242860000	14	-1.72002	-1.59248	-1.44553	-1.01968	-1.29725	-1.46014
P53618	P53618	Coatomer subunit beta	COPB1	0.411994	-0.275038	0.161932	0.12677	4	4	4	32.8	32.8	32.8	21.348	0	13.8	837870000	15	0.922255	0.754116	1.04623	1.10993	0.997746	1.00212
Q96C24	Q96C24	Synaptotagmin-like protein 4	SYTL4	0.573267	-0.273639	0.204952	-0.0990729	8	8	8	57.5	57.5	57.5	20.363	0	57.267	2196400000	40	0.745056	1.13382	1.21773	1.0605	0.83963	0.806057
Q86Y79	Q86Y79	Probable peptidyl-tRNA hydrolase	PTRH1	0.196469	-0.273256	0.313971	-0.0670924	6	6	6	11.7	11.7	11.7	76.941	0	40.401	866000000	29	-0.24465	0.287725	0.0223808	-0.0651331	0.0178242	-0.103621
Q13247	Q13247	Serine/arginine-rich splicing factor 6	SRSF6	0.443398	-0.272581	0.142998	-0.134343	11	11	11	14.6	14.6	14.6	100.89	0	33.561	3871000000	23	3.32347	3.6258	3.47376	3.4565	3.5131	3.22832
Q9Y259	Q9Y259	Choline/ethanolamine kinase	CHKB	0.348616	-0.2721	1.6029	-1.23191	23	23	23	56.7	56.7	56.7	45.271	0	206.05	41360000000	147	4.41071	4.84908	3.72351	3.61666	5.09299	4.711
O14773	O14773	Tripeptidyl-peptidase 1	TPP1	0.361198	-0.271529	0.209761	-0.0988803	5	5	5	23.1	23.1	23.1	34.482	0	16.081	313840000	8	-1.99949	-0.708666	-1.7473	-0.530719	-1.33344	-1.14926
Q5JSH3	Q5JSH3	WD repeat-containing protein 44	WDR44	0.63712	-0.270805	0.85696	-0.166825	8	8	8	23	23	23	46.236	0	31.748	2316600000	39	0.75535	0.901415	1.03992	0.664701	0.952316	0.879053
Q9Y3D9	Q9Y3D9	28S ribosomal protein S23, mitochondrial	MRPS23	0.439587	-0.270803	0.0131248	0.0114188	5	5	5	28.9	28.9	28.9	21.77	0	24.062	871230000	27	-0.288305	0.0964355	0.424387	-0.0518122	0.304527	0.0452099
Q9UQ80	Q9UQ80	Proliferation-associated protein 2G4	PA2G4	0.74595	-0.270191	0.181399	-0.144317	25	25	25	68.3	68.3	68.3	43.786	0	186.56	18178000000	147	3.26739	3.22426	3.62002	3.12337	3.64736	3.38467
Q16629	Q16629	Serine/arginine-rich splicing factor 7	SRSF7	0.132328	-0.265633	0.249738	-0.279695	23	23	23	46.5	46.5	46.5	66.452	0	205.91	6328400000	88	1.7535	1.94188	2.25353	1.93658	2.02468	1.85415
Q96CT7	Q96CT7	Coiled-coil domain-containing protein 124	CCDC124	1.2283	-0.265437	0.397048	-1.84381	13	13	13	20.6	20.6	20.6	76.023	0	67.871	2775800000	58	0.408085	0.508322	0.629101	0.636437	0.904343	0.559341
Q9Y230	Q9Y230	RuvB-like 2	RUVBL2	0.50636	-0.26484	0.582999	-0.189578	13	13	13	34.1	34.1	34.1	51.156	0	53.157	825080000	33	-0.956627	-0.582582	-0.799179	-0.589505	-0.441811	-0.567719
Q08554	Q08554	Desmocollin-1	DSC1	0.13496	-0.264484	1.17579	-0.974901	11	11	8	16.8	16.8	11.1	56.678	0	40.134	2670500000	34	1.92428	1.94242	2.12606	1.67983	2.14663	2.02548
P20042	P20042	Eukaryotic translation initiation factor 2 subunit 2	EIF2S2	0.888338	-0.263924	0.0520066	-0.0393453	24	24	24	61.3	61.3	61.3	29.225	0	152.12	42357000000	128	5.60688	5.81071	6.19325	5.64747	6.29067	5.46713
Q8WVM0	Q8WVM0	Dimethyladenosine transferase 1, mitochondrial	TFB1M	0.711982	-0.263572	0.12873	0.0936999	5	5	5	56	56	56	8.7448	0	35.35	960930000	22	-0.840696	0.316957	0.282217	-0.132386	0.74123	0.140816
P62888	P62888	60S ribosomal protein L30	RPL30	0.5761	-0.262792	0.0819763	-0.0455441	3	3	3	27	27	27	13.015	0	11.349	8599800000	21	4.0754	3.84227	4.67988	3.93926	4.7118	4.01313
Q9Y251	Q9Y251	Heparanase;Heparanase 8 kDa subunit;Heparanase 50 kDa subunit	HPSE	0.368799	-0.262362	0.264002	-0.169814	22	22	22	39.8	39.8	39.8	61.148	0	115.7	22853000000	143	3.19319	3.61441	3.6659	3.32681	3.82843	3.5039
Q9C000	Q9C000	NACHT, LRR and PYD domains-containing protein 1	NLRP1	0.772302	-0.261668	0.0569031	-0.0150676	11	11	11	9.1	9.1	9.1	165.86	0	64.884	1608400000	47	0.715708	0.479763	0.921791	0.766881	0.897013	0.821795
P01857	P01857	Ig gamma-1 chain C region	IGHG1	0.51108	-0.260964	0.222419	-0.236907	8	8	8	27.8	27.8	27.8	27.283	0	29.106	1941400000	31	0.315931	1.05345	1.13124	0.956319	1.00484	0.454224
Q12906;Q96SI9	Q12906	Interleukin enhancer-binding factor 3	ILF3	1.06552	-0.260873	0.545868	-0.120235	14	14	14	7.5	7.5	7.5	238.87	0	46.733	802830000	37	-0.746817	-0.821255	-0.340784	-0.69134	-0.356176	-0.718557
Q8NE71	Q8NE71	ATP-binding cassette sub-family F member 1	ABCF1	0.162611	-0.259619	0.00330996	0.00603783	19	19	19	52.5	52.5	52.5	44.965	0	147.49	6765200000	84	2.01708	2.4914	2.43403	2.01478	2.7405	2.26421
P41227;Q9BSU3	P41227	N-alpha-acetyltransferase 10	NAA10	0.635167	-0.259519	0.454562	-0.369168	16	16	16	31.1	31.1	31.1	82.999	0	89.389	1477100000	64	-0.619596	-0.186693	-0.153765	0.131471	-0.136791	-0.228043
Q96T37	Q96T37	Putative RNA-binding protein 15	RBM15	0.372137	-0.258834	1.01537	-1.52365	3	3	3	5.1	5.1	5.1	91.954	0	15.553	373740000	16	-0.10689	-0.32695	-0.244953	-0.339375	-0.369303	-0.147364
Q7KZ85	Q7KZ85	Transcription elongation factor SPT6	SUPT6H	0.923732	-0.258301	0.399883	-0.186223	5	5	5	24.7	24.7	24.7	30.334	0	31.636	1077400000	13	1.1034	2.0615	0.256258	0.700601	1.92252	0.43004
Q8TDN6	Q8TDN6	Ribosome biogenesis protein BRX1 homolog	BRIX1	0.247376	-0.258176	0.0351925	-0.0411582	5	5	5	6.3	6.3	6.3	104.99	0	16.077	142560000	14	-2.64912	-2.36496	-1.83663	-1.93985	-2.21987	-2.52035
Q9UKN8	Q9UKN8	General transcription factor 3C polypeptide 4	GTF3C4	0.39421	-0.257225	0.278678	0.0775399	15	15	15	23.6	23.6	23.6	91.981	0	56.764	1375900000	63	-0.199919	-0.689098	-0.0080471	-0.21144	-0.179874	-0.194693
Q49A26	Q49A26	Putative oxidoreductase GLYR1	GLYR1	0.201986	-0.255361	0.157536	-0.207675	21	21	21	28.1	28.1	28.1	91.809	0	125.4	4316600000	69	1.26648	1.07085	1.31351	1.11821	1.42055	1.12377
P49207	P49207	60S ribosomal protein L34	RPL34	0.396451	-0.252419	0.477149	-0.244277	9	9	9	56.3	56.3	56.3	23.277	0	58.794	2627500000	45	0.859625	0.915388	1.18149	1.01973	1.43471	1.18722
P43250;P32298	P43250	G protein-coupled receptor kinase 6	GRK6	0.777414	-0.25093	0.0675448	0.031137	6	6	6	22.9	22.9	22.9	41.924	0	9.8192	143950000	6	-3.43822	-1.92288	-2.48459	-2.32841	-2.51798	-2.38006
Q8NC51	Q8NC51	Plasminogen activator inhibitor 1 RNA-binding protein	SERBP1	0.26983	-0.248114	0.324794	-0.27795	3	3	3	33.7	33.7	33.7	17.631	0	11.029	280220000	10	-0.963863	-1.49799	-0.541674	-1.03389	-0.988894	-0.624889
P27918	P27918	Properdin	CFP	0.304682	-0.247836	1.45866	-0.276794	4	4	4	9.2	9.2	9.2	50.118	0	10.351	45821000	9	-3.24647	-2.84461	-3.03024	-3.32301	-3.06062	-2.924
Q00059	Q00059	Transcription factor A, mitochondrial	TFAM	0.299939	-0.247478	2.42889	-0.442953	12	12	11	46.3	46.3	46.3	19.329	0	60.779	8628100000	50	3.21927	3.21098	3.38961	3.13824	3.54652	3.19177
P61247	P61247	40S ribosomal protein S3a	RPS3A	0.775621	-0.247006	0.613726	-0.147227	4	4	4	26.7	26.7	26.7	21.258	0	25.563	288010000	13	-1.80966	-0.380219	-1.30257	-0.584659	-0.869686	-1.23487
Q12789	Q12789	General transcription factor 3C polypeptide 1	GTF3C1	0.503138	-0.246669	0.026711	0.0213046	10	10	10	17.2	17.2	17.2	80.657	0	42.19	802950000	21	-2.15564	-0.291899	-2.39931	-0.465138	-2.46932	-0.256857
Q15287	Q15287	RNA-binding protein with serine-rich domain 1	RNPS1	0.548935	-0.246317	0.297674	-0.163301	17	17	17	4	4	4	531.78	0	50.959	618730000	31	-2.05749	-0.754259	-1.41172	-0.731246	-2.40506	-0.627531
Q2M389	Q2M389	WASH complex subunit 7	KIAA1033	0.823968	-0.246308	0.307796	0.100554	4	4	4	31.9	31.9	31.9	13.37	0	24.615	558850000	14	0.752638	-0.204403	0.323835	0.326369	0.46401	0.221502
Q9NX24	Q9NX24	H/ACA ribonucleoprotein complex subunit 2	NHP2	0.630303	-0.245908	0.264485	0.392972	7	7	7	42.5	42.5	42.5	17.201	0	63.167	3862900000	27	2.08041	2.14071	2.22644	3.27244	2.21357	2.49937
P62424	P62424	60S ribosomal protein L7a	RPL7A	0.276052	-0.244399	0.357931	-0.235363	5	5	5	54.6	54.6	54.6	13.281	0	49.458	3983600000	26	0.765646	3.04663	2.59192	2.62565	3.07014	2.09295
Q9UHB9	Q9UHB9	Signal recognition particle subunit SRP68	SRP68	0.484327	-0.24417	0.279986	-0.150937	34	34	34	58.4	58.4	58.4	70.729	0	277.1	16838000000	150	3.05286	2.95943	3.17057	3.02819	3.43468	3.06596
Q96FX7	Q96FX7	tRNA (adenine(58)-N(1))-methyltransferase catalytic subunit TRMT61A	TRMT61A	0.23285	-0.242311	0.213162	0.121953	11	11	11	21.6	21.6	21.6	78.549	0	52.568	1198400000	31	0.475523	-0.0519657	0.504501	0.218085	0.458792	0.161976
Q9GZR7	Q9GZR7	ATP-dependent RNA helicase DDX24	DDX24	0.596042	-0.242118	0.0606935	0.0360379	4	4	4	3.8	3.8	3.8	96.331	0	19.651	274030000	11	-1.69669	-1.51639	-1.17883	-1.47794	-1.24131	-1.48754
P35637;Q92804	P35637	RNA-binding protein FUS	FUS	0.30695	-0.241908	0.477167	-0.362062	17	17	17	31.2	31.2	31.2	72.669	0	60.583	2981400000	60	1.07914	1.27483	1.22661	0.995486	1.37315	1.14448
O43818	O43818	U3 small nucleolar RNA-interacting protein 2	RRP9	0.749082	-0.241855	0.000764916	0.000213146	3	3	3	9	9	9	32.943	0	6.9906	126170000	9	-1.67305	-1.55518	-1.53192	-1.51349	-4.05669	-2.77662
O95232	O95232	Luc7-like protein 3	LUC7L3	0.41364	-0.240883	0.0459776	-0.0617776	19	19	19	22	22	22	106.92	0	62.155	1032700000	53	-0.865484	-0.978521	-0.624428	-0.932967	-0.593168	-0.985689
P15880	P15880	40S ribosomal protein S2	RPS2	0.313123	-0.239658	0.278703	-0.108703	8	8	8	14.3	14.3	14.3	78.457	0	24.395	379820000	24	-0.889278	-1.20406	-1.11133	-1.14546	-1.33775	-1.217
P14866	P14866	Heterogeneous nuclear ribonucleoprotein L	HNRNPL	0.264687	-0.239637	0.519034	-0.20779	13	13	13	23.9	23.9	23.9	54.013	0	61.609	1694900000	43	-0.353226	0.473465	-0.732258	0.392829	-0.794071	0.773659
P19338	P19338	Nucleolin	NCL	0.914017	-0.238391	0.532961	-0.20197	12	12	12	64.5	64.5	64.5	12.538	0	40.135	31105000000	61	4.84431	4.32533	4.77432	4.46383	4.84253	4.54653
Q13442	Q13442	28 kDa heat- and acid-stable phosphoprotein	PDAP1	0.245742	-0.237839	0.789665	-0.328657	5	5	5	33.1	33.1	33.1	19.198	0	40.136	656040000	25	-0.169502	-0.244316	-0.280798	-0.18336	-0.131908	-0.425182
P26447	P26447	Protein S100-A4	S100A4	0.39759	-0.2377	0.130853	-0.115259	21	21	21	55.7	55.7	55.7	54.416	0	156.69	13572000000	110	2.97203	3.48406	3.53117	3.18904	3.578	3.33415
O43390	O43390	Heterogeneous nuclear ribonucleoprotein R	HNRNPR	0.21804	-0.237434	1.72903	0.18541	22	22	22	31.9	31.9	31.9	90.932	0	92.203	3683400000	84	0.809576	0.650301	0.887472	0.73393	0.694565	0.869719
P49863	P49863	Granzyme K	GZMK	1.11502	-0.236049	0.522083	-0.173031	8	8	8	66.3	66.3	66.3	10.112	0	45.238	28564000000	38	4.73249	4.67329	4.97158	5.16192	5.49054	5.29556
Q13574;O75912	Q13574	Diacylglycerol kinase zeta	DGKZ	0.306482	-0.234569	0.211163	0.0961766	5	5	5	9.7	9.7	9.7	70.754	0	14.105	221010000	15	-1.80101	-1.30771	-1.22422	-1.38676	-0.841822	-1.11254
P61326;Q96A72	P61326;Q96A72	Protein mago nashi homolog;Protein mago nashi homolog 2	MAGOH;MAGOHB	0.364891	-0.233333	0.27215	-0.114517	24	24	24	62.9	62.9	62.9	47.371	0	216.68	22957000000	154	2.64969	3.67257	2.52943	3.97466	2.12953	3.79789
O43809	O43809	Cleavage and polyadenylation specificity factor subunit 5	NUDT21	0.397461	-0.231988	0.0723691	-0.0167546	70	70	48	76.3	76.3	53.7	104.85	0	323.31	120850000000	430	3.88034	5.17762	3.65556	5.16622	2.83479	5.13785
P55265	P55265	Double-stranded RNA-specific adenosine deaminase	ADAR	0.456348	-0.231897	0.314089	-0.123607	7	7	7	24.7	24.7	24.7	40.746	0	25.333	350690000	20	-2.40216	-1.23681	-1.26351	-1.5423	-1.2068	-1.12903
P42765	P42765	3-ketoacyl-CoA thiolase, mitochondrial	ACAA2	0.102577	-0.231528	0.141044	0.0425229	18	18	18	46.8	46.8	46.8	51.109	0	180.23	19145000000	124	2.65608	3.27944	3.33698	3.19244	3.33207	3.30737
P52333	P52333	Tyrosine-protein kinase JAK3	JAK3	0.359742	-0.230813	0.0223421	-0.0181584	24	24	24	44.4	44.4	44.4	79.685	0	138.04	3706100000	93	0.557108	0.660419	0.803942	0.633803	0.716526	0.805437
Q9NPF8;O75689	Q9NPF8	Arf-GAP with dual PH domain-containing protein 2	ADAP2	0.933942	-0.230121	0.385455	-0.160774	6	6	6	21.8	21.8	21.8	44.348	0	20.789	252410000	17	-1.58219	-1.44566	-1.59167	-1.29749	-1.2311	-1.33651
P05109	P05109	Protein S100-A8;Protein S100-A8, N-terminally processed	S100A8	0.265748	-0.229829	1.23689	-0.410195	4	4	4	7.6	7.6	7.6	68.569	0	11.175	72714000	6	-3.1251	-3.53971	-2.69223	-2.76375	-3.18854	-2.64318
Q9Y657;Q5JUX0;Q9BPZ2;Q99865	Q9Y657	Spindlin-1	SPIN1	0.367477	-0.2288	0.00896498	0.00903654	15	15	15	66	66	66	29.6	0	81.737	8928800000	62	2.57833	2.84886	3.20032	2.70255	3.13168	2.75311
Q5SSJ5	Q5SSJ5	Heterochromatin protein 1-binding protein 3	HP1BP3	0.347363	-0.228127	0.499334	-0.16095	9	9	9	11	11	11	101.37	0	32.544	786650000	25	-0.503477	-0.798882	-0.509827	-0.584571	-0.321558	-0.43919
P26196	P26196	Probable ATP-dependent RNA helicase DDX6	DDX6	0.296106	-0.228029	0.159513	-0.0959678	3	3	3	12.8	12.8	12.8	34.258	0	9.1604	129860000	8	-2.70662	-3.14152	-2.05187	-3.07079	-1.63918	-1.81172
P60228	P60228	Eukaryotic translation initiation factor 3 subunit E	EIF3E	1.05538	-0.227153	0.510683	-0.106931	6	6	6	46.9	46.9	46.9	26.599	0	56.848	800220000	18	-0.62565	0.420803	-0.454168	0.037919	-0.321415	0.164217
Q9UPN4	Q9UPN4	Centrosomal protein of 131 kDa	CEP131	0.615867	-0.225363	0.311357	-0.369867	5	5	5	5.7	5.7	5.7	122.15	0	25.594	199610000	15	-1.59362	-1.72568	-1.38188	-2.22643	-1.31402	-1.55456
P14770	P14770	Platelet glycoprotein IX	GP9	0.247206	-0.22204	0.0688399	-0.0414968	15	15	15	27.9	27.9	27.9	70.288	0	84.415	1490200000	56	-0.486368	-0.0135288	-0.696054	-0.0292921	-1.05548	-0.0138054
P23396	P23396	40S ribosomal protein S3	RPS3	0.566275	-0.221264	0.144036	-0.0667949	4	4	4	35.9	35.9	35.9	16.374	0	44.859	2069500000	18	2.78479	2.27288	2.74656	2.67385	2.49424	2.52318
Q8NFW8	Q8NFW8	N-acylneuraminate cytidylyltransferase	CMAS	0.64433	-0.221152	0.236576	-0.0711923	3	3	3	4	4	4	95.925	0	12.706	136860000	7	-2.41157	-2.24794	-1.95889	-2.16931	-1.51777	-2.6225
P40939	P40939	Trifunctional enzyme subunit alpha, mitochondrial;Long-chain enoyl-CoA hydratase;Long chain 3-hydroxyacyl-CoA dehydrogenase	HADHA	0.373161	-0.220728	0.430452	0.17127	16	16	16	73.8	73.8	73.8	16.06	0	87.634	43311000000	86	4.47246	4.79255	5.07877	5.23808	5.14496	4.976
Q8N392	Q8N392	Rho GTPase-activating protein 18	ARHGAP18	1.24865	-0.219059	0.0105698	-0.00483274	10	10	10	33.6	33.6	33.6	49.666	0	77.541	1563000000	34	0.696766	0.949648	0.597235	0.681649	0.928574	0.557985
Q86YV0	Q86YV0	RAS protein activator like-3	RASAL3	0.999144	-0.217567	0.460643	-0.0815339	12	12	12	17.3	17.3	17.3	103.58	0	42.641	673640000	21	0.146809	-0.312929	-0.0821056	-0.331016	0.0861931	-0.444458
Q96QR8;Q9UJV8	Q96QR8	Transcriptional activator protein Pur-beta	PURB	0.439995	-0.216787	0.353291	-0.213135	3	3	3	9.2	9.2	9.2	41.676	0	11.327	80564000	10	-2.08257	-2.03951	-2.49079	-3.51773	-2.40965	-2.68956
Q9NP92	Q9NP92	28S ribosomal protein S30, mitochondrial	MRPS30	0.258866	-0.215953	0.207901	0.0930429	4	4	4	12.3	12.3	12.3	50.364	0	11.019	351360000	6	-1.41077	-0.804829	-0.640568	-0.957038	-0.868542	-0.91515
O95104;Q9UPN6	O95104	Splicing factor, arginine/serine-rich 15	SCAF4	0.222987	-0.214319	0.101632	0.101529	44	44	44	35.2	35.2	35.2	112.13	0	307.94	42518000000	257	4.14488	4.05398	4.52946	4.08606	4.53773	4.23303
Q13043;Q13188	Q13043	Serine/threonine-protein kinase 4;Serine/threonine-protein kinase 4 37kDa subunit;Serine/threonine-protein kinase 4 18kDa subunit	STK4	0.61083	-0.212809	0.159491	0.0230317	12	12	12	36.4	36.4	36.4	43.062	0	46.385	3140300000	44	1.336	1.24745	1.53461	1.37394	1.21121	1.32604
Q15283	Q15283	Ras GTPase-activating protein 2	RASA2	1.20094	-0.211246	2.45139	-0.293289	12	12	12	36.2	36.2	36.2	46.938	0	48.06	1302200000	49	0.205116	-0.145262	0.183069	0.147426	0.229467	0.0718842
P62241	P62241	40S ribosomal protein S8	RPS8	0.239074	-0.210471	0.0570369	0.0405374	14	14	14	68.9	68.9	68.9	16.537	0	118	113190000000	134	7.27857	7.19839	7.33626	8.02191	7.63097	7.46226
P82930	P82930	28S ribosomal protein S34, mitochondrial	MRPS34	0.27494	-0.210449	1.34972	-0.150982	5	5	5	22.9	22.9	22.9	36.844	0	21.009	215690000	14	-3.72629	-0.796429	-1.27751	-1.24042	-0.895233	-1.37443
Q7L7X3	Q7L7X3	Serine/threonine-protein kinase TAO1	TAOK1	0.392476	-0.209891	0.435284	-0.24146	44	44	44	43	43	43	133.94	0	213.23	7605200000	167	1.20293	1.02197	1.32433	1.22036	1.37482	1.02329
Q92841	Q92841	Probable ATP-dependent RNA helicase DDX17	DDX17	1.02209	-0.209602	0.771316	-0.222102	9	9	9	9.1	9.1	9.1	124.61	0	61.86	1537100000	35	0.552132	0.643015	0.743208	0.335301	0.407648	0.665001
O00139;Q8N4N8;Q99661	O00139	Kinesin-like protein KIF2A	KIF2A	1.07663	-0.206133	0.10538	-0.0471778	13	13	13	17.4	17.4	17.4	105.34	0	47.34	882880000	29	-0.334562	-0.518425	-0.428038	-0.35381	-0.0610065	-0.420212
Q9H6R4	Q9H6R4	Nucleolar protein 6	NOL6	0.177914	-0.203117	1.45616	-0.13807	5	5	5	5.8	5.8	5.8	127.59	0	21.249	203820000	15	-1.45837	-2.26313	-1.77007	-1.82134	-1.66446	-1.65081
Q9NY61	Q9NY61	Protein AATF	AATF	0.193777	-0.202662	0.81202	0.275626	4	4	4	14.6	14.6	14.6	63.132	0	8.0287	185530000	6	-2.23282	-1.51662	-1.32318	-1.4697	-1.57336	-1.77076
Q08211	Q08211	ATP-dependent RNA helicase A	DHX9	0.545185	-0.202387	0.0681417	-0.0376544	8	8	8	35.6	35.6	35.6	21.634	0	74.08	23332000000	56	5.15964	5.14308	5.22794	4.89658	4.77223	4.61074
Q7L0Y3	Q7L0Y3	Mitochondrial ribonuclease P protein 1	TRMT10C	1.38058	-0.201517	0.893147	-0.240753	5	5	3	40.5	40.5	15.5	9.4771	0	20.232	7813600000	26	4.23978	3.64548	4.0885	3.96185	4.25842	4.02113
Q1KMD3	Q1KMD3	Heterogeneous nuclear ribonucleoprotein U-like protein 2	HNRNPUL2	0.719001	-0.20133	0.321398	-0.0377545	16	16	16	28	28	28	71.428	0	64.382	1613500000	45	-0.107857	0.810461	-0.393084	0.71524	-1.10713	1.10875
Q96DV4	Q96DV4	39S ribosomal protein L38, mitochondrial	MRPL38	0.691904	-0.201184	0.559392	-0.170176	7	7	7	28.6	28.6	28.6	39.31	0	30.536	320650000	14	-1.81862	-0.670446	-1.61347	-1.37865	-0.836111	-1.439
Q8IWT6	Q8IWT6	Volume-regulated anion channel subunit LRRC8A	LRRC8A	0.769066	-0.20036	0.00726802	-0.00256681	17	17	17	48	48	48	49.712	0	122.29	8890600000	85	1.68973	2.53202	2.52624	2.41922	2.50473	2.29928
P39023;Q92901	P39023	60S ribosomal protein L3	RPL3	0.251565	-0.198708	0.193858	0.134593	3	3	3	22.1	22.1	22.1	22.391	0	12.815	106730000	4	-3.40458	-1.28086	-3.07236	-2.38174	-2.84725	-2.25687
Q71UM5	Q71UM5	40S ribosomal protein S27-like	RPS27L	0.221433	-0.197145	0.31525	-0.114603	9	9	9	8.1	8.1	8.1	123.51	0	44.006	1441300000	34	1.30218	0.949314	1.00956	0.974614	1.10781	0.984465
O75152;A0A1B0GTU1	O75152;A0A1B0GTU1	Zinc finger CCCH domain-containing protein 11A	ZC3H11A	0.244459	-0.196532	0.164717	-0.0906949	6	6	6	48.6	48.6	48.6	19.116	0	60.442	95807000000	165	6.95376	7.5729	7.82269	7.29258	8.64608	7.71758
Q14689;Q9Y2E4	Q14689	Disco-interacting protein 2 homolog A	DIP2A	1.31991	-0.196367	0.289822	0.0599351	8	8	8	18.5	18.5	18.5	59.594	0	30.018	577480000	21	-0.507908	-0.96365	-0.497143	-0.867164	-0.78245	-0.491158
P46087	P46087	Probable 28S rRNA (cytosine(4447)-C(5))-methyltransferase	NOP2	0.309916	-0.195798	0.285214	-0.0394139	9	9	9	12.6	12.6	12.6	94.622	0	48.519	1864600000	37	-0.136892	0.961172	0.796188	0.558333	1.0616	0.595276
Q13310;P0CB38	Q13310	Polyadenylate-binding protein 4	PABPC4	0.390787	-0.192719	0.0495832	-0.0280309	19	19	19	61.4	61.4	61.4	51.681	0	191.34	5074100000	61	-0.0675621	0.62928	0.173534	1.04022	1.78191	2.27002
O60832	O60832	H/ACA ribonucleoprotein complex subunit 4	DKC1	0.168263	-0.191717	0.126929	-0.127418	14	11	11	13.6	12.2	12.2	130.67	0	42.323	780640000	37	-0.535711	-0.67429	-0.658085	-0.636386	-0.725143	-0.664032
P36578	P36578	60S ribosomal protein L4	RPL4	0.29941	-0.191099	0.468158	0.162986	9	9	9	20.8	20.8	20.8	42.674	0	38.522	5124800000	46	2.71873	2.3807	2.82578	2.55279	2.6235	2.32911
Q9Y3Z3	Q9Y3Z3	Deoxynucleoside triphosphate triphosphohydrolase SAMHD1	SAMHD1	0.429122	-0.189891	0.10176	-0.0445285	33	33	33	56.7	56.7	56.7	72.2	0	183.25	17880000000	178	2.8004	2.95565	3.01809	3.02868	3.21523	2.9206
Q9BZ72	Q9BZ72	Membrane-associated phosphatidylinositol transfer protein 2	PITPNM2	0.370735	-0.189843	0.0184816	0.0165334	13	13	12	11.5	11.5	10.9	148.93	0	77.75	2270300000	62	0.813473	0.629963	1.15254	0.703647	1.07957	0.743551
Q9H4B7;CON__ENSEMBL:ENSBTAP00000025008	Q9H4B7	Tubulin beta-1 chain	TUBB1	0.187343	-0.189826	0.0409392	-0.0412164	19	15	15	53.4	47	47	50.326	0	139.94	8755800000	72	2.65899	3.17608	2.86069	3.27161	2.85858	3.35615
Q8N684	Q8N684	Cleavage and polyadenylation specificity factor subunit 7	CPSF7	0.331039	-0.189735	0.110623	0.0771441	11	11	11	10.5	10.5	10.5	111.77	0	31.13	493380000	25	-1.22543	-1.22907	-1.1609	-1.00781	-1.18823	-1.17556
Q8IYM9	Q8IYM9	E3 ubiquitin-protein ligase TRIM22	TRIM22	0.227489	-0.189057	0.391721	-0.217245	7	7	7	6.1	6.1	6.1	150.95	0	18.796	331290000	16	-2.58372	-1.276	-1.16114	-1.21331	-1.18162	-1.21527
Q15437	Q15437	Protein transport protein Sec23B	SEC23B	0.329603	-0.189054	0.126812	0.0579953	23	23	23	40	40	40	73.584	0	156.85	5041100000	104	0.510275	0.908325	0.544344	0.646264	0.980335	0.625614
P09234	P09234	U1 small nuclear ribonucleoprotein C	SNRPC	0.133035	-0.188712	0.0906611	-0.0807977	3	3	3	9.2	9.2	9.2	38.632	0	11.581	216530000	14	-1.55329	-1.41497	-1.19562	-1.57673	-1.22189	-3.36375
Q9BRJ7;Q96DE0	Q9BRJ7	Protein syndesmos	NUDT16L1	0.600363	-0.188709	0.122042	0.0684209	6	6	6	31.8	31.8	31.8	23.338	0	19.469	368270000	16	-1.46037	-1.57855	-1.42426	-1.1004	-1.43293	-1.22858
Q99613;B5ME19	Q99613;B5ME19	Eukaryotic translation initiation factor 3 subunit C;Eukaryotic translation initiation factor 3 subunit C-like protein	EIF3C;EIF3CL	0.342797	-0.185884	0.302273	-0.150315	9	9	9	9.6	9.6	9.6	92.25	0	24.306	1153000000	31	0.332932	0.137268	0.236973	0.0594225	0.443483	-0.00570869
P56202	P56202	Cathepsin W	CTSW	0.0945206	-0.184915	0.197959	-0.125495	7	7	6	19.2	19.2	16.6	45.374	0	36.026	1312500000	20	0.97216	1.17898	1.29688	1.3855	1.29893	1.14943
P23458	P23458	Tyrosine-protein kinase JAK1	JAK1	0.359917	-0.184911	0.0286823	0.0158744	11	11	10	14.9	14.9	13.7	76.149	0	32.56	1098800000	36	0.0656013	-0.0945911	0.450729	0.238791	0.124727	0.143452
Q14204	Q14204	Cytoplasmic dynein 1 heavy chain 1	DYNC1H1	2.64075	-0.184673	0.69883	0.212458	17	17	15	38	38	35.8	38.434	0	134.38	7782700000	67	3.15751	3.80144	3.57773	3.55053	3.82983	3.71804
P62495	P62495	Eukaryotic peptide chain release factor subunit 1	ETF1	0.785108	-0.183912	0.694938	-0.139635	8	8	8	61.9	61.9	61.9	13.527	0	68.223	6739900000	54	2.46599	2.44128	2.43253	2.69758	3.13714	2.6606
P11940;Q4VXU2;Q96DU9	P11940	Polyadenylate-binding protein 1	PABPC1	0.3277	-0.183584	0.0846087	-0.0701451	10	10	10	13.6	13.6	13.6	90.725	0	26.881	492580000	16	-0.0540524	-1.11323	-1.02814	-0.872006	-0.749479	-1.04848
Q9NZB2	Q9NZB2	Constitutive coactivator of PPAR-gamma-like protein 1	FAM120A	0.808046	-0.183443	0.49548	-0.116004	33	33	32	28	28	27.3	121.89	0	214.27	12702000000	136	2.62371	2.66072	2.74672	2.67259	2.90584	2.74548
P60468	P60468	Protein transport protein Sec61 subunit beta	SEC61B	0.606853	-0.182942	0.529186	0.256848	3	3	3	9.1	9.1	9.1	52.8	0	16.056	510310000	14	0.167091	-0.557615	-0.613106	-0.00810146	-0.17923	-0.0461273
Q9GZL7	Q9GZL7	Ribosome biogenesis protein WDR12	WDR12	0.158556	-0.182434	0.456155	-0.204531	4	4	4	13.9	13.9	13.9	47.707	0	9.2829	91764000	8	-3.1848	-2.38187	-2.63662	-2.97426	-2.593	-2.60881
Q9Y324	Q9Y324	rRNA-processing protein FCF1 homolog	FCF1	0.100442	-0.181765	0.0242965	0.0471463	4	4	4	21.2	21.2	21.2	23.369	0	14.618	263140000	15	-1.65315	-1.37749	-1.13685	-1.43597	-0.740305	-1.92681
Q4G0J3	Q4G0J3	La-related protein 7	LARP7	0.325245	-0.181153	0.0172553	0.00493002	6	6	6	9.5	9.5	9.5	92.819	0	27.52	753120000	26	0.578363	-0.100191	0.440258	-0.0109453	0.529161	0.647009
Q9BYN8	Q9BYN8	28S ribosomal protein S26, mitochondrial	MRPS26	0.927482	-0.181114	0.235082	-0.102957	3	3	3	14.6	14.6	14.6	24.211	0	23.365	210120000	12	-1.33408	-1.39414	-1.1402	-1.43171	-1.24454	-1.12144
P78527	P78527	DNA-dependent protein kinase catalytic subunit	PRKDC	0.281469	-0.180972	0.206801	0.137484	5	5	5	5.9	5.9	5.9	112.42	0	16.985	257930000	10	-1.34056	-1.00412	-1.41641	-1.46815	-1.24752	-1.6493
Q9NUL3	Q9NUL3	Double-stranded RNA-binding protein Staufen homolog 2	STAU2	0.503082	-0.178839	0.348016	-0.0471988	13	11	11	27.9	25.3	25.3	62.608	0	59.415	1048700000	40	-0.246525	-0.507099	-0.205969	-0.284375	-0.229824	-0.166122
P22090	P22090	40S ribosomal protein S4, Y isoform 1	RPS4Y1	0.759983	-0.177259	0.0597223	0.0138488	11	11	11	13.3	13.3	13.3	116.4	0	47.919	903220000	27	-0.437555	-0.541349	-0.680765	-0.414571	-0.63666	-0.459126
Q9H444;P59074;Q96CF2	Q9H444	Charged multivesicular body protein 4b	CHMP4B	0.133193	-0.177087	0.191989	0.128114	7	7	7	26.8	26.8	26.8	24.95	0	36.512	3798900000	39	2.05872	1.18874	2.11921	1.73865	1.94179	1.65985
P51124	P51124	Granzyme M	GZMM	0.212985	-0.17686	0.199139	-0.207146	4	4	4	13.9	13.9	13.9	39.829	0	11.331	106080000	6	-3.6559	-2.95346	-3.35972	-2.23263	-3.37292	-2.21242
Q16512	Q16512	Serine/threonine-protein kinase N1	PKN1	0.853692	-0.176744	0.584699	-0.18986	13	13	13	32.9	32.9	32.9	59.225	0	57.064	1022200000	36	-0.209427	-0.0791035	0.132673	-0.0283518	-0.0655956	-0.00817299
Q00839	Q00839	Heterogeneous nuclear ribonucleoprotein U	HNRNPU	2.14046	-0.175885	0.0296079	-0.0155606	5	5	5	16.8	16.8	16.8	34.833	0	13.487	201150000	14	-0.800308	-1.10448	-1.09213	-0.876019	-1.34566	-1.64925
Q13595	Q13595	Transformer-2 protein homolog alpha	TRA2A	0.468961	-0.175597	0.059045	-0.0352893	10	10	6	27	27	17.6	55.102	0	42.215	1534400000	27	0.0810413	0.323503	0.444487	0.491502	0.641558	0.403633
Q9UJU6	Q9UJU6	Drebrin-like protein	DBNL	0.0261153	-0.174198	0.0700648	0.368691	6	6	6	19.5	19.5	19.5	48.207	0	32.9	475900000	16	-3.52035	-0.425463	-2.40418	-0.455861	-3.22872	-0.368704
O00562	O00562	Membrane-associated phosphatidylinositol transfer protein 1	PITPNM1	0.363114	-0.173911	0.258263	-0.172945	7	7	7	10.9	10.9	10.9	68.002	0	16.223	241170000	12	-1.13591	-0.881405	-1.33257	-1.18696	-1.04509	-2.74103
P62979;P0CG47;P0CG48	P62979	Ubiquitin-40S ribosomal protein S27a;Ubiquitin;40S ribosomal protein S27a	RPS27A	0.134156	-0.173861	0.365036	-0.276867	12	12	12	53.4	53.4	53.4	20.252	0	62.45	51289000000	79	6.36341	6.05333	6.37741	6.2387	6.43376	6.15822
P11171;Q9H4G0	P11171	Protein 4.1	EPB41	0.273095	-0.173292	0.746153	0.239897	6	6	6	13.1	13.1	13.1	61.054	0	14.72	197900000	6	-2.03064	-2.98383	-1.54643	-3.52797	-1.60624	-1.16299
P05164	P05164	Myeloperoxidase;Myeloperoxidase;89 kDa myeloperoxidase;84 kDa myeloperoxidase;Myeloperoxidase light chain;Myeloperoxidase heavy chain	MPO	0.275021	-0.17164	0.0416815	0.025949	7	7	7	10.8	10.8	10.8	87.057	0	18.312	233120000	12	-1.64899	-1.26466	-1.90526	-1.88834	-2.02073	-1.95724
P18124	P18124	60S ribosomal protein L7	RPL7	0.13835	-0.170109	0.026521	0.0414577	10	7	7	20.2	13.5	13.5	76.749	0	40.715	1340400000	24	1.10376	1.06614	1.0689	1.18972	0.82596	1.08393
O95487	O95487	Protein transport protein Sec24B	SEC24B	0.57777	-0.169613	1.70892	0.14797	10	10	10	10.7	10.7	10.7	121.85	0	30.683	698950000	36	-0.159155	-0.533327	-0.0881443	-0.215985	-0.587246	-0.502266
Q9H2K8	Q9H2K8	Serine/threonine-protein kinase TAO3	TAOK3	1.01569	-0.169543	0.0427341	-0.0240817	27	27	23	29.5	29.5	26.8	105.4	0	193.89	5224700000	123	0.889515	0.988903	1.26346	0.905883	1.13637	1.08113
P49406	P49406	39S ribosomal protein L19, mitochondrial	MRPL19	0.341188	-0.168786	0.455068	0.155973	10	10	10	28.3	28.3	28.3	46.224	0	47.898	1374900000	45	0.930735	0.90003	1.09307	0.800784	0.979584	1.08232
Q9H0A0	Q9H0A0	N-acetyltransferase 10	NAT10	0.213667	-0.168568	0.106923	-0.0462251	32	32	32	38	38	38	115.73	0	177.55	5285800000	125	0.533527	1.02458	0.943409	0.85938	1.08762	0.807623
P78346	P78346	Ribonuclease P protein subunit p30	RPP30	0.099502	-0.168477	0.182564	0.151301	10	10	5	82.3	82.3	44.9	15.998	0	49.424	2516900000	47	-0.220791	0.479677	0.297253	0.511445	0.109797	2.69043
Q92614	Q92614	Unconventional myosin-XVIIIa	MYO18A	0.0757177	-0.168193	0.0885177	-0.208677	9	9	9	25.4	25.4	25.4	47.611	0	29.334	960590000	34	-0.889992	0.0487957	-0.253201	-0.50637	-0.172915	-0.461637
Q8TDD1	Q8TDD1	ATP-dependent RNA helicase DDX54	DDX54	0.706461	-0.168022	0.0814007	0.0236621	3	3	3	5.9	5.9	5.9	53.667	0	9.5219	163250000	10	-1.39303	-1.93117	-1.53929	-1.15184	-1.76709	-1.42212
P62841	P62841	40S ribosomal protein S15	RPS15	0.215727	-0.167278	0.118761	-0.111103	17	17	17	43.4	43.4	43.4	28.68	0	86.139	36437000000	67	5.22042	4.74003	5.02926	4.91372	4.87835	5.06994
Q9BYD2	Q9BYD2	39S ribosomal protein L9, mitochondrial	MRPL9	0.470222	-0.166969	0.616123	0.223577	4	4	4	17.2	17.2	17.2	30.243	0	13.909	403730000	13	-1.24729	-1.29699	-0.916166	-0.847018	-0.973583	-1.23676
Q9NRC8	Q9NRC8	NAD-dependent protein deacetylase sirtuin-7	SIRT7	0.195939	-0.166664	0.00679799	-0.00521612	3	3	3	12.8	12.8	12.8	44.898	0	12.581	232470000	9	-1.34164	-1.71755	-1.35181	-1.38449	-1.59982	-1.12604
O75558	O75558	Syntaxin-11	STX11	0.810658	-0.165811	0.222068	-0.119984	6	6	6	6.7	6.7	6.7	108.8	0	11.859	394750000	10	-1.30031	-0.916714	-1.28555	-1.05348	-0.927734	-1.07998
P63244	P63244	Guanine nucleotide-binding protein subunit beta-2-like 1;Guanine nucleotide-binding protein subunit beta-2-like 1, N-terminally processed	GNB2L1	0.912856	-0.165743	0.910036	-0.177708	3	3	3	20.9	20.9	20.9	18.658	0	18.427	298020000	14	-1.03312	-0.939541	-0.772074	-0.897971	-0.526594	-0.213882
P82663	P82663	28S ribosomal protein S25, mitochondrial	MRPS25	0.42015	-0.165709	1.33262	-0.478548	8	8	8	50.5	50.5	50.5	22.588	0	85.063	3070900000	36	0.838455	1.62208	1.54993	1.53164	1.64916	1.54097
Q9Y2W2	Q9Y2W2	WW domain-binding protein 11	WBP11	0.780697	-0.165223	0.146419	-0.0354934	7	7	7	8.7	8.7	8.7	69.997	0	35.78	1925400000	26	1.34301	1.19028	1.47964	1.31312	1.42053	1.44321
P63272	P63272	Transcription elongation factor SPT4	SUPT4H1	0.213658	-0.164513	0.378537	-0.0874562	8	8	8	75.9	75.9	75.9	9.1113	0	101.33	14751000000	76	2.78906	3.818	3.53982	4.04323	4.19694	4.01228
Q7L576	Q7L576	Cytoplasmic FMR1-interacting protein 1	CYFIP1	1.29909	-0.163685	0.0609751	0.0304637	14	14	14	20	20	20	98.2	0	37.56	1347400000	28	1.73654	0.87113	1.48458	1.27439	0.971928	1.50308
Q99575	Q99575	Ribonucleases P/MRP protein subunit POP1	POP1	0.529638	-0.162626	0.258138	0.0802226	3	3	3	4.9	4.9	4.9	107.19	0	9.4318	178650000	8	-1.27671	-1.30048	-2.99361	-2.11321	-1.28956	-0.76996
P62861	P62861	40S ribosomal protein S30	FAU	0.4007	-0.162537	0.0242457	0.0397496	10	10	10	60	60	60	13.742	0	52.929	36415000000	55	5.39087	4.90532	5.44749	5.37955	5.42303	5.55129
P50990	P50990	T-complex protein 1 subunit theta	CCT8	0.134537	-0.161935	0.116699	0.104188	12	11	11	39.9	37.2	37.2	42.403	0	53.344	1408000000	30	0.340988	0.458822	0.330791	0.553592	0.416733	0.525621
P52815	P52815	39S ribosomal protein L12, mitochondrial	MRPL12	0.711408	-0.161745	0.872582	0.0781493	13	13	13	34.9	34.9	34.9	39.594	0	103.31	6747400000	86	2.18818	2.74418	2.70774	2.32209	2.85251	2.78565
Q96K17	Q96K17	Transcription factor BTF3 homolog 4	BTF3L4	0.257038	-0.161456	0.471907	-0.323267	10	10	10	28.6	28.6	28.6	56.547	0	37.735	562270000	36	-1.22264	-0.853405	-1.08889	-1.01327	-0.889305	-1.25706
Q7Z3K3	Q7Z3K3	Pogo transposable element with ZNF domain	POGZ	0.295966	-0.161448	0.117602	0.051806	5	5	5	53.6	53.6	53.6	12.405	0	15.816	226680000	10	-2.78186	-1.6947	-2.70724	-1.52857	-2.16081	-1.26239
P26038	P26038	Moesin	MSN	0.255488	-0.160765	0.174476	-0.0775704	10	4	4	62.2	29.1	29.1	19.827	0	43.341	9557600000	25	3.33766	4.40987	3.34586	4.59808	2.60646	4.67805
Q9BQG0	Q9BQG0	Myb-binding protein 1A	MYBBP1A	0.609645	-0.159423	0.690316	0.0932517	30	30	30	25.5	25.5	25.5	148.85	0	141.07	2901800000	112	0.126667	0.296036	0.456234	0.471818	0.321238	0.420311
Q9Y6N5	Q9Y6N5	Sulfide:quinone oxidoreductase, mitochondrial	SQRDL	0.295584	-0.159266	0.534075	0.133437	11	11	11	30	30	30	49.96	0	53.217	1746000000	41	-8.58307e-05	0.361759	0.426043	0.521035	0.421467	0.258738
Q14152	Q14152	Eukaryotic translation initiation factor 3 subunit A	EIF3A	0.209307	-0.159008	0.53334	0.236578	8	8	8	9.6	9.6	9.6	141.75	0	18.228	429160000	16	-3.99771	-0.788383	-4.13924	-0.522336	-4.13331	-0.692787
Q9UBU9	Q9UBU9	Nuclear RNA export factor 1	NXF1	0.472753	-0.156743	0.841713	-0.178009	22	22	22	45.6	45.6	45.6	70.182	0	111.99	5103300000	90	1.06948	1.28529	1.19837	1.11387	1.39732	1.27094
P04406;O14556	P04406	Glyceraldehyde-3-phosphate dehydrogenase	GAPDH	0.288611	-0.156322	0.158276	-0.0904574	3	3	3	7.5	7.5	7.5	54.305	0	11.964	503750000	11	-0.516687	-0.571966	-0.442038	-0.545613	-0.40979	-0.514191
Q9H2G2	Q9H2G2	STE20-like serine/threonine-protein kinase	SLK	0.304229	-0.155872	0.152438	-0.081943	24	24	24	15.9	15.9	15.9	142.69	0	120.82	10708000000	110	2.64819	2.36674	2.71932	2.44347	2.78957	2.53711
P31944	P31944	Caspase-14;Caspase-14 subunit p17, mature form;Caspase-14 subunit p10, mature form;Caspase-14 subunit p20, intermediate form;Caspase-14 subunit p8, intermediate form	CASP14	0.0486319	-0.15572	0.27464	-0.473953	13	13	9	32.9	32.9	22.6	56.806	0	64.207	3488100000	56	0.3927	1.84775	1.49027	1.53241	1.65593	1.5388
Q01130;Q9BRL6	Q01130	Serine/arginine-rich splicing factor 2	SRSF2	0.16895	-0.154784	0.500203	-0.318974	9	9	9	6.5	6.5	6.5	191.61	0	23.201	261410000	18	-1.8111	-1.78427	-1.43277	-1.55288	-1.57258	-2.00511
P11142;P54652	P11142	Heat shock cognate 71 kDa protein	HSPA8	0.323939	-0.154029	0.273522	-0.126611	12	12	12	30.1	30.1	30.1	60.67	0	50.032	667900000	28	-0.0685043	0.0966549	-0.615347	-0.583795	-0.11668	-0.501699
P84103	P84103	Serine/arginine-rich splicing factor 3	SRSF3	0.321609	-0.154021	0.169935	-0.105222	11	11	11	45.2	45.2	45.2	17.779	0	42.189	23071000000	72	4.60549	4.59189	4.63304	4.7309	4.99192	4.78263
Q52LJ0	Q52LJ0	Protein FAM98B	FAM98B	0.243894	-0.152774	0.231059	-0.0106835	5	5	5	16.4	16.4	16.4	52.596	0	20.367	427470000	17	-2.31107	0.319786	-0.88479	-0.546371	-0.112604	-0.891676
Q08170	Q08170	Serine/arginine-rich splicing factor 4	SRSF4	0.885397	-0.152706	0.291274	-0.183111	5	5	5	7.8	7.8	7.8	93.23	0	15.8	191300000	9	-2.33777	-1.31404	-1.95318	-1.51349	-3.17405	-1.19124
P51659	P51659	Peroxisomal multifunctional enzyme type 2;(3R)-hydroxyacyl-CoA dehydrogenase;Enoyl-CoA hydratase 2	HSD17B4	0.80933	-0.152218	0.152602	-0.042109	10	10	10	56.4	56.4	56.4	27.545	0	47.928	2373600000	29	1.73513	1.85266	1.53522	1.99198	2.26229	1.67921
Q9UQE7	Q9UQE7	Structural maintenance of chromosomes protein 3	SMC3	1.09908	-0.151895	0.0341801	-0.0142446	20	20	20	21.7	21.7	21.7	141.54	0	72.517	1150300000	58	-0.828575	-0.890751	-0.593582	-0.850444	-0.741163	-0.674374
Q9UL18;Q9H9G7;Q9HCK5	Q9UL18	Protein argonaute-1	AGO1	0.667826	-0.150878	0.286065	0.0349565	12	12	8	18.6	18.6	13.3	97.213	0	49.418	676490000	39	-0.717701	-0.868357	-0.631804	-0.582585	-0.679676	-0.604626
P55209	P55209	Nucleosome assembly protein 1-like 1	NAP1L1	0.438565	-0.14861	0.508036	0.117012	10	10	10	43.5	43.5	43.5	16.703	0	55.191	5911900000	46	1.26438	3.31119	0.791183	2.93173	1.14392	3.0557
Q9NVP1	Q9NVP1	ATP-dependent RNA helicase DDX18	DDX18	1.01774	-0.148593	0.57468	-0.0574555	12	12	12	25.1	25.1	25.1	75.406	0	54.503	2036800000	45	0.0546131	0.132824	0.206659	0.163053	0.211653	0.27297
P23246	P23246	Splicing factor, proline- and glutamine-rich	SFPQ	0.6846	-0.148584	0.730005	0.210671	16	8	5	55.1	36.9	25.5	29.455	0	65.37	3572400000	36	1.81712	1.98724	2.01816	2.16842	2.07115	2.08772
O95470	O95470	Sphingosine-1-phosphate lyase 1	SGPL1	0.421978	-0.147688	0.0430715	0.00294065	7	7	7	18.1	18.1	18.1	51.466	0	34.804	610950000	17	-1.11613	-0.838606	-0.40008	-1.19644	-0.567251	-0.905714
O43491	O43491	Band 4.1-like protein 2	EPB41L2	0.1812	-0.147595	0.345339	-0.109073	7	7	7	11.1	11.1	11.1	77.528	0	27.043	762910000	28	-0.324516	-0.27857	-0.400938	-0.363786	-0.138107	-0.328466
P02679	P02679	Fibrinogen gamma chain	FGG	0.0930618	-0.147164	0.196943	0.0866151	8	8	3	30.3	30.3	13.6	36.105	0	31.417	1959000000	27	0.765745	0.936743	0.533485	1.21712	1.28484	0.939579
P12259	P12259	Coagulation factor V;Coagulation factor V heavy chain;Coagulation factor V light chain	F5	0.680329	-0.14593	0.0955698	-0.0218043	6	6	6	13.6	13.6	13.6	59.256	0	12.749	232040000	10	-2.43558	-1.81914	-2.41596	-1.74424	-1.78896	-2.32936
P12694	P12694	2-oxoisovalerate dehydrogenase subunit alpha, mitochondrial	BCKDHA	1.05359	-0.145918	0.171716	0.0661464	13	6	6	17.5	9.2	9.2	81.04	0	22.085	280330000	15	-1.26742	-0.973085	-0.832682	-1.10127	-0.456291	-1.04295
P43353;P30838;P51648	P43353	Aldehyde dehydrogenase family 3 member B1	ALDH3B1	0.410325	-0.144113	0.38628	0.210828	6	6	6	40.7	40.7	40.7	14.551	0	31.435	7601800000	26	1.86391	4.22016	3.82803	3.94181	4.06278	3.53828
Q00577	Q00577	Transcriptional activator protein Pur-alpha	PURA	0.289579	-0.143672	0.34989	0.0602765	7	7	7	23.2	23.2	23.2	29.096	0	17.129	627840000	25	-0.285229	-0.893152	-0.809975	-0.759355	-0.331999	-0.351425
Q9Y2I8	Q9Y2I8	WD repeat-containing protein 37	WDR37	0.0760534	-0.142602	0.00307431	0.00578547	6	6	6	16	16	16	54.665	0	33.289	768730000	17	-0.818136	0.0390987	-0.610205	0.127942	0.20043	-0.694263
Q9NP81	Q9NP81	Serine--tRNA ligase, mitochondrial	SARS2	0.623595	-0.139297	1.65202	0.201561	5	5	5	12.7	12.7	12.7	58.282	0	17.247	229030000	18	-1.87276	-1.70893	-1.47536	-1.42462	-1.66866	-1.63444
Q9Y697	Q9Y697	Cysteine desulfurase, mitochondrial	NFS1	0.28476	-0.138992	0.144994	-0.0701804	7	7	7	15.3	15.3	15.3	50.195	0	16.636	496370000	18	-1.11104	-1.27472	-1.07215	-1.17599	-0.894491	-1.21329
Q9NWU5	Q9NWU5	39S ribosomal protein L22, mitochondrial	MRPL22	0.200084	-0.138593	0.392305	-0.324605	7	7	7	35.4	35.4	35.4	23.64	0	34.408	992360000	32	0.426746	0.189871	0.344564	-0.0999727	0.663326	0.230476
P62701	P62701	40S ribosomal protein S4, X isoform	RPS4X	0.325971	-0.13794	0.124244	0.063746	4	4	4	47.6	47.6	47.6	13.916	0	51.743	7119900000	38	3.02556	3.6286	3.24217	3.2411	3.94879	3.49695
O95707	O95707	Ribonuclease P protein subunit p29	POP4	0.714864	-0.137123	0.268074	0.0599322	27	24	24	28.9	27.4	27.4	119.75	0	143.25	10393000000	131	2.19585	2.34619	2.609	2.48122	2.30192	2.35587
Q8TCY9	Q8TCY9	Up-regulator of cell proliferation	URGCP	0.23963	-0.136935	1.02844	0.481871	5	5	5	32	32	32	25.384	0	24.379	369520000	18	-1.52153	-1.39551	-1.22106	-1.40508	-1.4554	-1.32403
Q15029	Q15029	116 kDa U5 small nuclear ribonucleoprotein component	EFTUD2	0.248494	-0.136327	0.0551356	0.0250354	7	7	7	6.7	6.7	6.7	70.702	0	24.248	3925000000	22	2.18931	1.5029	2.12891	1.73755	2.43789	2.09389
Q9UNF0;Q9BY11	Q9UNF0	Protein kinase C and casein kinase substrate in neurons protein 2	PACSIN2	0.817231	-0.136251	0.0912544	-0.0419097	12	12	12	20.8	20.8	20.8	55.738	0	55.651	2168400000	41	0.927097	0.813408	1.11681	0.812379	1.02661	0.986395
Q02413	Q02413	Desmoglein-1	DSG1	0.109144	-0.136231	0.292283	-0.344018	80	80	76	44.6	44.6	43.1	274.61	0	323.31	14014000000	285	1.2923	2.07385	1.06273	1.98794	0.483393	1.97557
Q8N5I2	Q8N5I2	Arrestin domain-containing protein 1	ARRDC1	0.686533	-0.135911	0.126216	0.0533175	6	6	6	22.6	22.6	22.6	42.875	0	20.604	412210000	13	-1.46261	-0.755648	-0.76128	-0.916884	-0.773455	-0.798944
P06576	P06576	ATP synthase subunit beta, mitochondrial	ATP5B	0.0951117	-0.13448	0.412267	0.394577	19	19	19	51.4	51.4	51.4	34.273	0	226.18	101030000000	198	6.60701	6.60602	6.63515	6.62231	6.7962	6.53662
Q12982	Q12982	BCL2/adenovirus E1B 19 kDa protein-interacting protein 2	BNIP2	0.114038	-0.134382	0.742159	0.158354	7	7	7	10.7	10.7	10.7	91.555	0	29.282	460120000	19	-1.44446	-1.2513	-1.04539	-1.22849	-1.24942	-1.24349
Q9Y3B7	Q9Y3B7	39S ribosomal protein L11, mitochondrial	MRPL11	0.238802	-0.133563	0.00785976	0.00940752	9	9	9	45.8	45.8	45.8	20.683	0	38.723	1639300000	36	0.305038	0.484604	0.214298	0.861285	0.347067	0.709702
O43633	O43633	Charged multivesicular body protein 2a	CHMP2A	0.194509	-0.132817	0.0139446	0.0104747	5	5	5	16.3	16.3	16.3	37.238	0	17.519	581570000	24	0.440798	0.35442	0.382576	0.195065	0.436337	0.283085
O94906	O94906	Pre-mRNA-processing factor 6	PRPF6	0.234446	-0.132574	0.0133997	0.0107312	14	14	14	24.7	24.7	24.7	54.972	0	72.304	5131600000	66	1.97192	2.14497	2.15848	2.1034	2.20692	2.03288
Q9NSD9	Q9NSD9	Phenylalanine--tRNA ligase beta subunit	FARSB	0.578844	-0.131331	0.311094	-0.123553	30	30	30	53.1	53.1	53.1	66.115	0	145.16	12269000000	155	1.98613	1.85428	2.06439	1.79158	2.10575	1.99732
Q05655	Q05655	Protein kinase C delta type;Protein kinase C delta type regulatory subunit;Protein kinase C delta type catalytic subunit	PRKCD	0.235884	-0.130004	0.39628	0.100899	65	65	65	39.5	39.5	39.5	183.26	0	323.31	20437000000	286	2.14959	2.03549	2.35696	2.07126	2.30353	2.10228
P07437;A6NNZ2;Q9BUF5	P07437	Tubulin beta chain	TUBB	0.140962	-0.129981	0.0933569	0.0455985	3	3	3	8.7	8.7	8.7	44.552	0	6.881	128890000	11	-1.911	-2.59189	-2.11962	-2.39728	-2.06631	-1.46811
Q6VY07;Q86VP3	Q6VY07	Phosphofurin acidic cluster sorting protein 1	PACS1	0.224775	-0.12957	0.251052	0.128012	11	11	11	22.2	22.2	22.2	63.254	0	50.088	749430000	35	-0.858568	-1.19353	-0.604506	-1.02812	-0.114393	-0.288626
P52272	P52272	Heterogeneous nuclear ribonucleoprotein M	HNRNPM	0.896273	-0.129436	0.140426	-0.0255513	7	7	7	14.4	14.4	14.4	52.44	0	29.539	1257700000	31	0.485847	0.708675	0.751284	0.839393	1.04065	0.969687
P63173	P63173	60S ribosomal protein L38	RPL38	0.122034	-0.127545	0.192051	-0.223851	9	9	6	44.5	44.5	34.3	27.745	0	63.216	1172300000	34	-0.628027	0.014452	-0.237967	-0.0536642	-0.489052	-0.0314789
Q9P107	Q9P107	GEM-interacting protein	GMIP	0.210148	-0.127443	0.0224557	0.0160556	10	10	10	10	10	10	106.68	0	38.991	2161900000	40	1.32193	0.894758	1.47362	1.03007	1.2738	1.19778
Q02878	Q02878	60S ribosomal protein L6	RPL6	1.06325	-0.127412	0.144059	0.0987363	9	9	9	8.8	8.8	8.8	138.8	0	73.859	1481800000	16	0.634296	0.260641	0.854145	0.555161	0.257835	0.739424
Q99704	Q99704	Docking protein 1	DOK1	0.238532	-0.127231	0.337256	0.138842	28	28	28	35.7	35.7	35.7	114.71	0	113.72	3717500000	84	0.587013	0.796444	1.03638	0.832776	0.903795	0.804914
P26368	P26368	Splicing factor U2AF 65 kDa subunit	U2AF2	0.337667	-0.126902	0.175719	0.0435519	22	22	22	48.5	48.5	48.5	59.75	0	130.56	4087000000	69	1.42692	1.54334	1.38467	1.54481	1.32768	1.37823
P23528;Q9Y281;P60981	P23528	Cofilin-1	CFL1	0.0505133	-0.126758	0.0326853	-0.0709853	15	15	15	42.1	42.1	42.1	51.169	0	134.72	2840200000	58	0.952635	0.960386	0.94372	1.00903	1.04632	0.854624
P78362;Q9UPE1	P78362	SRSF protein kinase 2;SRSF protein kinase 2 N-terminal;SRSF protein kinase 2 C-terminal	SRPK2	0.18548	-0.126707	0.837378	0.161114	8	8	8	30.7	30.7	30.7	31.834	0	34.938	633190000	28	-0.961946	-0.567341	-0.886293	-0.468562	-0.337177	-0.506958
P08621	P08621	U1 small nuclear ribonucleoprotein 70 kDa	SNRNP70	0.22697	-0.126239	0.0528112	0.029695	6	6	6	21.4	21.4	21.4	40.124	0	35.929	4057200000	33	1.64833	2.41792	1.95159	1.82756	2.51015	2.24773
P52907	P52907	F-actin-capping protein subunit alpha-1	CAPZA1	0.122719	-0.126226	0.007868	0.00637484	16	16	16	23.2	23.2	23.2	77.515	0	47.896	2291300000	42	1.40295	1.30919	1.51941	1.40051	1.46511	1.50591
Q14314	Q14314	Fibroleukin	FGL2	0.407641	-0.125913	0.200997	-0.0388837	9	9	9	10.1	10.1	10.1	107.11	0	31.119	451930000	30	-1.66408	-1.4668	-1.25262	-1.21358	-1.13191	-1.17402
P35237	P35237	Serpin B6	SERPINB6	0.165702	-0.124986	0.035152	-0.0211463	14	14	14	74.5	74.5	74.5	21.863	0	133.16	19769000000	81	3.73506	4.9423	4.77131	4.86826	4.9768	4.60845
P33241	P33241	Lymphocyte-specific protein 1	LSP1	0.0249286	-0.124683	0.0715137	-0.386081	4	4	3	19.2	19.2	13.6	21.892	0	10.842	405180000	9	-2.86011	0.0681648	0.0678864	0.531556	0.0758419	0.281912
O00422	O00422	Histone deacetylase complex subunit SAP18	SAP18	0.287333	-0.124272	0.405632	-1.34605	7	7	7	23	23	23	37.563	0	25.307	454090000	23	-1.03645	-1.05148	-0.98329	-1.3393	-1.08906	-1.04354
Q9Y450	Q9Y450	HBS1-like protein	HBS1L	0.468499	-0.122941	0.730866	0.115091	15	15	15	27	27	27	75.472	0	73.176	3457300000	55	1.36812	1.20252	1.50259	1.54412	1.46246	1.35406
A4D1E9	A4D1E9	GTP-binding protein 10	GTPBP10	0.171612	-0.122871	0.192208	-0.126743	13	13	13	42.6	42.6	42.6	42.932	0	54.612	1014400000	55	-0.466267	-0.269825	-0.338451	-0.405383	-0.0135498	-0.476799
Q14644	Q14644	Ras GTPase-activating protein 3	RASA3	0.262803	-0.121346	0.0531566	-0.0260835	10	10	10	26.7	26.7	26.7	50.228	0	41.062	1417200000	25	0.0965176	0.285604	0.293322	0.262858	0.384201	0.249746
Q15120;REV__P78559	Q15120	[Pyruvate dehydrogenase (acetyl-transferring)] kinase isozyme 3, mitochondrial	PDK3	0.226338	-0.120749	0.0587494	0.0145717	4	4	4	6.5	6.5	6.5	68.047	0	11.657	121140000	7	-4.20747	-1.68085	-1.77712	-2.13575	-2.01024	-1.97276
O75746;Q9UJS0	O75746	Calcium-binding mitochondrial carrier protein Aralar1	SLC25A12	0.20209	-0.120334	0.997053	0.293478	9	9	9	33.5	33.5	33.5	34.404	0	32.574	691300000	24	-0.471415	-0.116035	-1.15183	0.106105	-0.0897274	-0.647141
P53007	P53007	Tricarboxylate transport protein, mitochondrial	SLC25A1	0.203983	-0.119654	0.718289	0.361163	42	42	40	45.2	45.2	44.5	125.1	0	182.1	9785700000	159	1.51093	1.45792	1.79074	1.60342	1.95321	1.47727
P46779	P46779	60S ribosomal protein L28	RPL28	0.191435	-0.11865	0.0786284	0.0560193	8	8	8	10.6	10.6	10.6	89.301	0	38.055	1350500000	31	0.298761	-0.167215	0.270802	0.173512	0.275988	0.247154
Q9HCC0	Q9HCC0	Methylcrotonoyl-CoA carboxylase beta chain, mitochondrial	MCCC2	0.314119	-0.118627	0.358401	0.108792	21	21	21	47.2	47.2	47.2	61.332	0	128.8	7455900000	95	1.50298	1.76755	1.75867	1.96669	1.70906	1.79872
P23560	P23560	Brain-derived neurotrophic factor	BDNF	0.144947	-0.117058	0.145315	-0.0488667	11	11	11	47.7	47.7	47.7	23.742	0	47.149	1217300000	37	0.482822	0.147976	0.301746	0.478326	1.00731	0.413561
Q13601	Q13601	KRR1 small subunit processome component homolog	KRR1	0.828107	-0.117027	0.113649	-0.0325952	23	23	23	31.4	31.4	31.4	103.98	0	139.87	6130200000	102	1.17637	1.64768	1.79034	1.6952	1.8025	1.49069
Q9UM07;Q9ULW8;Q2KJY2	Q9UM07	Protein-arginine deiminase type-4	PADI4	0.302515	-0.116027	0.0926663	0.0338883	18	18	18	38.2	38.2	38.2	74.078	0	99.68	5552200000	70	1.45109	1.70812	1.62235	1.83668	1.75475	1.63652
P48426;P78356	P48426	Phosphatidylinositol 5-phosphate 4-kinase type-2 alpha	PIP4K2A	0.785472	-0.11557	0.19255	-0.0840278	86	86	83	58.7	58.7	57.3	189.25	0	323.31	47312000000	417	2.82637	3.18341	2.6416	3.24298	2.47908	3.21733
Q15717;Q12926;P26378	Q15717	ELAV-like protein 1	ELAVL1	1.10643	-0.114958	0.218928	-0.113867	5	5	5	11.4	11.4	11.4	59.593	0	16.936	531460000	15	-0.138304	-0.827711	-0.376167	-0.61823	-0.98912	-0.545486
Q9H0U3	Q9H0U3	Magnesium transporter protein 1	MAGT1	0.124025	-0.114958	0.467023	-0.408369	3	3	3	9.6	9.6	9.6	38.036	0	25.447	166300000	8	-1.7489	-1.15662	-1.43641	-2.05594	-1.22482	-1.45079
P55084	P55084	Trifunctional enzyme subunit beta, mitochondrial;3-ketoacyl-CoA thiolase	HADHB	0.370309	-0.114166	0.603459	0.125962	8	8	8	10.2	10.2	10.2	118.32	0	19.904	270200000	15	-1.55958	-1.84339	-1.55689	-1.35418	-1.90368	-1.66919
O14579	O14579	Coatomer subunit epsilon	COPE	0.0561895	-0.112727	0.0539488	0.102337	16	15	3	23.7	22.1	5.1	73.243	0	55.882	1992800000	59	0.223722	0.652884	0.572327	0.726846	0.624386	0.319103
P05141;Q9H0C2	P05141	ADP/ATP translocase 2;ADP/ATP translocase 2, N-terminally processed	SLC25A5	0.221548	-0.112176	0.0559528	-0.019774	3	3	3	12.4	12.4	12.4	34.735	0	7.4696	87626000	4	-4.06624	-2.76112	-2.20497	-2.53504	-1.745	-2.41471
P24723;Q02156	P24723	Protein kinase C eta type	PRKCH	0.124038	-0.111424	0.170204	-0.104467	6	6	6	38.6	38.6	38.6	18.502	0	28.173	545310000	14	-0.861208	0.409737	-0.641497	0.30157	-0.603443	0.405487
Q02880;P11388	Q02880	DNA topoisomerase 2-beta	TOP2B	0.355843	-0.110368	0.0201325	0.0112052	9	9	9	12.2	12.2	12.2	113.75	0	37.739	1105800000	36	0.14843	-0.690901	-0.0489712	-0.909072	-0.0848808	-0.185127
P05771	P05771	Protein kinase C beta type	PRKCB	0.328992	-0.110265	0.309488	-0.115098	10	10	10	80.9	80.9	80.9	11.665	0	102.11	23372000000	66	4.43201	4.17595	4.61876	3.91548	5.16724	4.71828
P18077	P18077	60S ribosomal protein L35a	RPL35A	0.125724	-0.10971	0.119986	-0.0754552	18	18	18	46.8	46.8	46.8	53.899	0	97.844	41643000000	111	4.51981	4.5952	4.77131	4.54639	4.64888	4.59168
Q15646	Q15646	2-5-oligoadenylate synthase-like protein	OASL	0.567719	-0.107381	0.390488	0.089045	36	36	33	54.1	54.1	49.4	86.478	0	323.31	16112000000	197	2.54561	2.83771	2.96248	2.91494	3.03557	2.72586
Q9UER7	Q9UER7	Death domain-associated protein 6	DAXX	0.563803	-0.107255	0.00878181	-0.00420618	4	4	4	7.6	7.6	7.6	81.372	0	15.72	1069300000	13	0.786985	0.765127	1.0097	0.748511	0.812515	0.954107
Q96DI7	Q96DI7	U5 small nuclear ribonucleoprotein 40 kDa protein	SNRNP40	0.053485	-0.106976	0.416566	-0.358501	18	18	18	45.7	45.7	45.7	49.654	0	106.78	6248100000	91	1.73384	1.61413	1.88142	1.79231	2.05395	1.87047
Q9P265	Q9P265	Disco-interacting protein 2 homolog B	DIP2B	1.01466	-0.106774	0.0766238	-0.0237632	14	14	13	9.8	9.8	9.3	171.49	0	41.537	626900000	23	-0.975752	-1.04528	-0.825361	-1.02964	-0.912519	-0.89496
Q13084	Q13084	39S ribosomal protein L28, mitochondrial	MRPL28	0.0767607	-0.106447	0.896641	-0.341372	5	5	5	14.3	14.3	14.3	36.017	0	13.293	861320000	18	-0.543728	0.256907	0.0709877	0.227664	-0.0135498	-0.00450706
Q9Y3I0	Q9Y3I0	tRNA-splicing ligase RtcB homolog	RTCB	0.354414	-0.106232	0.0536833	-0.0202537	24	24	24	54.9	54.9	54.9	55.21	0	135.82	11074000000	118	2.15775	2.2625	2.36834	2.22387	2.41509	2.21763
Q9BUJ2	Q9BUJ2	Heterogeneous nuclear ribonucleoprotein U-like protein 1	HNRNPUL1	0.109469	-0.105878	0.0228084	0.0230002	25	25	25	29.6	29.6	29.6	95.737	0	158.16	9042400000	114	2.55815	2.73149	2.74227	2.80513	3.0666	2.4348
Q96EE3	Q96EE3	Nucleoporin SEH1	SEH1L	0.212931	-0.105739	0.280252	0.0799584	3	3	3	10	10	10	43.832	0	4.8853	30616000	5	-3.16056	-3.93558	-4.00888	-3.42821	-4.07381	-4.00718
Q8IVG5;Q5K651	Q8IVG5	Sterile alpha motif domain-containing protein 9-like	SAMD9L	0.117285	-0.104886	0.134245	-0.119824	17	17	17	19	19	19	111.9	0	72.084	2558900000	57	0.622766	0.497824	0.749157	0.6435	0.737097	0.818628
O75400	O75400	Pre-mRNA-processing factor 40 homolog A	PRPF40A	0.178865	-0.104657	0.449817	-0.165662	57	57	57	29.8	29.8	29.8	254.41	0	311.31	7998000000	225	2.75938	3.02042	2.98011	3.08171	3.01462	2.80022
Q2NL82	Q2NL82	Pre-rRNA-processing protein TSR1 homolog	TSR1	0.208131	-0.103494	0.107182	-0.0563045	9	9	9	31.5	31.5	31.5	37.329	0	40.217	465300000	22	-0.363199	-1.28329	-0.98608	-0.630576	-1.06763	-0.651793
Q9GZS1	Q9GZS1	DNA-directed RNA polymerase I subunit RPA49	POLR1E	0.117281	-0.103342	0.204988	-0.122498	5	5	5	15	15	15	47.26	0	16.195	403330000	14	-1.35558	-0.927187	-1.12344	-1.19763	-0.827988	-1.24809
Q92552	Q92552	28S ribosomal protein S27, mitochondrial	MRPS27	0.0691277	-0.103322	0.110331	-0.0625091	38	38	38	58.8	58.8	58.8	82.431	0	241.98	11989000000	173	2.10248	2.07468	2.10049	2.00949	2.26917	2.00601
Q9H814	Q9H814	Phosphorylated adapter RNA export protein	PHAX	0.188239	-0.102801	0.526458	-0.237064	10	10	10	24.9	24.9	24.9	44.402	0	47.534	1395600000	22	0.41445	0.650864	0.4718	0.324988	0.788614	0.482302
Q13418	Q13418	Integrin-linked protein kinase	ILK	0.308023	-0.102056	0.831624	0.112332	4	4	4	14.5	14.5	14.5	36.501	0	7.7283	103420000	5	-2.3036	-2.69813	-2.63874	-2.84257	-2.24012	-2.99444
O00391	O00391	Sulfhydryl oxidase 1	QSOX1	1.00142	-0.101843	0.470824	0.22858	20	20	20	21.5	21.5	21.5	121	0	108.53	4887400000	75	1.51392	1.29498	1.55769	1.33482	1.4632	1.40613
Q9H6A0;Q68D51;Q9ULE3	Q9H6A0	DENN domain-containing protein 2D	DENND2D	0.554212	-0.101666	0.0771033	0.0140624	14	14	14	35.9	35.9	35.9	53.671	0	85.601	2415700000	60	1.31903	1.43462	1.44564	1.53947	1.5164	1.44059
Q9NRX2	Q9NRX2	39S ribosomal protein L17, mitochondrial	MRPL17	0.285182	-0.101562	0.358796	0.164552	4	4	4	22.9	22.9	22.9	20.05	0	14.986	315270000	16	-1.26968	-1.22756	-1.0949	-0.870109	-1.2761	-1.01802
Q12851;Q8IVH8	Q12851	Mitogen-activated protein kinase kinase kinase kinase 2	MAP4K2	0.393605	-0.101424	0.450534	0.109519	14	3	3	15.4	3.1	3.1	104.64	0	6.4553	93760000	7	-1.45603	-3.06846	-1.21224	-3.42488	-0.945307	-1.02427
Q8WWY3	Q8WWY3	U4/U6 small nuclear ribonucleoprotein Prp31	PRPF31	0.206383	-0.100595	0.187583	-0.0864987	7	7	7	21.6	21.6	21.6	50.91	0	21.327	397820000	16	-0.38855	-0.639339	-0.604671	-0.418107	-0.596872	-0.897829
P22681	P22681	E3 ubiquitin-protein ligase CBL	CBL	0.595429	-0.100435	0.597426	-0.232965	4	4	4	6.3	6.3	6.3	89.42	0	8.0346	164760000	7	-2.77699	-2.01461	-1.94862	-1.97464	-2.12605	-1.94497
Q96P11;Q63ZY6;Q3KNT7	Q96P11	Probable 28S rRNA (cytosine-C(5))-methyltransferase	NSUN5	0.180272	-0.0994596	0.690576	0.208102	3	3	3	7.8	7.8	7.8	64.681	0	12.273	338780000	8	-0.597048	-0.129868	-4.43178	-0.407598	-0.0961742	-0.839401
P10909	P10909	Clusterin;Clusterin beta chain;Clusterin alpha chain	CLU	0.13097	-0.0989819	0.163586	-0.120924	7	7	7	39.2	39.2	39.2	27.872	0	48.186	3146100000	26	1.5923	1.89586	1.48994	2.05333	2.23299	1.95461
Q14554	Q14554	Protein disulfide-isomerase A5	PDIA5	0.125247	-0.0989752	0.0629552	-0.0453496	5	5	5	1.3	1.3	1.3	532.4	0	11.953	316310000	15	-0.62697	-0.644661	-0.125986	-0.351382	-0.451292	-0.450993
Q96EY7	Q96EY7	Pentatricopeptide repeat domain-containing protein 3, mitochondrial	PTCD3	0.110425	-0.0986052	0.0819433	0.0509095	3	3	3	4.3	4.3	4.3	103.78	0	11.094	195000000	8	-2.85416	-1.88496	-1.21349	-1.34282	-1.91437	-1.1432
Q96PZ0	Q96PZ0	Pseudouridylate synthase 7 homolog	PUS7	0.185032	-0.0984697	0.459927	0.131291	3	3	3	3.4	3.4	3.4	84.699	0	23.503	485670000	13	0.593004	-2.75627	0.906021	0.221351	0.876038	0.208084
P10144	P10144	Granzyme B	GZMB	0.236855	-0.0972433	0.439669	-0.097321	11	11	11	39.2	39.2	39.2	28.415	0	87.234	2806100000	52	1.06462	0.889116	1.15052	0.805835	1.16935	0.920507
P01137	P01137	Transforming growth factor beta-1;Latency-associated peptide	TGFB1	0.0328968	-0.0972424	0.134583	-0.301653	27	27	27	39.3	39.3	39.3	83.266	0	147.24	14398000000	149	3.18781	3.45411	3.37065	3.3536	3.44409	3.33228
Q9Y4L1	Q9Y4L1	Hypoxia up-regulated protein 1	HYOU1	0.165619	-0.0966206	0.38438	0.181919	9	9	9	11.4	11.4	11.4	111.33	0	35.019	420020000	30	-2.07893	-1.788	-1.75895	-1.5509	-1.98038	-1.6933
Q9BZF1	Q9BZF1	Oxysterol-binding protein-related protein 8	OSBPL8	0.0253016	-0.0952387	0.964211	0.465072	5	5	5	8.1	8.1	8.1	101.19	0	16.261	302360000	18	-2.57817	-0.211807	-0.962959	-0.706399	-1.19253	-1.40698
Q15397	Q15397	Pumilio domain-containing protein KIAA0020	KIAA0020	0.119836	-0.0936747	0.423275	-0.207671	4	4	4	12.8	12.8	12.8	34.208	0	15.084	610750000	16	0.420786	0.0833969	0.133366	0.536849	0.486652	0.510164
P0C7P3	P0C7P3	Schlafen family member 14	SLFN14	0.201498	-0.0931149	0.224836	-0.137048	36	26	15	77.8	58.8	33.5	32.708	0	186.63	11430000000	92	2.30965	3.70648	2.52614	3.67719	1.97964	3.73047
P47756	P47756	F-actin-capping protein subunit beta	CAPZB	0.146921	-0.0924149	0.0504242	0.0588126	15	15	15	57.8	57.8	57.8	22.876	0	102.93	42683000000	123	4.52272	4.34488	4.92555	4.53805	5.00913	4.7366
P00338;Q6ZMR3;P07864	P00338	L-lactate dehydrogenase A chain	LDHA	0.168288	-0.0921936	0.920848	-0.32576	12	12	4	8.9	8.9	3.9	142.1	0	54.881	2528500000	67	0.724506	0.993725	1.05771	0.964934	1.05642	0.760721
[truncated: 399 more rows]
